# Supplementary material for: De novo characterization of Larix gmelinii (Rupr.) Rupr. transcriptome and analysis of its gene expression induced by jasmonates
Source: BMC Genomics. 2013 Aug 13;14:548. doi: 10.1186/1471-2164-14-548 (PMC3765852; doi:10.1186/1471-2164-14-548)
Supplement: Additional file 1 — Top BLAST hits from NCBI Nr and Swiss-Prot database. BLAST results against the distinct sequences with a cut-off E-value above 10–5 are shown. [file 1471-2164-14-548-S1.xls]

geneID	geneLength	Larix_rawreads(7778581)	Larix_RPKM	Nr-ID	Nr-Score	Nr-Evalue	Nr-annotation	Swissprot-ID	Swissprot-Score	Swissprot-Evalue	Swissprot-annotation	COG-Protein-or-Domain	COG-Score	COG-Evalue	COG-ID	COG-Function-Description	KO_id	KEGG-Evalue	KEGG-Score	KEGG-Gene	ko_definition	GO-BiologicalProcess	GO-MolecularFunction	Go-CellularComponent
Unigene10000_Z-1	620	98	20.3205	gi|115469788|ref|NP_001058493.1|	108	3.00E-33	Os06g0702700 [Oryza sativa Japonica Group] >gi|113596533|dbj|BAF20407.1| Os06g0702700 [Oryza sativa Japonica Group]	sp|Q9FIX2|AIG2L_ARATH	64.3	1.00E-16	AIG2-like protein OS=Arabidopsis thaliana GN=At5g39720 PE=1 SV=1	--	--	--	--	--	--	--	--	--	--	-	-	-
Unigene10001_Z-1	685	71	13.325	gi|297596177|ref|NP_001042136.2|	138	7.00E-32	Os01g0169900 [Oryza sativa Japonica Group] >gi|55297517|dbj|BAD68319.1| vegetative cell wall protein gp1 -like [Oryza sativa Japonica Group] >gi|255672911|dbj|BAF04050.2| Os01g0169900 [Oryza sativa Japonica Group]	--	--	--	--	--	--	--	--	--	--	--	--	--	--	-	-	-
Unigene10002_Z-1	376	15	5.1286	gi|297841391|ref|XP_002888577.1|	79.7	9.00E-15	CYP735A2 [Arabidopsis lyrata subsp. lyrata] >gi|297334418|gb|EFH64836.1| CYP735A2 [Arabidopsis lyrata subsp. lyrata]	--	--	--	--	--	--	--	--	--	K10717	6.00E-16	79.3	ath:AT1G67110	cytokinin trans-hydroxylase	-	-	-
Unigene10003_Z-1	252	44	22.4467	gi|225440392|ref|XP_002267559.1|	51.6	3.00E-06	PREDICTED: ripening-related protein-like [Vitis vinifera]	--	--	--	--	--	--	--	--	--	K07025	6.00E-08	52.4	rcu:RCOM_0761200	putative hydrolase of the HAD superfamily	-	-	-
Unigene10004_Z-1	365	57	20.0762	gi|297843932|ref|XP_002889847.1|	93.2	8.00E-19	hydrolase, alpha/beta fold family protein [Arabidopsis lyrata subsp. lyrata] >gi|297335689|gb|EFH66106.1| hydrolase, alpha/beta fold family protein [Arabidopsis lyrata subsp. lyrata]	--	--	--	--	--	--	--	--	--	--	--	--	--	--	-	-	-
Unigene10005_Z-1	458	58	16.2803	--	--	--	--	--	--	--	--	--	--	--	--	--	--	--	--	--	--	-	-	-
Unigene10006_Z-1	4630	1471	40.8443	gi|15242573|ref|NP_195915.1|	144	8.00E-33	PWWP domain-containing protein [Arabidopsis thaliana]	sp|P08640|MUC1_YEAST	97.8	6.00E-19	Flocculation protein FLO11 OS=Saccharomyces cerevisiae GN=MUC1 PE=1 SV=2	--	--	--	--	--	K04728	3.00E-08	58.9	ath:AT3G48190	ataxia telangectasia mutated family protein [EC:2.7.11.1]	-	-	-
Unigene10007_Z-1	214	13	7.8096	gi|116779356|gb|ABK21251.1|	81.3	3.00E-15	unknown [Picea sitchensis]	--	--	--	--	--	--	--	--	--	--	--	--	--	--	-	-	-
Unigene10008_Z-1	454	30	8.495	gi|224125208|ref|XP_002329920.1|	163	7.00E-40	chromatin remodeling complex subunit [Populus trichocarpa] >gi|222871157|gb|EEF08288.1| chromatin remodeling complex subunit [Populus trichocarpa]	sp|Q22516|CHD3_CAEEL	58.5	2.00E-08	Chromodomain-helicase-DNA-binding protein 3 homolog OS=Caenorhabditis elegans GN=chd-3 PE=2 SV=2	--	--	--	--	--	K03580	2.00E-23	104	osa:4343299	ATP-dependent helicase HepA [EC:3.6.1.-]	-	-	-
Unigene10009_Z-1	258	6	2.9897	--	--	--	--	--	--	--	--	--	--	--	--	--	--	--	--	--	--	-	-	-
Unigene1000_Z-1	211	0	0	--	--	--	--	--	--	--	--	--	--	--	--	--	--	--	--	--	--	-	-	-
Unigene10010_Z-1	435	40	11.8214	gi|6692100|gb|AAF24565.1|AC007764_7	51.6	3.00E-06	F22C12.16 [Arabidopsis thaliana] >gi|98961119|gb|ABF59043.1| At1g64080 [Arabidopsis thaliana]	--	--	--	--	--	--	--	--	--	--	--	--	--	--	-	-	-
Unigene10011_Z-1	426	46	13.8819	gi|226502935|ref|NP_001149934.1|	99.8	7.00E-41	pyridoxal kinase [Zea mays] >gi|195635583|gb|ACG37260.1| pyridoxal kinase [Zea mays]	sp|Q8W1X2|PDXK_ARATH	97.8	4.00E-39	Pyridoxal kinase OS=Arabidopsis thaliana GN=PK PE=1 SV=2	SPAC6F6.11c	62.8	9.00E-15	COG2240	Pyridoxal/pyridoxine/pyridoxamine kinase	K00868	2.00E-42	102	rcu:RCOM_1384840	pyridoxine kinase [EC:2.7.1.35]	-	-	-
Unigene10012_Z-1	648	111	22.0215	gi|62642086|gb|AAX92682.1|	253	1.00E-66	probable aquaporin [Picea abies]	sp|Q7XSQ9|PIP12_ORYSJ	238	3.00E-62	Probable aquaporin PIP1-2 OS=Oryza sativa subsp. japonica GN=PIP1-2 PE=2 SV=3	BMEI0070	75.9	5.00E-14	COG0580	Glycerol uptake facilitator and related permeases (Major Intrinsic Protein Family)	K09872	3.00E-63	238	osa:4336646	aquaporin PIP	-	-	-
Unigene10013_Z-1	271	8	3.7951	gi|49257067|dbj|BAD24818.1|	52.8	1.00E-06	cell attachment protein in somatic embryogenesis [Daucus carota] >gi|55785663|dbj|BAD72577.1| cell attachment protein in somatic embryogenesis [Daucus carota]	--	--	--	--	--	--	--	--	--	--	--	--	--	--	-	-	-
Unigene10014_Z-1	338	31	11.7908	gi|116783356|gb|ABK22908.1|	124	3.00E-28	unknown [Picea sitchensis] >gi|148910092|gb|ABR18128.1| unknown [Picea sitchensis]	--	--	--	--	--	--	--	--	--	--	--	--	--	--	-	-	-
Unigene10015_Z-1	355	9	3.2592	--	--	--	--	--	--	--	--	--	--	--	--	--	--	--	--	--	--	-	-	-
Unigene10016_Z-1	223	8	4.612	gi|62734374|gb|AAX96483.1|	55.1	4.00E-11	Putative serine esterase (DUF676) [Oryza sativa Japonica Group] >gi|77548905|gb|ABA91702.1| serine esterase family protein, expressed [Oryza sativa (japonica cultivar-group)]	sp|Q49AJ0|F135B_HUMAN	64.7	1.00E-10	Protein FAM135B OS=Homo sapiens GN=FAM135B PE=2 SV=2	--	--	--	--	--	--	--	--	--	--	-	-	-
Unigene10017_Z-1	265	26	12.6133	gi|225440392|ref|XP_002267559.1|	36.2	3.00E-06	PREDICTED: ripening-related protein-like [Vitis vinifera]	--	--	--	--	--	--	--	--	--	K07025	1.00E-09	43.5	vvi:100263185	putative hydrolase of the HAD superfamily	-	-	-
Unigene10018_Z-1	701	72	13.2043	gi|223452426|gb|ACM89540.1|	127	1.00E-28	protein kinase family protein [Glycine max]	sp|Q9CAL3|CRK2_ARATH	125	3.00E-28	Cysteine-rich receptor-like protein kinase 2 OS=Arabidopsis thaliana GN=CRK2 PE=2 SV=1	--	--	--	--	--	K00924	4.00E-15	78.2	osa:4333912	[EC:2.7.1.-]	-	-	-
Unigene10019_Z-1	260	4	1.9778	--	--	--	--	--	--	--	--	--	--	--	--	--	--	--	--	--	--	-	-	-
Unigene1001_Z-1	213	2	1.2071	--	--	--	--	--	--	--	--	--	--	--	--	--	--	--	--	--	--	-	-	-
Unigene10020_Z-1	283	7	3.1799	--	--	--	--	--	--	--	--	--	--	--	--	--	--	--	--	--	--	-	-	-
Unigene10021_Z-1	1861	253	17.4773	gi|21592660|gb|AAM64609.1|	179	9.00E-44	phloem-specific lectin PP2-like protein [Arabidopsis thaliana]	sp|O80494|P2B15_ARATH	178	1.00E-43	F-box protein PP2-B15 OS=Arabidopsis thaliana GN=PP2B15 PE=2 SV=1	--	--	--	--	--	--	--	--	--	--	-	-	-
Unigene10022_Z-1	1167	217	23.905	gi|37983539|gb|AAR06289.1|	428	1.00E-119	5-phosphoribosyl-1-pyrophosphate amidotransferase [Nicotiana tabacum]	sp|P52419|PUR1_VIGAC	394	9.00E-109	Amidophosphoribosyltransferase, chloroplastic (Fragment) OS=Vigna aconitifolia GN=PUR1 PE=2 SV=1	L171350	265	1.00E-70	COG0034	Glutamine phosphoribosylpyrophosphate amidotransferase	K00764	1.00E-121	432	vvi:100250446	amidophosphoribosyltransferase [EC:2.4.2.14]	-	-	-
Unigene10023_Z-1	1403	235	21.5333	gi|115464421|ref|NP_001055810.1|	441	1.00E-123	Os05g0470800 [Oryza sativa Japonica Group] >gi|113579361|dbj|BAF17724.1| Os05g0470800 [Oryza sativa Japonica Group]	sp|Q8BGH2|SAM50_MOUSE	105	8.00E-22	Sorting and assembly machinery component 50 homolog OS=Mus musculus GN=Samm50 PE=1 SV=1	SPAC17C9.06	94.4	4.00E-19	COG4775	Outer membrane protein/protective antigen OMA87	--	--	--	--	--	-	-	-
Unigene10024_Z-1	294	45	19.6773	gi|115448847|ref|NP_001048203.1|	110	5.00E-24	Os02g0762300 [Oryza sativa Japonica Group] >gi|75225396|sp|Q6Z6G6.1|CTU1_ORYSJ RecName: Full=Cytoplasmic tRNA 2-thiolation protein 1; AltName: Full=Cytoplasmic tRNA adenylyltransferase 1 >gi|46805899|dbj|BAD17212.1| n-type ATP pyrophosphatase-like [Oryza sativa Japonica Group] >gi|113537734|dbj|BAF10117.1| Os02g0762300 [Oryza sativa Japonica Group]	sp|Q6Z6G6|CTU1_ORYSJ	110	3.00E-24	Cytoplasmic tRNA 2-thiolation protein 1 OS=Oryza sativa subsp. japonica GN=NCS6 PE=2 SV=1	SPBC2G5.03	99.4	1.00E-21	COG0037	Predicted ATPase of the PP-loop superfamily implicated in cell cycle control	--	--	--	--	--	-	-	-
Unigene10025_Z-1	319	12	4.836	gi|3193290|gb|AAC19274.1|	89	2.00E-17	T14P8.4 [Arabidopsis thaliana] >gi|7269002|emb|CAB80735.1| AT4g02420 [Arabidopsis thaliana]	sp|Q9M021|LRKA1_ARATH	70.1	4.00E-12	Lectin-domain containing receptor kinase A4.1 OS=Arabidopsis thaliana GN=LECRKA4.1 PE=2 SV=1	--	--	--	--	--	K13418	2.00E-07	50.8	ath:AT1G71830	somatic embryogenesis receptor kinase 1 [EC:2.7.10.1 2.7.11.1]	-	-	-
Unigene10026_Z-1	630	105	21.4264	gi|300151392|gb|EFJ18038.1|	126	2.00E-28	type B response regulator [Selaginella moellendorffii]	sp|Q9FXD6|ARR11_ARATH	116	1.00E-25	Two-component response regulator ARR11 OS=Arabidopsis thaliana GN=ARR11 PE=1 SV=1	PM1460	52	8.00E-07	COG2204	Response regulator containing CheY-like receiver, AAA-type ATPase, and DNA-binding domains	K12129	1.00E-07	53.5	pop:POPTR_563807	pseudo-response regulator 7	-	-	-
Unigene10027_Z-1	305	50	21.0751	gi|240255983|ref|NP_193539.6|	145	1.00E-34	PGP9 (P-GLYCOPROTEIN 9); ATPase, coupled to transmembrane movement of substances [Arabidopsis thaliana]	sp|Q9M0M2|AB9B_ARATH	145	7.00E-35	ABC transporter B family member 9 OS=Arabidopsis thaliana GN=ABCB9 PE=2 SV=1	BMEI0323	49.3	2.00E-06	COG1132	ABC-type multidrug transport system, ATPase and permease components	K05658	2.00E-36	147	rcu:RCOM_1343570	ATP-binding cassette, subfamily B (MDR/TAP), member 1	-	-	-
Unigene10028_Z-1	266	6	2.8998	gi|51090585|dbj|BAD36037.1|	76.3	1.00E-13	natC N(alpha)-terminal acetyltransferase, Mak10 subunit-like [Oryza sativa Japonica Group]	--	--	--	--	--	--	--	--	--	--	--	--	--	--	-	-	-
Unigene10029_Z-1	589	31	6.7662	gi|294460288|gb|ADE75726.1|	219	6.00E-59	unknown [Picea sitchensis]	--	--	--	--	--	--	--	--	--	--	--	--	--	--	-	-	-
Unigene1002_Z-1	418	21	6.4587	gi|226497650|ref|NP_001150774.1|	101	2.00E-21	cellulase containing protein [Zea mays] >gi|195641732|gb|ACG40334.1| cellulase containing protein [Zea mays]	--	--	--	--	--	--	--	--	--	K01210	6.00E-18	86.3	osa:4338201	glucan 1,3-beta-glucosidase [EC:3.2.1.58]	GO:0044238//primary metabolic process	GO:0016798//hydrolase activity, acting on glycosyl bonds;GO:0043167//ion binding	-
Unigene10030_Z-1	1056	171	20.8177	gi|224089414|ref|XP_002308717.1|	143	6.00E-38	f-box family protein [Populus trichocarpa] >gi|222854693|gb|EEE92240.1| f-box family protein [Populus trichocarpa]	sp|Q949S5|P2B11_ARATH	153	2.00E-36	F-box protein PP2-B11 OS=Arabidopsis thaliana GN=PP2B11 PE=1 SV=1	--	--	--	--	--	--	--	--	--	--	-	-	-
Unigene10031_Z-1	278	28	12.9483	--	--	--	--	--	--	--	--	--	--	--	--	--	--	--	--	--	--	-	-	-
Unigene10032_Z-1	566	86	19.5336	--	--	--	--	--	--	--	--	--	--	--	--	--	--	--	--	--	--	-	-	-
Unigene10033_Z-1	473	88	23.9178	--	--	--	--	--	--	--	--	--	--	--	--	--	--	--	--	--	--	-	-	-
Unigene10034_Z-1	222	11	6.37	gi|226496297|ref|NP_001152382.1|	114	4.00E-25	AMP-binding protein [Zea mays] >gi|195655729|gb|ACG47332.1| AMP-binding protein [Zea mays]	sp|Q6HC29|MENE_BACHK	72	1.00E-12	2-succinylbenzoate--CoA ligase OS=Bacillus thuringiensis subsp. konkukian GN=menE PE=3 SV=1	DR0336	94.7	4.00E-20	COG0318	Acyl-CoA synthetases (AMP-forming)/AMP-acid ligases II	K01895	2.00E-07	50.4	cme:CMK098C	acetyl-CoA synthetase [EC:6.2.1.1]	-	-	-
Unigene10035_Z-1	318	37	14.958	--	--	--	--	--	--	--	--	--	--	--	--	--	--	--	--	--	--	-	-	-
Unigene10036_Z-1	250	6	3.0854	gi|15220011|ref|NP_173150.1|	82.4	1.00E-15	D111/G-patch domain-containing protein [Arabidopsis thaliana] >gi|5734758|gb|AAD50023.1|AC007651_18 Similar to tuftelin-interacting protein [Arabidopsis thaliana]	--	--	--	--	--	--	--	--	--	K13103	2.00E-23	103	rcu:RCOM_1517460	tuftelin-interacting protein 11	-	-	-
Unigene10037_Z-1	435	44	13.0036	gi|5487873|gb|AAD04946.2|	136	6.00E-32	PrMC3 [Pinus radiata]	sp|Q9LYC1|GI1L2_ARATH	99.4	7.00E-21	Probable gibberellin receptor GID1L2 OS=Arabidopsis thaliana GN=GID1L2 PE=1 SV=1	AF1716	57	1.00E-08	COG0657	Esterase/lipase	--	--	--	--	--	-	-	-
Unigene10038_Z-1	515	128	31.9523	gi|115448297|ref|NP_001047928.1|	214	3.00E-55	Os02g0716800 [Oryza sativa Japonica Group] >gi|42408043|dbj|BAD09179.1| peptide transporter-like [Oryza sativa Japonica Group] >gi|45735856|dbj|BAD12890.1| peptide transporter-like [Oryza sativa Japonica Group] >gi|113537459|dbj|BAF09842.1| Os02g0716800 [Oryza sativa Japonica Group]	sp|P46032|PTR2_ARATH	153	6.00E-37	Peptide transporter PTR2 OS=Arabidopsis thaliana GN=PTR2 PE=1 SV=1	--	--	--	--	--	K03305	3.00E-42	167	rcu:RCOM_0776160	proton-dependent oligopeptide transporter, POT family	-	-	-
Unigene10039_Z-1	466	19	5.2416	--	--	--	--	--	--	--	--	--	--	--	--	--	--	--	--	--	--	-	-	-
Unigene1003_Z-1	357	26	9.3628	gi|159486318|ref|XP_001701188.1|	108	2.00E-23	SOUL3-like protein [Chlamydomonas reinhardtii] >gi|158271888|gb|EDO97698.1| SOUL3-like protein [Chlamydomonas reinhardtii]	--	--	--	--	--	--	--	--	--	--	--	--	--	--	-	-	-
Unigene10040_Z-1	519	63	15.6053	gi|289540935|gb|ADD09606.1|	283	5.00E-76	kinesin-related protein [Trifolium repens]	sp|Q6S001|KIF11_DICDI	155	1.00E-37	Kinesin-related protein 11 OS=Dictyostelium discoideum GN=kif11 PE=3 SV=1	YBL063w	103	2.00E-22	COG5059	Kinesin-like protein	K11498	6.00E-76	279	ath:AT2G21380	centromeric protein E	-	-	-
Unigene10041_Z-1	386	12	3.9966	gi|168022212|ref|XP_001763634.1|	53.1	2.00E-10	predicted protein [Physcomitrella patens subsp. patens] >gi|162685127|gb|EDQ71524.1| predicted protein [Physcomitrella patens subsp. patens]	--	--	--	--	--	--	--	--	--	--	--	--	--	--	-	-	-
Unigene10042_Z-1	1074	126	15.0822	gi|219291116|gb|ACL13991.1|	73.9	3.00E-21	At2g33360 [Arabidopsis thaliana]	--	--	--	--	--	--	--	--	--	--	--	--	--	--	-	-	-
Unigene10043_Z-1	839	225	34.4763	--	--	--	--	--	--	--	--	--	--	--	--	--	--	--	--	--	--	-	-	-
Unigene10044_Z-1	263	7	3.4217	--	--	--	--	--	--	--	--	--	--	--	--	--	--	--	--	--	--	-	-	-
Unigene10045_Z-1	311	10	4.1337	gi|148910814|gb|ABR18473.1|	53.5	7.00E-07	unknown [Picea sitchensis]	--	--	--	--	--	--	--	--	--	--	--	--	--	--	-	-	-
Unigene10046_Z-1	280	57	26.1708	gi|121755811|gb|ABM64803.1|	130	3.00E-30	dihydroflavonol-4-reductase 2 [Glycine max]	sp|Q84KP0|DFRA_PYRCO	130	3.00E-30	Bifunctional dihydroflavonol 4-reductase/flavanone 4-reductase OS=Pyrus communis GN=DFR PE=1 SV=1	--	--	--	--	--	K13082	4.00E-31	129	pop:POPTR_206006	bifunctional dihydroflavonol 4-reductase/flavanone 4-reductase [EC:1.1.1.219 1.1.1.234]	-	-	-
Unigene10047_Z-1	257	1	0.5002	--	--	--	--	--	--	--	--	--	--	--	--	--	--	--	--	--	--	-	-	-
Unigene10048_Z-1	305	24	10.1161	--	--	--	--	--	--	--	--	--	--	--	--	--	--	--	--	--	--	-	-	-
Unigene10049_Z-1	230	42	23.4758	--	--	--	--	--	--	--	--	--	--	--	--	--	--	--	--	--	--	-	-	-
Unigene1004_Z-1	205	2	1.2542	--	--	--	--	--	--	--	--	--	--	--	--	--	--	--	--	--	--	-	-	-
Unigene10050_Z-1	398	72	23.2568	gi|116789200|gb|ABK25156.1|	170	5.00E-42	unknown [Picea sitchensis]	--	--	--	--	--	--	--	--	--	--	--	--	--	--	-	-	-
Unigene10051_Z-1	1269	361	36.5717	gi|255317090|gb|ACU01867.1|	547	1.00E-157	calcium dependent protein kinase [Glycine max]	sp|Q06850|CDPK1_ARATH	544	6.00E-154	Calcium-dependent protein kinase 1 OS=Arabidopsis thaliana GN=CPK1 PE=1 SV=1	SPAC14C4.03	157	3.00E-38	COG0515	Serine/threonine protein kinase	K13412	3.00E-159	548	rcu:RCOM_0942060	calcium-dependent protein kinase [EC:2.7.11.1]	-	-	-
Unigene10052_Z-1	252	3	1.5305	gi|20196847|gb|AAB80674.2|	115	2.00E-25	expressed protein [Arabidopsis thaliana] >gi|22655220|gb|AAM98200.1| expressed protein [Arabidopsis thaliana] >gi|31711902|gb|AAP68307.1| At2g33570 [Arabidopsis thaliana]	--	--	--	--	--	--	--	--	--	--	--	--	--	--	-	-	-
Unigene10053_Z-1	214	12	7.2089	--	--	--	--	--	--	--	--	--	--	--	--	--	--	--	--	--	--	-	-	-
Unigene10054_Z-1	447	52	14.9553	--	--	--	--	--	--	--	--	--	--	--	--	--	--	--	--	--	--	-	-	-
Unigene10055_Z-1	657	67	13.1102	gi|115444157|ref|NP_001045858.1|	280	8.00E-75	Os02g0141300 [Oryza sativa Japonica Group] >gi|42409310|dbj|BAD10571.1| GHMP kinase-like protein [Oryza sativa Japonica Group] >gi|113535389|dbj|BAF07772.1| Os02g0141300 [Oryza sativa Japonica Group]	--	--	--	--	--	--	--	--	--	K12446	2.00E-76	281	vvi:100267958	L-arabinokinase [EC:2.7.1.46]	-	-	-
Unigene10056_Z-1	253	12	6.0976	gi|3152569|gb|AAC17050.1|	55.5	2.00E-07	Contains similarity to YELA protein gb|U63062 from Dictyostelium discoideum [Arabidopsis thaliana] >gi|48525341|gb|AAT44972.1| At1g79060 [Arabidopsis thaliana] >gi|50198942|gb|AAT70474.1| At1g79060 [Arabidopsis thaliana]	--	--	--	--	--	--	--	--	--	--	--	--	--	--	-	-	-
Unigene10057_Z-1	293	2	0.8775	gi|294471381|gb|ADE80941.1|	60.8	8.00E-20	flavonoid 3'-hydroxylase [Epimedium sagittatum]	sp|Q9SD85|F3PH_ARATH	56.6	7.00E-17	Flavonoid 3'-monooxygenase OS=Arabidopsis thaliana GN=CYP75B1 PE=1 SV=1	--	--	--	--	--	K05280	3.00E-18	53.9	vvi:100232999	flavonoid 3'-monooxygenase [EC:1.14.13.21]	-	-	-
Unigene10058_Z-1	268	5	2.3985	gi|225447005|ref|XP_002267467.1|	46.2	5.00E-09	PREDICTED: hypothetical protein [Vitis vinifera] >gi|297739146|emb|CBI28797.3| unnamed protein product [Vitis vinifera]	--	--	--	--	--	--	--	--	--	--	--	--	--	--	-	-	-
Unigene10059_Z-1	299	31	13.3288	gi|15240456|ref|NP_200320.1|	101	3.00E-21	MAPKKK15; ATP binding / kinase/ protein kinase/ protein serine/threonine kinase [Arabidopsis thaliana]	sp|Q13233|M3K1_HUMAN	70.9	2.00E-12	Mitogen-activated protein kinase kinase kinase 1 OS=Homo sapiens GN=MAP3K1 PE=1 SV=4	--	--	--	--	--	K08286	1.00E-09	57.8	cme:CML232C	protein-serine/threonine kinase [EC:2.7.11.-]	-	-	-
Unigene1005_Z-1	207	2	1.2421	--	--	--	--	--	--	--	--	--	--	--	--	--	--	--	--	--	--	-	-	-
Unigene10060_Z-1	262	8	3.9254	gi|297798624|ref|XP_002867196.1|	107	4.00E-23	pentatricopeptide repeat-containing protein [Arabidopsis lyrata subsp. lyrata] >gi|297313032|gb|EFH43455.1| pentatricopeptide repeat-containing protein [Arabidopsis lyrata subsp. lyrata]	sp|Q9SMZ2|PP347_ARATH	106	4.00E-23	Pentatricopeptide repeat-containing protein At4g33170 OS=Arabidopsis thaliana GN=PCMP-H53 PE=2 SV=1	--	--	--	--	--	--	--	--	--	--	-	-	-
Unigene10061_Z-1	263	5	2.4441	--	--	--	--	--	--	--	--	--	--	--	--	--	--	--	--	--	--	-	-	-
Unigene10062_Z-1	259	1	0.4964	gi|225451585|ref|XP_002275581.1|	58.2	1.00E-10	PREDICTED: similar to Tetratricopeptide-like helical [Vitis vinifera]	sp|Q9LFI1|PP280_ARATH	58.2	2.00E-10	Pentatricopeptide repeat-containing protein At3g53360, mitochondrial OS=Arabidopsis thaliana GN=PCMP-E86 PE=2 SV=1	--	--	--	--	--	K03798	8.00E-06	45.4	rcu:RCOM_0340700	cell division protease FtsH [EC:3.4.24.-]	-	-	-
Unigene10063_Z-1	313	20	8.2146	--	--	--	--	--	--	--	--	--	--	--	--	--	--	--	--	--	--	-	-	-
Unigene10064_Z-1	264	5	2.4348	gi|14532287|gb|AAK66565.1|AF384244_1	73.9	5.00E-13	quinone oxidoreductase-like protein [Helianthus annuus]	sp|Q9ZUC1|QORL_ARATH	71.6	1.00E-12	Quinone oxidoreductase-like protein At1g23740, chloroplastic OS=Arabidopsis thaliana GN=At1g23740 PE=1 SV=2	lin0622	54.3	5.00E-08	COG0604	NADPH:quinone reductase and related Zn-dependent oxidoreductases	--	--	--	--	--	-	-	-
Unigene10065_Z-1	332	19	7.3572	gi|115446631|ref|NP_001047095.1|	93.2	2.00E-39	Os02g0550600 [Oryza sativa Japonica Group] >gi|113536626|dbj|BAF09009.1| Os02g0550600 [Oryza sativa Japonica Group]	--	--	--	--	--	--	--	--	--	--	--	--	--	--	-	-	-
Unigene10066_Z-1	245	6	3.1484	gi|10177044|dbj|BAB10456.1|	85.9	1.00E-16	RNA helicase [Arabidopsis thaliana]	sp|Q9FFQ1|RH31_ARATH	85.9	7.00E-17	DEAD-box ATP-dependent RNA helicase 31 OS=Arabidopsis thaliana GN=RH31 PE=2 SV=2	--	--	--	--	--	--	--	--	--	--	-	-	-
Unigene10067_Z-1	211	13	7.9206	gi|294462802|gb|ADE76944.1|	72	2.00E-12	unknown [Picea sitchensis]	--	--	--	--	--	--	--	--	--	--	--	--	--	--	-	-	-
Unigene10068_Z-1	1788	178	12.7983	gi|22330342|ref|NP_176256.2|	176	7.00E-71	SWIM zinc finger family protein [Arabidopsis thaliana] >gi|19715655|gb|AAL91647.1| At1g60560/F8A5_10 [Arabidopsis thaliana] >gi|27363242|gb|AAO11540.1| At1g60560/F8A5_10 [Arabidopsis thaliana]	--	--	--	--	--	--	--	--	--	--	--	--	--	--	-	-	-
Unigene10069_Z-1	211	13	7.9206	gi|115445387|ref|NP_001046473.1|	55.5	2.00E-07	Os02g0257300 [Oryza sativa Japonica Group] >gi|50252031|dbj|BAD27963.1| hydroxyproline-rich glycoprotein-like [Oryza sativa Japonica Group] >gi|113536004|dbj|BAF08387.1| Os02g0257300 [Oryza sativa Japonica Group]	--	--	--	--	--	--	--	--	--	--	--	--	--	--	-	-	-
Unigene1006_Z-1	335	25	9.5939	--	--	--	--	--	--	--	--	--	--	--	--	--	--	--	--	--	--	-	-	-
Unigene10070_Z-1	388	35	11.5967	gi|116778673|gb|ABK20957.1|	55.8	1.00E-07	unknown [Picea sitchensis]	sp|Q54J55|MYBX_DICDI	51.2	2.00E-06	Myb-like protein X OS=Dictyostelium discoideum GN=mybX PE=3 SV=1	--	--	--	--	--	--	--	--	--	--	-	-	-
Unigene10071_Z-1	259	3	1.4891	gi|300171891|gb|EFJ38491.1|	50.8	7.00E-07	hypothetical protein SELMODRAFT_74353 [Selaginella moellendorffii]	--	--	--	--	--	--	--	--	--	--	--	--	--	--	-	-	-
Unigene10072_Z-1	687	22	4.1169	gi|297808265|ref|XP_002872016.1|	120	1.00E-26	PHD finger family protein [Arabidopsis lyrata subsp. lyrata] >gi|297317853|gb|EFH48275.1| PHD finger family protein [Arabidopsis lyrata subsp. lyrata]	--	--	--	--	--	--	--	--	--	--	--	--	--	--	-	-	-
Unigene10073_Z-1	614	46	9.6314	gi|115472219|ref|NP_001059708.1|	245	2.00E-64	Os07g0497500 [Oryza sativa Japonica Group] >gi|113611244|dbj|BAF21622.1| Os07g0497500 [Oryza sativa Japonica Group]	sp|Q8LPH6|MYB86_ARATH	214	4.00E-55	Transcription factor MYB86 OS=Arabidopsis thaliana GN=MYB86 PE=2 SV=1	ECU11g1690	107	1.00E-23	COG5147	Myb superfamily proteins, including transcription factors and mRNA splicing factors	K09422	2.00E-61	231	ath:AT3G12720	myb proto-oncogene protein, plant	-	-	-
Unigene10074_Z-1	1346	246	23.4958	gi|115446735|ref|NP_001047147.1|	59.7	8.00E-08	Os02g0559300 [Oryza sativa Japonica Group] >gi|113536678|dbj|BAF09061.1| Os02g0559300 [Oryza sativa Japonica Group]	--	--	--	--	--	--	--	--	--	--	--	--	--	--	-	-	-
Unigene10075_Z-1	318	24	9.7025	--	--	--	--	--	--	--	--	--	--	--	--	--	--	--	--	--	--	-	-	-
Unigene10076_Z-1	296	13	5.6461	--	--	--	--	sp|O62643|THY1_MACMU	88.2	4.00E-27	Thy-1 membrane glycoprotein OS=Macaca mulatta GN=THY1 PE=2 SV=1	--	--	--	--	--	--	--	--	--	--	-	-	-
Unigene10077_Z-1	2377	628	33.9649	gi|297849340|ref|XP_002892551.1|	827	0	NF-X1 type zinc finger family protein [Arabidopsis lyrata subsp. lyrata] >gi|297338393|gb|EFH68810.1| NF-X1 type zinc finger family protein [Arabidopsis lyrata subsp. lyrata]	sp|Q12986|NFX1_HUMAN	326	4.00E-88	Transcriptional repressor NF-X1 OS=Homo sapiens GN=NFX1 PE=1 SV=2	--	--	--	--	--	--	--	--	--	--	-	-	-
Unigene10078_Z-1	1177	167	18.2406	gi|124484391|dbj|BAF46306.1|	172	1.00E-62	ataxin-2 related protein [Ipomoea nil]	sp|Q55DE7|ATX2_DICDI	98.2	5.00E-28	Ataxin-2 homolog OS=Dictyostelium discoideum GN=atxn2 PE=3 SV=1	SPBC21B10.03c	108	2.00E-23	COG5180	Protein interacting with poly(A)-binding protein	--	--	--	--	--	-	-	-
Unigene10079_Z-1	1032	291	36.2504	gi|116785068|gb|ABK23578.1|	112	6.00E-24	unknown [Picea sitchensis]	--	--	--	--	--	--	--	--	--	--	--	--	--	--	-	-	-
Unigene1007_Z-1	283	9	4.0884	--	--	--	--	--	--	--	--	--	--	--	--	--	--	--	--	--	--	-	-	-
Unigene10080_Z-1	236	6	3.2684	--	--	--	--	--	--	--	--	--	--	--	--	--	--	--	--	--	--	-	-	-
Unigene10081_Z-1	211	11	6.7021	--	--	--	--	--	--	--	--	--	--	--	--	--	--	--	--	--	--	-	-	-
Unigene10082_Z-1	630	99	20.202	gi|297612550|ref|NP_001065998.2|	100	1.00E-20	Os12g0117200 [Oryza sativa Japonica Group] >gi|255669988|dbj|BAF29017.2| Os12g0117200 [Oryza sativa Japonica Group]	sp|Q2V0W1|PPD_RAPSA	73.9	7.00E-13	Pheophorbidase OS=Raphanus sativus GN=PPD PE=1 SV=1	--	--	--	--	--	K08233	2.00E-11	65.9	ath:AT2G23610	polyneuridine-aldehyde esterase [EC:3.1.1.78]	-	-	-
Unigene10083_Z-1	356	378	136.5028	gi|1483177|dbj|BAA13135.1|	174	3.00E-43	subtilisin-like protein [Picea abies]	sp|Q39547|CUCM1_CUCME	53.5	4.00E-07	Cucumisin OS=Cucumis melo PE=1 SV=1	--	--	--	--	--	--	--	--	--	--	-	-	-
Unigene10084_Z-1	560	28	6.4279	gi|254033592|gb|ACT55264.1|	72.8	2.00E-12	formin 2A [Physcomitrella patens]	sp|P18649|APOE_CANFA	244	2.00E-64	Apolipoprotein E OS=Canis familiaris GN=APOE PE=1 SV=2	Cgl1939	51.6	8.00E-07	COG0532	Translation initiation factor 2 (IF-2; GTPase)	K12826	1.00E-06	49.7	zma:100272589	splicing factor 3A subunit 2	-	-	-
Unigene10085_Z-1	582	92	20.3219	gi|110741916|dbj|BAE98899.1|	122	3.00E-27	sugar transporter like protein [Arabidopsis thaliana]	sp|Q0WVE9|PLST1_ARATH	122	2.00E-27	Probable plastidic glucose transporter 1 OS=Arabidopsis thaliana GN=At1g05030 PE=2 SV=2	--	--	--	--	--	--	--	--	--	--	-	-	-
Unigene10086_Z-1	267	7	3.3704	--	--	--	--	--	--	--	--	--	--	--	--	--	--	--	--	--	--	-	-	-
Unigene10087_Z-1	631	39	7.9457	gi|1235898|gb|AAB63311.1|	164	7.00E-40	17.7 kDa heat shock protein [Helianthus annuus]	sp|P19243|HSP11_PEA	160	8.00E-39	18.1 kDa class I heat shock protein OS=Pisum sativum GN=HSP18.1 PE=2 SV=1	XF2234	79.3	5.00E-15	COG0071	Molecular chaperone (small heat shock protein)	--	--	--	--	--	-	-	-
Unigene10088_Z-1	236	30	16.3421	--	--	--	--	--	--	--	--	--	--	--	--	--	--	--	--	--	--	-	-	-
Unigene10089_Z-1	335	15	5.7563	--	--	--	--	--	--	--	--	--	--	--	--	--	--	--	--	--	--	-	-	-
Unigene1008_Z-1	231	13	7.2349	--	--	--	--	--	--	--	--	--	--	--	--	--	--	--	--	--	--	-	-	-
Unigene10090_Z-1	270	26	12.3797	--	--	--	--	--	--	--	--	--	--	--	--	--	--	--	--	--	--	-	-	-
Unigene10091_Z-1	391	17	5.5895	gi|1620970|emb|CAA70100.1|	72.8	1.00E-12	L-lactate dehydrogenase [Solanum lycopersicum] >gi|1806117|emb|CAA71611.1| L-lactate dehydrogenase [Solanum lycopersicum]	sp|P22988|LDHA_HORVU	70.5	3.00E-12	L-lactate dehydrogenase A OS=Hordeum vulgare PE=1 SV=1	--	--	--	--	--	K00016	3.00E-15	77	pop:POPTR_554197	L-lactate dehydrogenase [EC:1.1.1.27]	-	-	-
Unigene10092_Z-1	523	37	9.0949	gi|300171789|gb|EFJ38389.1|	287	5.00E-77	glycosyltransferase CAZy family GT14 [Selaginella moellendorffii]	sp|Q9EPI1|XYLT1_RAT	62.4	2.00E-09	Xylosyltransferase 1 (Fragment) OS=Rattus norvegicus GN=Xylt1 PE=2 SV=1	--	--	--	--	--	--	--	--	--	--	-	-	-
Unigene10093_Z-1	1192	235	25.3449	gi|145336300|ref|NP_174413.2|	157	2.00E-37	AGO2 (argonaute 2); nucleic acid binding [Arabidopsis thaliana] >gi|6692120|gb|AAF24585.1|AC007654_1 T19E23.7 [Arabidopsis thaliana]	sp|Q75HC2|AGO7_ORYSJ	110	3.00E-23	Protein argonaute 7 OS=Oryza sativa subsp. japonica GN=AGO7 PE=2 SV=2	RSc0539	53.1	9.00E-07	COG0513	Superfamily II DNA and RNA helicases	K11596	4.00E-18	89.4	osa:4331253	argonaute	-	-	-
Unigene10094_Z-1	282	9	4.1029	gi|42567414|ref|NP_195271.2|	99.4	1.00E-20	NTRB (NADPH-DEPENDENT THIOREDOXIN REDUCTASE B); thioredoxin-disulfide reductase [Arabidopsis thaliana] >gi|298286898|sp|Q39243.3|TRXB1_ARATH RecName: Full=Thioredoxin reductase 1; AltName: Full=NADPH-dependent thioredoxin reductase 1; Short=NTR1; AltName: Full=NADPH-dependent thioredoxin reductase B; Short=AtNTRB	sp|Q39243|TRXB1_ARATH	99.4	6.00E-21	Thioredoxin reductase 1 OS=Arabidopsis thaliana GN=NTR1 PE=1 SV=2	RC0618	83.2	1.00E-16	COG0492	Thioredoxin reductase	K00384	3.00E-23	103	rcu:RCOM_0612980	thioredoxin reductase (NADPH) [EC:1.8.1.9]	-	-	-
Unigene10095_Z-1	213	8	4.8285	gi|60299999|gb|AAX18648.1|	154	4.00E-37	cellulose synthase catalytic subunit [Pinus taeda]	sp|Q9SWW6|CESA7_ARATH	135	6.00E-32	Cellulose synthase A catalytic subunit 7 [UDP-forming] OS=Arabidopsis thaliana GN=CESA7 PE=1 SV=1	--	--	--	--	--	K10999	4.00E-33	135	ath:AT5G17420	cellulose synthase A [EC:2.4.1.12]	-	-	-
Unigene10096_Z-1	261	7	3.4479	--	--	--	--	--	--	--	--	--	--	--	--	--	--	--	--	--	--	-	-	-
Unigene10097_Z-1	340	38	14.3683	--	--	--	--	--	--	--	--	--	--	--	--	--	--	--	--	--	--	-	-	-
Unigene10098_Z-1	443	113	32.7925	gi|115489006|ref|NP_001066990.1|	203	4.00E-52	Os12g0554100 [Oryza sativa Japonica Group] >gi|113649497|dbj|BAF30009.1| Os12g0554100 [Oryza sativa Japonica Group]	--	--	--	--	--	--	--	--	--	--	--	--	--	--	-	-	-
Unigene10099_Z-1	583	43	9.482	gi|115476344|ref|NP_001061768.1|	70.1	3.00E-17	Os08g0405700 [Oryza sativa Japonica Group] >gi|113623737|dbj|BAF23682.1| Os08g0405700 [Oryza sativa Japonica Group]	--	--	--	--	--	--	--	--	--	--	--	--	--	--	-	-	-
Unigene1009_Z-1	565	84	19.1131	--	--	--	--	--	--	--	--	--	--	--	--	--	--	--	--	--	--	-	-	-
Unigene100_Z-1	276	28	13.0421	gi|148906759|gb|ABR16526.1|	82.4	1.00E-15	unknown [Picea sitchensis]	--	--	--	--	--	--	--	--	--	--	--	--	--	--	-	-	-
Unigene10100_Z-1	2427	547	28.9746	gi|297831726|ref|XP_002883745.1|	988	0	HUA enhancer 2 [Arabidopsis lyrata subsp. lyrata] >gi|297329585|gb|EFH60004.1| HUA enhancer 2 [Arabidopsis lyrata subsp. lyrata]	sp|P42285|SK2L2_HUMAN	639	0	Superkiller viralicidic activity 2-like 2 OS=Homo sapiens GN=SKIV2L2 PE=1 SV=3	SPAC6F12.16c	561	2.00E-159	COG4581	Superfamily II RNA helicase	K12598	0	1026	vvi:100246661	ATP-dependent RNA helicase DOB1 [EC:3.6.4.13]	-	-	-
Unigene10101_Z-1	1144	161	18.0925	gi|297606430|ref|NP_001058467.2|	286	3.00E-76	Os06g0698600 [Oryza sativa Japonica Group] >gi|255677358|dbj|BAF20381.2| Os06g0698600 [Oryza sativa Japonica Group]	sp|O35250|EXOC7_MOUSE	87	2.00E-16	Exocyst complex component 7 OS=Mus musculus GN=Exoc7 PE=1 SV=2	--	--	--	--	--	K07195	2.00E-77	286	osa:4341952	exocyst complex component 7	-	-	-
Unigene10102_Z-1	1041	204	25.193	gi|22330801|ref|NP_566156.2|	317	2.00E-85	yrdC family protein [Arabidopsis thaliana] >gi|19310491|gb|AAL84979.1| At3g1920/F28J7.25 [Arabidopsis thaliana] >gi|23505865|gb|AAN28792.1| At3g1920/F28J7.25 [Arabidopsis thaliana]	sp|P0AFR6|YCIO_SHIFL	102	3.00E-21	Uncharacterized protein yciO OS=Shigella flexneri GN=yciO PE=3 SV=1	RSc1141	121	2.00E-27	COG0009	Putative translation factor (SUA5)	K07566	5.00E-91	331	vvi:100258286	putative translation factor	-	-	-
Unigene10103_Z-1	470	62	16.9587	--	--	--	--	--	--	--	--	--	--	--	--	--	--	--	--	--	--	-	-	-
Unigene10104_Z-1	222	38	22.0054	--	--	--	--	--	--	--	--	--	--	--	--	--	--	--	--	--	--	-	-	-
Unigene10105_Z-1	639	23	4.6273	--	--	--	--	--	--	--	--	--	--	--	--	--	--	--	--	--	--	-	-	-
Unigene10106_Z-1	631	46	9.3719	gi|226494730|ref|NP_001147902.1|	70.1	2.00E-11	ternary complex factor MIP1 [Zea mays] >gi|195614476|gb|ACG29068.1| ternary complex factor MIP1 [Zea mays]	--	--	--	--	--	--	--	--	--	--	--	--	--	--	-	-	-
Unigene10107_Z-1	248	20	10.3676	--	--	--	--	--	--	--	--	--	--	--	--	--	--	--	--	--	--	-	-	-
Unigene10108_Z-1	798	65	10.4715	gi|115434984|ref|NP_001042250.1|	434	1.00E-121	Os01g0187400 [Oryza sativa Japonica Group] >gi|113531781|dbj|BAF04164.1| Os01g0187400 [Oryza sativa Japonica Group]	--	--	--	--	--	--	--	--	--	--	--	--	--	--	-	-	-
Unigene10109_Z-1	223	15	8.6474	gi|148910814|gb|ABR18473.1|	55.8	1.00E-07	unknown [Picea sitchensis]	--	--	--	--	--	--	--	--	--	--	--	--	--	--	-	-	-
Unigene1010_Z-1	428	54	16.22	gi|237682379|gb|ACR10239.1|	212	1.00E-54	heparanase [Oryza sativa Indica Group]	sp|Q9FZP1|HPSE3_ARATH	204	2.00E-52	Heparanase-like protein 3 OS=Arabidopsis thaliana GN=At5g34940 PE=2 SV=2	--	--	--	--	--	--	--	--	--	--	GO:0044238//primary metabolic process	GO:0016787//hydrolase activity;GO:0043167//ion binding	GO:0031410//cytoplasmic vesicle
Unigene10110_Z-1	331	22	8.5447	gi|223452426|gb|ACM89540.1|	57.4	5.00E-08	protein kinase family protein [Glycine max]	sp|Q9CAL3|CRK2_ARATH	48.9	1.00E-05	Cysteine-rich receptor-like protein kinase 2 OS=Arabidopsis thaliana GN=CRK2 PE=2 SV=1	--	--	--	--	--	--	--	--	--	--	-	-	-
Unigene10111_Z-1	330	13	5.0644	gi|297808039|ref|XP_002871903.1|	199	6.00E-51	pectinesterase family protein [Arabidopsis lyrata subsp. lyrata] >gi|297317740|gb|EFH48162.1| pectinesterase family protein [Arabidopsis lyrata subsp. lyrata]	sp|Q8VYZ3|PME53_ARATH	199	3.00E-51	Probable pectinesterase 53 OS=Arabidopsis thaliana GN=PME53 PE=2 SV=1	CAC3373	62.8	1.00E-10	COG4677	Pectin methylesterase	K01051	2.00E-52	199	ath:AT5G19730	pectinesterase [EC:3.1.1.11]	-	-	-
Unigene10112_Z-1	239	11	5.9169	--	--	--	--	--	--	--	--	--	--	--	--	--	--	--	--	--	--	-	-	-
Unigene10113_Z-1	205	3	1.8813	gi|21655199|gb|AAM28914.1|	70.5	6.00E-12	TIR/P-loop/LRR [Pinus taeda]	--	--	--	--	--	--	--	--	--	--	--	--	--	--	-	-	-
Unigene10114_Z-1	273	18	8.4764	--	--	--	--	--	--	--	--	--	--	--	--	--	--	--	--	--	--	-	-	-
Unigene10115_Z-1	293	12	5.2652	--	--	--	--	--	--	--	--	--	--	--	--	--	--	--	--	--	--	-	-	-
Unigene10116_Z-1	208	50	30.9034	--	--	--	--	--	--	--	--	--	--	--	--	--	--	--	--	--	--	-	-	-
Unigene10117_Z-1	937	117	16.0526	gi|108864183|gb|ABG22424.1|	202	6.00E-51	expressed protein [Oryza sativa (japonica cultivar-group)]	--	--	--	--	--	--	--	--	--	--	--	--	--	--	-	-	-
Unigene10118_Z-1	340	39	14.7464	gi|108862896|gb|ABG22067.1|	131	3.00E-30	Leucine Rich Repeat family protein, expressed [Oryza sativa (japonica cultivar-group)]	sp|Q9LZ25|DRL30_ARATH	101	2.00E-21	Probable disease resistance protein At5g04720 OS=Arabidopsis thaliana GN=At5g04720 PE=2 SV=1	--	--	--	--	--	--	--	--	--	--	-	-	-
Unigene10119_Z-1	339	12	4.5507	gi|115476928|ref|NP_001062060.1|	79	6.00E-30	Os08g0480800 [Oryza sativa Japonica Group] >gi|75297659|sp|Q84J55.1|14331_ORYSJ RecName: Full=14-3-3-like protein GF14-A; AltName: Full=G-box factor 14-3-3 homolog A >gi|29367361|gb|AAO72553.1| WIN2-like protein [Oryza sativa Japonica Group] >gi|29367565|gb|AAO72644.1| TaWIN2-like protein [Oryza sativa Japonica Group] >gi|113624029|dbj|BAF23974.1| Os08g0480800 [Oryza sativa Japonica Group]	sp|P35213|1433B_RAT	103	3.00E-45	14-3-3 protein beta/alpha OS=Rattus norvegicus GN=Ywhab PE=1 SV=3	YER177w	75.9	1.00E-28	COG5040	14-3-3 family protein	K06630	3.00E-30	76.3	pop:POPTR_711617	tyrosine 3-monooxygenase/tryptophan 5-monooxygenase activation protein	-	-	-
Unigene1011_Z-1	204	5	3.1509	gi|300156099|gb|EFJ22729.1|	57	2.00E-08	hypothetical protein SELMODRAFT_443196 [Selaginella moellendorffii]	--	--	--	--	--	--	--	--	--	--	--	--	--	--	-	-	-
Unigene10120_Z-1	300	43	18.4267	gi|261488352|emb|CBH19551.1|	92	2.00E-18	polyketide cyclase [Oryza sativa Indica Group]	sp|Q1ECF1|PYL7_ARATH	90.1	4.00E-18	Abscisic acid receptor PYL7 OS=Arabidopsis thaliana GN=PYL7 PE=1 SV=1	--	--	--	--	--	--	--	--	--	--	-	-	-
Unigene10121_Z-1	485	53	14.0486	gi|15239503|ref|NP_197955.1|	130	3.00E-33	zinc finger (GATA type) family protein [Arabidopsis thaliana] >gi|71660770|sp|P69781.1|GAT12_ARATH RecName: Full=GATA transcription factor 12	sp|P69781|GAT12_ARATH	130	2.00E-33	GATA transcription factor 12 OS=Arabidopsis thaliana GN=GATA12 PE=2 SV=1	YLR013w	55.1	5.00E-08	COG5641	GATA Zn-finger-containing transcription factor	--	--	--	--	--	-	-	-
Unigene10122_Z-1	300	16	6.8564	--	--	--	--	--	--	--	--	--	--	--	--	--	--	--	--	--	--	-	-	-
Unigene10123_Z-1	1155	168	18.6994	gi|297721203|ref|NP_001172964.1|	130	4.00E-29	Os02g0478550 [Oryza sativa Japonica Group] >gi|255670901|dbj|BAH91693.1| Os02g0478550 [Oryza sativa Japonica Group]	--	--	--	--	--	--	--	--	--	--	--	--	--	--	-	-	-
Unigene10124_Z-1	353	18	6.5554	gi|115489730|ref|NP_001067352.1|	166	1.00E-40	Os12g0633600 [Oryza sativa Japonica Group] >gi|113649859|dbj|BAF30371.1| Os12g0633600 [Oryza sativa Japonica Group]	sp|Q12252|PHM7_YEAST	50.4	3.00E-06	Phosphate metabolism protein 7 OS=Saccharomyces cerevisiae GN=PHM7 PE=1 SV=1	YOL084w	50.4	8.00E-07	COG5594	Uncharacterized integral membrane protein	--	--	--	--	--	-	-	-
Unigene10125_Z-1	315	12	4.8975	--	--	--	--	--	--	--	--	--	--	--	--	--	--	--	--	--	--	-	-	-
Unigene10126_Z-1	416	31	9.5801	gi|294462318|gb|ADE76708.1|	112	2.00E-24	unknown [Picea sitchensis]	--	--	--	--	--	--	--	--	--	--	--	--	--	--	-	-	-
Unigene10127_Z-1	1632	227	17.8816	gi|115470995|ref|NP_001059096.1|	718	0	Os07g0191700 [Oryza sativa Japonica Group] >gi|113610632|dbj|BAF21010.1| Os07g0191700 [Oryza sativa Japonica Group]	--	--	--	--	--	--	--	--	--	--	--	--	--	--	-	-	-
Unigene10128_Z-1	546	34	8.0055	gi|15229139|ref|NP_190511.1|	207	6.00E-53	Got1-like family protein [Arabidopsis thaliana] >gi|15240976|ref|NP_195763.1| Got1-like family protein [Arabidopsis thaliana] >gi|17065530|gb|AAL32919.1| Unknown protein [Arabidopsis thaliana] >gi|30102848|gb|AAP21342.1| At3g49420 [Arabidopsis thaliana]	sp|Q9CR60|GOT1B_MOUSE	140	4.00E-33	Vesicle transport protein GOT1B OS=Mus musculus GN=Golt1b PE=2 SV=1	YMR292w	99.8	3.00E-21	COG5120	Membrane protein involved in Golgi transport	--	--	--	--	--	-	-	-
Unigene10129_Z-1	340	46	17.3932	--	--	--	--	--	--	--	--	--	--	--	--	--	--	--	--	--	--	-	-	-
Unigene1012_Z-1	210	16	9.7949	--	--	--	--	--	--	--	--	--	--	--	--	--	--	--	--	--	--	-	-	-
Unigene10130_Z-1	374	15	5.1561	--	--	--	--	--	--	--	--	--	--	--	--	--	--	--	--	--	--	-	-	-
Unigene10131_Z-1	865	119	17.686	--	--	--	--	--	--	--	--	--	--	--	--	--	--	--	--	--	--	-	-	-
Unigene10132_Z-1	256	2	1.0044	--	--	--	--	--	--	--	--	--	--	--	--	--	--	--	--	--	--	-	-	-
Unigene10133_Z-1	418	70	21.5289	--	--	--	--	--	--	--	--	--	--	--	--	--	--	--	--	--	--	-	-	-
Unigene10134_Z-1	849	194	29.3761	gi|34365673|gb|AAQ65148.1|	99.8	4.00E-20	At5g12240 [Arabidopsis thaliana]	--	--	--	--	--	--	--	--	--	--	--	--	--	--	-	-	-
Unigene10135_Z-1	337	5	1.9074	--	--	--	--	--	--	--	--	--	--	--	--	--	--	--	--	--	--	-	-	-
Unigene10136_Z-1	234	18	9.8891	--	--	--	--	--	--	--	--	--	--	--	--	--	--	--	--	--	--	-	-	-
Unigene10137_Z-1	1406	534	48.8265	gi|115444077|ref|NP_001045818.1|	243	6.00E-63	Os02g0135600 [Oryza sativa Japonica Group] >gi|113535349|dbj|BAF07732.1| Os02g0135600 [Oryza sativa Japonica Group]	--	--	--	--	--	--	--	--	--	--	--	--	--	--	-	-	-
Unigene10138_Z-1	262	3	1.472	--	--	--	--	--	--	--	--	--	--	--	--	--	--	--	--	--	--	-	-	-
Unigene10139_Z-1	287	23	10.3026	--	--	--	--	--	--	--	--	--	--	--	--	--	--	--	--	--	--	-	-	-
Unigene1013_Z-1	203	0	0	gi|31432758|gb|AAP54351.1|	49.3	2.00E-11	Cytochrome P450 family protein, expressed [Oryza sativa (japonica cultivar-group)]	sp|Q9FMY1|C86B1_ARATH	49.7	2.00E-10	Cytochrome P450 86B1 OS=Arabidopsis thaliana GN=CYP86B1 PE=2 SV=1	--	--	--	--	--	K00517	1.00E-11	49.7	ath:AT5G23190	[EC:1.14.-.-]	-	-	-
Unigene10140_Z-1	492	24	6.2711	gi|297608215|ref|NP_001061316.2|	114	7.00E-28	Os08g0236700 [Oryza sativa Japonica Group] >gi|255678263|dbj|BAF23230.2| Os08g0236700 [Oryza sativa Japonica Group]	--	--	--	--	--	--	--	--	--	--	--	--	--	--	-	-	-
Unigene10141_Z-1	306	50	21.0062	gi|291194672|gb|ADD84146.1|	142	2.00E-33	NAM protein [Picea likiangensis]	--	--	--	--	--	--	--	--	--	--	--	--	--	--	-	-	-
Unigene10142_Z-1	872	119	17.5441	gi|55792422|gb|AAV65330.1|	109	5.00E-23	pg1 [Hordeum vulgare]	--	--	--	--	--	--	--	--	--	--	--	--	--	--	-	-	-
Unigene10143_Z-1	265	5	2.4256	--	--	--	--	--	--	--	--	--	--	--	--	--	--	--	--	--	--	-	-	-
Unigene10144_Z-1	405	68	21.5851	gi|15226640|ref|NP_179188.1|	47.4	5.00E-07	leucine-rich repeat family protein / extensin family protein [Arabidopsis thaliana] >gi|75338652|sp|Q9XIL9.1|PLRX3_ARATH RecName: Full=Pollen-specific leucine-rich repeat extensin-like protein 3; Short=Pollen-specific LRR/EXTENSIN3; Short=AtPEX3; AltName: Full=Cell wall hydroxyproline-rich glycoprotein; Flags: Precursor	sp|P06599|EXTN_DAUCA	43.1	4.00E-07	Extensin OS=Daucus carota PE=2 SV=1	--	--	--	--	--	--	--	--	--	--	-	-	-
Unigene10145_Z-1	243	1	0.529	--	--	--	--	sp|Q08DF4|DYN1_BOVIN	94.4	2.00E-19	Dynamin-1 OS=Bos taurus GN=DNM1 PE=2 SV=1	--	--	--	--	--	--	--	--	--	--	-	-	-
Unigene10146_Z-1	793	85	13.7799	gi|300146926|gb|EFJ13593.1|	69.7	4.00E-11	hypothetical protein SELMODRAFT_122159 [Selaginella moellendorffii]	--	--	--	--	--	--	--	--	--	--	--	--	--	--	-	-	-
Unigene10147_Z-1	250	8	4.1139	--	--	--	--	--	--	--	--	--	--	--	--	--	--	--	--	--	--	-	-	-
Unigene10148_Z-1	565	24	5.4609	gi|223452280|gb|ACM89468.1|	234	3.00E-61	ATP-binding/protein serine/threonine kinase [Glycine max]	sp|Q9ZPS9|BRL2_ARATH	229	8.00E-60	Serine/threonine-protein kinase BRI1-like 2 OS=Arabidopsis thaliana GN=BRL1 PE=1 SV=1	MA2301_1	61.2	1.00E-09	COG4886	Leucine-rich repeat (LRR) protein	K13415	7.00E-41	163	vvi:100252647	protein brassinosteroid insensitive 1 [EC:2.7.10.1 2.7.11.1]	-	-	-
Unigene10149_Z-1	347	40	14.8194	gi|228017107|gb|ACP51929.1|	241	1.00E-63	photosystem II 44 kDa protein [Cedrus deodara]	sp|Q8HB52|PSBC_ABIAL	240	2.00E-63	Photosystem II CP43 chlorophyll apoprotein OS=Abies alba GN=psbC PE=3 SV=1	--	--	--	--	--	K02705	2.00E-61	230	ath:ArthCp018	photosystem II PsbC protein	-	-	-
Unigene1014_Z-1	1416	216	19.6106	gi|225431711|ref|XP_002267516.1|	516	1.00E-151	PREDICTED: similar to HDA14 (histone deacetylase 14); histone deacetylase [Vitis vinifera]	sp|Q941D6|HDA14_ARATH	503	4.00E-144	Histone deacetylase 14 OS=Arabidopsis thaliana GN=HDA14 PE=2 SV=1	AF0130	202	1.00E-51	COG0123	Deacetylases, including yeast histone deacetylase and acetoin utilization protein	K11407	6.00E-51	198	ppp:PHYPADRAFT_138277	histone deacetylase 6/10 [EC:3.5.1.98]	-	GO:0003824//catalytic activity	-
Unigene10150_Z-1	461	46	12.8279	--	--	--	--	--	--	--	--	--	--	--	--	--	--	--	--	--	--	-	-	-
Unigene10151_Z-1	419	26	7.9774	gi|226461175|gb|EEH58468.1|	73.6	7.00E-13	o-methyltransferase [Micromonas pusilla CCMP1545]	sp|A7MBI7|COMT_BOVIN	73.9	3.00E-13	Catechol O-methyltransferase OS=Bos taurus GN=COMT PE=2 SV=1	SPBC119.03	59.3	2.00E-09	COG4122	Predicted O-methyltransferase	K00545	2.00E-21	98.2	ppp:PHYPADRAFT_229935	catechol O-methyltransferase [EC:2.1.1.6]	-	-	-
Unigene10152_Z-1	252	9	4.5914	--	--	--	--	--	--	--	--	--	--	--	--	--	--	--	--	--	--	-	-	-
Unigene10153_Z-1	413	38	11.8286	gi|294462620|gb|ADE76856.1|	81.3	3.00E-15	unknown [Picea sitchensis]	--	--	--	--	--	--	--	--	--	--	--	--	--	--	-	-	-
Unigene10154_Z-1	2313	254	14.1175	gi|30681308|ref|NP_566373.2|	397	0	sporulation protein-related [Arabidopsis thaliana]	sp|P51281|YCF45_PORPU	261	4.00E-126	Uncharacterized protein ycf45 OS=Porphyra purpurea GN=ycf45 PE=3 SV=1	slr0692	302	7.00E-140	COG3854	Uncharacterized protein conserved in bacteria	--	--	--	--	--	-	-	-
Unigene10155_Z-1	233	21	11.5868	--	--	--	--	--	--	--	--	--	--	--	--	--	--	--	--	--	--	-	-	-
Unigene10156_Z-1	582	26	5.7431	gi|115467270|ref|NP_001057234.1|	161	1.00E-58	Os06g0233800 [Oryza sativa Japonica Group] >gi|113595274|dbj|BAF19148.1| Os06g0233800 [Oryza sativa Japonica Group]	--	--	--	--	--	--	--	--	--	--	--	--	--	--	-	-	-
Unigene10157_Z-1	228	33	18.6071	gi|30685515|ref|NP_188618.2|	60.8	4.00E-09	FF domain-containing protein / WW domain-containing protein [Arabidopsis thaliana]	--	--	--	--	--	--	--	--	--	K12824	3.00E-11	63.2	rcu:RCOM_1137830	transcription elongation regulator 1	-	-	-
Unigene10158_Z-1	304	18	7.612	--	--	--	--	--	--	--	--	--	--	--	--	--	--	--	--	--	--	-	-	-
Unigene10159_Z-1	430	108	32.289	gi|13509213|emb|CAC35326.1|	80.5	5.00E-15	Ngc-C protein [Linum usitatissimum]	sp|Q9LZ25|DRL30_ARATH	50.8	3.00E-06	Probable disease resistance protein At5g04720 OS=Arabidopsis thaliana GN=At5g04720 PE=2 SV=1	--	--	--	--	--	--	--	--	--	--	-	-	-
Unigene1015_Z-1	1508	228	19.4372	gi|297601626|ref|NP_001051163.2|	788	0	Os03g0730800 [Oryza sativa Japonica Group] >gi|255674865|dbj|BAF13077.2| Os03g0730800 [Oryza sativa Japonica Group]	sp|Q9SY55|ECA3_ARATH	765	0	Calcium-transporting ATPase 3, endoplasmic reticulum-type OS=Arabidopsis thaliana GN=ECA3 PE=2 SV=3	MA4082	253	5.00E-67	COG0474	Cation transport ATPase	K05853	0	799	vvi:100266003	Ca2+ transporting ATPase, sarcoplasmic/endoplasmic reticulum [EC:3.6.3.8]	GO:0009206;GO:0000041//transition metal ion transport;GO:0055066;GO:0048513//organ development	GO:0019829//cation-transporting ATPase activity;GO:0005515//protein binding;GO:0032559//adenyl ribonucleotide binding	GO:0031224//intrinsic to membrane;GO:0043231//intracellular membrane-bounded organelle
Unigene10160_Z-1	330	22	8.5705	gi|1711355|sp|Q08632.1|SDR1_PICAB	186	7.00E-47	RecName: Full=Short-chain type dehydrogenase/reductase >gi|395223|emb|CAA52213.1| short-chain alcohol dehydrogenase [Picea abies]	sp|Q08632|SDR1_PICAB	186	4.00E-47	Short-chain type dehydrogenase/reductase OS=Picea abies PE=2 SV=1	mll1981	112	2.00E-25	COG1028	Dehydrogenases with different specificities (related to short-chain alcohol dehydrogenases)	K00059	5.00E-34	139	vvi:100241750	3-oxoacyl-[acyl-carrier protein] reductase [EC:1.1.1.100]	-	-	-
Unigene10161_Z-1	786	97	15.8653	gi|75159129|sp|Q8S0F0.1|FH1_ORYSJ	214	3.00E-71	RecName: Full=Formin-like protein 1; AltName: Full=OsFH1; Flags: Precursor	sp|Q8S0F0|FH1_ORYSJ	214	2.00E-71	Formin-like protein 1 OS=Oryza sativa subsp. japonica GN=FH1 PE=2 SV=1	--	--	--	--	--	--	--	--	--	--	-	-	-
Unigene10162_Z-1	1082	113	13.4261	gi|42567769|ref|NP_196608.2|	358	9.00E-98	haloacid dehalogenase-like hydrolase family protein [Arabidopsis thaliana] >gi|50198963|gb|AAT70484.1| At5g10460 [Arabidopsis thaliana]	sp|Q96GD0|PLPP_HUMAN	74.7	1.00E-12	Pyridoxal phosphate phosphatase OS=Homo sapiens GN=PDXP PE=1 SV=2	SMc01617	148	2.00E-35	COG0647	Predicted sugar phosphatases of the HAD superfamily	--	--	--	--	--	-	-	-
Unigene10163_Z-1	323	51	20.2987	--	--	--	--	--	--	--	--	--	--	--	--	--	--	--	--	--	--	-	-	-
Unigene10164_Z-1	289	32	14.2348	gi|77549088|gb|ABA91885.1|	53.5	8.00E-16	Leucine Rich Repeat family protein, expressed [Oryza sativa (japonica cultivar-group)]	sp|Q42371|ERECT_ARATH	55.1	1.00E-13	LRR receptor-like serine/threonine-protein kinase ERECTA OS=Arabidopsis thaliana GN=ERECTA PE=1 SV=1	--	--	--	--	--	K13415	2.00E-13	45.8	pop:POPTR_650846	protein brassinosteroid insensitive 1 [EC:2.7.10.1 2.7.11.1]	-	-	-
Unigene10165_Z-1	427	57	17.1612	gi|226507488|ref|NP_001149748.1|	107	4.00E-23	LOC100283375 [Zea mays] >gi|195631099|gb|ACG36650.1| prMC3 [Zea mays]	sp|Q6L545|GID1_ORYSJ	81.3	2.00E-15	Gibberellin receptor GID1 OS=Oryza sativa subsp. japonica GN=GID1 PE=1 SV=1	Rv1400c	65.9	2.00E-11	COG0657	Esterase/lipase	--	--	--	--	--	-	-	-
Unigene10166_Z-1	266	2	0.9666	--	--	--	--	--	--	--	--	--	--	--	--	--	--	--	--	--	--	-	-	-
Unigene10167_Z-1	320	4	1.607	gi|115480387|ref|NP_001063787.1|	69.3	1.00E-11	Os09g0536700 [Oryza sativa Japonica Group] >gi|113632020|dbj|BAF25701.1| Os09g0536700 [Oryza sativa Japonica Group]	--	--	--	--	--	--	--	--	--	--	--	--	--	--	-	-	-
Unigene10168_Z-1	645	72	14.3507	--	--	--	--	--	--	--	--	--	--	--	--	--	--	--	--	--	--	-	-	-
Unigene10169_Z-1	758	101	17.1298	gi|116055223|emb|CAL57619.1|	200	5.00E-75	Translational repressor Pumilio/PUF3 and related RNA-binding proteins (Puf superfamily) (ISS) [Ostreococcus tauri]	sp|Q92359|YDHE_SCHPO	137	1.00E-47	Pumilio domain-containing protein C6G9.14 OS=Schizosaccharomyces pombe GN=SPAC6G9.14 PE=2 SV=1	SPAC6G9.14	137	3.00E-48	COG5099	RNA-binding protein of the Puf family, translational repressor	--	--	--	--	--	-	-	-
Unigene1016_Z-1	412	47	14.6656	gi|193848546|gb|ACF22733.1|	137	4.00E-32	U2AF large subunit [Brachypodium distachyon]	sp|Q8L716|U2A2B_ARATH	135	6.00E-32	Splicing factor U2af large subunit B OS=Arabidopsis thaliana GN=U2AF65B PE=2 SV=2	--	--	--	--	--	K12837	6.00E-33	135	pop:POPTR_920128	splicing factor U2AF 65 kDa subunit	GO:0006396//RNA processing	GO:0003676//nucleic acid binding	GO:0043231//intracellular membrane-bounded organelle
Unigene10170_Z-1	209	12	7.3813	--	--	--	--	--	--	--	--	--	--	--	--	--	--	--	--	--	--	-	-	-
Unigene10171_Z-1	437	26	7.6488	gi|38731666|gb|AAR27431.1|	79	2.00E-14	leucine rich repeat protein [Solanum lycopersicum]	sp|Q9ZVR7|PSKR1_ARATH	50.1	5.00E-06	Phytosulfokine receptor 1 OS=Arabidopsis thaliana GN=PSKR1 PE=2 SV=4	--	--	--	--	--	K13420	2.00E-07	51.6	osa:4337016	LRR receptor-like serine/threonine-protein kinase FLS2 [EC:2.7.11.1]	-	-	-
Unigene10172_Z-1	516	69	17.1909	gi|297834418|ref|XP_002885091.1|	94.7	5.00E-19	peptidyl-prolyl cis-trans isomerase TLP38, chloroplast [Arabidopsis lyrata subsp. lyrata] >gi|297330931|gb|EFH61350.1| peptidyl-prolyl cis-trans isomerase TLP38, chloroplast [Arabidopsis lyrata subsp. lyrata]	sp|P82869|CYP37_ARATH	91.3	3.00E-18	Peptidyl-prolyl cis-trans isomerase CYP37, chloroplastic OS=Arabidopsis thaliana GN=CYP37 PE=1 SV=3	alr5059_2	48.5	6.00E-06	COG0652	Peptidyl-prolyl cis-trans isomerase (rotamase) - cyclophilin family	--	--	--	--	--	-	-	-
Unigene10173_Z-1	380	25	8.4578	gi|148910232|gb|ABR18197.1|	82	2.00E-15	unknown [Picea sitchensis]	--	--	--	--	--	--	--	--	--	--	--	--	--	--	-	-	-
Unigene10174_Z-1	364	15	5.2977	--	--	--	--	--	--	--	--	--	--	--	--	--	--	--	--	--	--	-	-	-
Unigene10175_Z-1	829	229	35.5124	gi|224053781|ref|XP_002297976.1|	72.8	5.00E-12	inner membrane protein [Populus trichocarpa] >gi|222845234|gb|EEE82781.1| inner membrane protein [Populus trichocarpa]	sp|Q9SKD3|OXA1L_ARATH	68.6	5.00E-11	Mitochondrial inner membrane protein OXA1-like OS=Arabidopsis thaliana GN=OXA1L PE=2 SV=1	YER154w	52.8	7.00E-07	COG0706	Preprotein translocase subunit YidC	K03217	3.00E-15	79	rcu:RCOM_0566140	preprotein translocase subunit YidC	-	-	-
Unigene10176_Z-1	1375	113	10.5651	gi|33468843|tpg|DAA01472.1|	147	7.00E-76	TPA: TPA_exp: plastid division protein precursor [Oryza sativa (indica cultivar-group)] >gi|41053011|dbj|BAD07942.1| plastid division protein precursor [Oryza sativa Japonica Group]	--	--	--	--	--	--	--	--	--	--	--	--	--	--	-	-	-
Unigene10177_Z-1	2318	354	19.6331	gi|15236004|ref|NP_194887.1|	822	0	ATCSLC5 (CELLULOSE-SYNTHASE LIKE C5); cellulose synthase/ transferase, transferring glycosyl groups [Arabidopsis thaliana] >gi|75201904|sp|Q9SB75.1|CSLC5_ARATH RecName: Full=Probable xyloglucan glycosyltransferase 5; AltName: Full=Cellulose synthase-like protein C5; Short=AtCslC5 >gi|30725520|gb|AAP37782.1| At4g31590 [Arabidopsis thaliana]	sp|Q9SB75|CSLC5_ARATH	822	0	Probable xyloglucan glycosyltransferase 5 OS=Arabidopsis thaliana GN=CSLC5 PE=1 SV=1	AGl3021	85.5	4.00E-16	COG1215	Glycosyltransferases, probably involved in cell wall biogenesis	--	--	--	--	--	-	-	-
Unigene10178_Z-1	2181	319	18.8033	gi|25090217|gb|AAN72254.1|	321	2.00E-86	At3g11590/F24K9_26 [Arabidopsis thaliana]	sp|Q66GQ2|Y5162_ARATH	280	4.00E-74	Uncharacterized protein At5g41620 OS=Arabidopsis thaliana GN=At5g41620 PE=1 SV=1	PH0929	54.3	9.00E-07	COG0419	ATPase involved in DNA repair	K09291	7.00E-07	53.1	ath:AT1G79280	nucleoprotein TPR	-	-	-
Unigene10179_Z-1	227	1	0.5663	--	--	--	--	--	--	--	--	--	--	--	--	--	--	--	--	--	--	-	-	-
Unigene1017_Z-1	349	19	6.9989	gi|148905764|gb|ABR16046.1|	89.4	5.00E-30	unknown [Picea sitchensis]	--	--	--	--	--	--	--	--	--	--	--	--	--	--	-	-	-
Unigene10180_Z-1	208	9	5.5626	--	--	--	--	--	--	--	--	--	--	--	--	--	--	--	--	--	--	-	-	-
Unigene10181_Z-1	223	9	5.1884	--	--	--	--	--	--	--	--	--	--	--	--	--	--	--	--	--	--	-	-	-
Unigene10182_Z-1	1084	80	9.4877	gi|89274163|gb|ABD65602.1|	65.9	9.00E-10	At1g06980 [Arabidopsis thaliana]	--	--	--	--	--	--	--	--	--	--	--	--	--	--	-	-	-
Unigene10183_Z-1	220	33	19.2837	--	--	--	--	--	--	--	--	--	--	--	--	--	--	--	--	--	--	-	-	-
Unigene10184_Z-1	218	7	4.128	--	--	--	--	--	--	--	--	--	--	--	--	--	--	--	--	--	--	-	-	-
Unigene10185_Z-1	351	9	3.2964	gi|224125116|ref|XP_002329897.1|	42.7	4.00E-06	predicted protein [Populus trichocarpa] >gi|222871134|gb|EEF08265.1| predicted protein [Populus trichocarpa]	--	--	--	--	--	--	--	--	--	--	--	--	--	--	-	-	-
Unigene10186_Z-1	312	10	4.1205	--	--	--	--	--	--	--	--	--	--	--	--	--	--	--	--	--	--	-	-	-
Unigene10187_Z-1	258	5	2.4914	gi|38346427|emb|CAD40214.2|	56.2	1.00E-07	OSJNBa0019J05.12 [Oryza sativa (japonica cultivar-group)]	--	--	--	--	--	--	--	--	--	--	--	--	--	--	-	-	-
Unigene10188_Z-1	291	57	25.1815	--	--	--	--	--	--	--	--	--	--	--	--	--	--	--	--	--	--	-	-	-
Unigene10189_Z-1	266	28	13.5324	gi|224285752|gb|ACN40591.1|	50.4	6.00E-06	unknown [Picea sitchensis]	--	--	--	--	--	--	--	--	--	--	--	--	--	--	-	-	-
Unigene1018_Z-1	238	10	5.4016	gi|115471227|ref|NP_001059212.1|	65.5	2.00E-10	Os07g0225100 [Oryza sativa Japonica Group] >gi|34395204|dbj|BAC83603.1| tyrosine-specific transport protein-like protein [Oryza sativa Japonica Group] >gi|50510264|dbj|BAD31535.1| tyrosine-specific transport protein-like protein [Oryza sativa Japonica Group] >gi|113610748|dbj|BAF21126.1| Os07g0225100 [Oryza sativa Japonica Group]	--	--	--	--	--	--	--	--	--	--	--	--	--	--	-	-	GO:0043231//intracellular membrane-bounded organelle
Unigene10190_Z-1	884	48	6.9805	gi|116788153|gb|ABK24775.1|	175	8.00E-43	unknown [Picea sitchensis]	--	--	--	--	--	--	--	--	--	--	--	--	--	--	-	-	-
Unigene10191_Z-1	748	88	15.1245	gi|21655203|gb|AAM28916.1|	370	1.00E-101	NBS/LRR [Pinus taeda]	sp|Q9SZA7|DRL29_ARATH	153	1.00E-36	Probable disease resistance protein At4g33300 OS=Arabidopsis thaliana GN=At4g33300 PE=2 SV=2	--	--	--	--	--	--	--	--	--	--	-	-	-
Unigene10192_Z-1	423	38	11.549	gi|226500136|ref|NP_001150619.1|	131	2.00E-30	nodulin-like protein [Zea mays] >gi|195640616|gb|ACG39776.1| nodulin-like protein [Zea mays]	sp|Q6J163|5NG4_PINTA	100	2.00E-21	Auxin-induced protein 5NG4 OS=Pinus taeda PE=2 SV=1	--	--	--	--	--	--	--	--	--	--	-	-	-
Unigene10193_Z-1	384	36	12.0523	--	--	--	--	--	--	--	--	--	--	--	--	--	--	--	--	--	--	-	-	-
Unigene10194_Z-1	208	9	5.5626	--	--	--	--	--	--	--	--	--	--	--	--	--	--	--	--	--	--	-	-	-
Unigene10195_Z-1	2141	474	28.4617	gi|15219675|ref|NP_171917.1|	226	9.00E-58	leucine-rich repeat family protein / protein kinase family protein [Arabidopsis thaliana] >gi|3142291|gb|AAC16742.1| Contains similarity to adenylate cyclase gb|AF012921 from Magnaporthe grisae. EST gb|Z24512 comes from this gene [Arabidopsis thaliana] >gi|34365545|gb|AAQ65084.1| At1g04210 [Arabidopsis thaliana]	sp|Q96NW7|LRRC7_HUMAN	91.7	2.00E-17	Leucine-rich repeat-containing protein 7 OS=Homo sapiens GN=LRRC7 PE=1 SV=1	MA2301_1	84.3	8.00E-16	COG4886	Leucine-rich repeat (LRR) protein	K13420	6.00E-11	66.6	pop:POPTR_1075175	LRR receptor-like serine/threonine-protein kinase FLS2 [EC:2.7.11.1]	-	-	-
Unigene10196_Z-1	1097	168	19.688	gi|124360795|gb|ABN08767.1|	119	2.00E-45	Amine oxidase [Medicago truncatula]	sp|Q9SU79|PAO5_ARATH	121	2.00E-42	Probable polyamine oxidase 5 OS=Arabidopsis thaliana GN=PAO5 PE=2 SV=1	--	--	--	--	--	K11450	7.00E-11	65.1	ath:AT3G13682	lysine-specific histone demethylase 1 [EC:1.-.-.-]	-	-	-
Unigene10197_Z-1	390	45	14.8336	gi|297849190|ref|XP_002892476.1|	195	1.00E-49	glycoside hydrolase family 2 protein [Arabidopsis lyrata subsp. lyrata] >gi|297338318|gb|EFH68735.1| glycoside hydrolase family 2 protein [Arabidopsis lyrata subsp. lyrata]	sp|Q75W54|EBM_ARATH	191	1.00E-48	Mannosylglycoprotein endo-beta-mannosidase OS=Arabidopsis thaliana GN=EBM PE=1 SV=3	--	--	--	--	--	--	--	--	--	--	-	-	-
Unigene10198_Z-1	350	60	22.0385	--	--	--	--	--	--	--	--	--	--	--	--	--	--	--	--	--	--	-	-	-
Unigene10199_Z-1	304	7	2.9602	gi|226529165|ref|NP_001151135.1|	138	2.00E-32	organic anion transporter [Zea mays] >gi|195644520|gb|ACG41728.1| organic anion transporter [Zea mays]	sp|P0C6B1|S35E1_RAT	55.5	1.00E-07	Solute carrier family 35 member E1 OS=Rattus norvegicus GN=Slc35e1 PE=3 SV=1	--	--	--	--	--	--	--	--	--	--	-	-	-
Unigene1019_Z-1	345	2	0.7453	--	--	--	--	--	--	--	--	--	--	--	--	--	--	--	--	--	--	-	-	-
Unigene101_Z-1	668	164	31.5622	gi|297381028|gb|ADI39635.1|	353	1.00E-96	plastid CUL1 [Hevea brasiliensis]	sp|Q94AH6|CUL1_ARATH	303	5.00E-82	Cullin-1 OS=Arabidopsis thaliana GN=CUL1 PE=1 SV=1	SPAC17G6.12	96.3	4.00E-20	COG5647	Cullin, a subunit of E3 ubiquitin ligase	K03869	9.00E-28	120	ppp:PHYPADRAFT_150129	cullin 3	GO:0019941//modification-dependent protein catabolic process	GO:0019899//enzyme binding	GO:0000151//ubiquitin ligase complex
Unigene10200_Z-1	381	64	21.5951	gi|297846442|ref|XP_002891102.1|	100	5.00E-21	leucine-rich repeat family protein [Arabidopsis lyrata subsp. lyrata] >gi|297336944|gb|EFH67361.1| leucine-rich repeat family protein [Arabidopsis lyrata subsp. lyrata]	sp|Q9XIC7|SERK2_ARATH	84.7	2.00E-16	Somatic embryogenesis receptor kinase 2 OS=Arabidopsis thaliana GN=SERK2 PE=1 SV=1	--	--	--	--	--	K13420	4.00E-17	83.2	ath:AT5G46330	LRR receptor-like serine/threonine-protein kinase FLS2 [EC:2.7.11.1]	-	-	-
Unigene10201_Z-1	575	35	7.8253	gi|31746344|emb|CAC82981.1|	77	1.00E-13	putative BEL1-like protein [Gnetum gnemon]	--	--	--	--	--	--	--	--	--	--	--	--	--	--	-	-	-
Unigene10202_Z-1	349	34	12.5243	--	--	--	--	--	--	--	--	--	--	--	--	--	--	--	--	--	--	-	-	-
Unigene10203_Z-1	825	181	28.2049	gi|15231102|ref|NP_191425.1|	205	5.00E-52	60S ribosomal protein-related [Arabidopsis thaliana]	sp|Q5RCE6|RL1D1_PONAB	91.7	6.00E-18	Ribosomal L1 domain-containing protein 1 OS=Pongo abelii GN=RSL1D1 PE=2 SV=2	--	--	--	--	--	--	--	--	--	--	-	-	-
Unigene10204_Z-1	801	32	5.1359	gi|4836889|gb|AAD30592.1|AC007369_2	76.6	3.00E-13	Hypothetical protein [Arabidopsis thaliana]	--	--	--	--	--	--	--	--	--	--	--	--	--	--	-	-	-
Unigene10205_Z-1	504	46	11.7335	gi|195613296|gb|ACG28478.1|	79.7	1.00E-14	serine/threonine kinase-like protein [Zea mays]	sp|Q9LRJ9|CRR38_ARATH	77	5.00E-14	Cysteine-rich repeat secretory protein 38 OS=Arabidopsis thaliana GN=CRRSP38 PE=2 SV=1	--	--	--	--	--	--	--	--	--	--	-	-	-
Unigene10206_Z-1	246	10	5.2259	gi|21655201|gb|AAM28915.1|	56.6	8.00E-08	NBS [Pinus taeda]	--	--	--	--	--	--	--	--	--	--	--	--	--	--	-	-	-
Unigene10207_Z-1	354	29	10.5316	gi|294461665|gb|ADE76392.1|	64.7	3.00E-10	unknown [Picea sitchensis]	--	--	--	--	--	--	--	--	--	--	--	--	--	--	-	-	-
Unigene10208_Z-1	327	24	9.4355	gi|90399083|emb|CAJ86024.1|	84.7	3.00E-16	B0808H03.1 [Oryza sativa (indica cultivar-group)] >gi|90399269|emb|CAH68071.1| H0105C05.9 [Oryza sativa (indica cultivar-group)]	sp|Q9M0X8|BH114_ARATH	80.5	3.00E-15	Transcription factor bHLH114 OS=Arabidopsis thaliana GN=BHLH114 PE=2 SV=2	--	--	--	--	--	--	--	--	--	--	-	-	-
Unigene10209_Z-1	1155	195	21.7046	gi|14326508|gb|AAK60299.1|AF385707_1	365	1.00E-100	AT5g48790/K24G6_12 [Arabidopsis thaliana] >gi|18700216|gb|AAL77718.1| AT5g48790/K24G6_12 [Arabidopsis thaliana]	--	--	--	--	--	--	--	--	--	--	--	--	--	--	-	-	-
Unigene1020_Z-1	207	6	3.7263	--	--	--	--	--	--	--	--	--	--	--	--	--	--	--	--	--	--	-	-	-
Unigene10210_Z-1	1039	96	11.8783	gi|297831310|ref|XP_002883537.1|	129	6.00E-29	signal peptidase I family protein [Arabidopsis lyrata subsp. lyrata] >gi|297329377|gb|EFH59796.1| signal peptidase I family protein [Arabidopsis lyrata subsp. lyrata]	sp|Q8H0W1|PLSP1_ARATH	129	3.00E-29	Chloroplast processing peptidase OS=Arabidopsis thaliana GN=PLSP1 PE=2 SV=2	alr2975	99.8	7.00E-21	COG0681	Signal peptidase I	K03100	3.00E-35	145	ppp:PHYPADRAFT_25133	signal peptidase I [EC:3.4.21.89]	-	-	-
Unigene10211_Z-1	211	13	7.9206	gi|148908728|gb|ABR17471.1|	55.8	1.00E-07	unknown [Picea sitchensis]	--	--	--	--	--	--	--	--	--	--	--	--	--	--	-	-	-
Unigene10212_Z-1	608	16	3.3831	--	--	--	--	--	--	--	--	--	--	--	--	--	--	--	--	--	--	-	-	-
Unigene10213_Z-1	893	142	20.4426	gi|226500524|ref|NP_001148630.1|	112	6.00E-24	LOC100282246 [Zea mays] >gi|195620930|gb|ACG32295.1| CHCH domain containing protein [Zea mays]	--	--	--	--	--	--	--	--	--	--	--	--	--	--	-	-	-
Unigene10214_Z-1	602	130	27.7617	gi|294463091|gb|ADE77083.1|	217	7.00E-56	unknown [Picea sitchensis]	--	--	--	--	--	--	--	--	--	--	--	--	--	--	-	-	-
Unigene10215_Z-1	256	11	5.524	--	--	--	--	--	--	--	--	--	--	--	--	--	--	--	--	--	--	-	-	-
Unigene10216_Z-1	523	67	16.4692	gi|297597979|ref|NP_001044831.2|	185	3.00E-46	Os01g0853400 [Oryza sativa Japonica Group] >gi|255673884|dbj|BAF06745.2| Os01g0853400 [Oryza sativa Japonica Group]	sp|O04197|COI1_ARATH	144	4.00E-34	Coronatine-insensitive protein 1 OS=Arabidopsis thaliana GN=COI1 PE=1 SV=1	--	--	--	--	--	K13463	1.00E-46	182	osa:4338955	coronatine-insensitive protein 1	-	-	-
Unigene10217_Z-1	351	43	15.7493	gi|15241558|ref|NP_199283.1|	91.3	3.00E-18	GSO2 (GASSHO 2); ATP binding / protein binding / protein kinase/ protein serine/threonine kinase/ protein tyrosine kinase [Arabidopsis thaliana] >gi|263432299|sp|Q9FIZ3.2|GSO2_ARATH RecName: Full=LRR receptor-like serine/threonine-protein kinase GSO2; AltName: Full=Protein GASSHO 2; AltName: Full=Protein EMBRYO SAC DEVELOPMENT ARREST 23; Flags: Precursor	sp|Q9FIZ3|GSO2_ARATH	91.3	2.00E-18	LRR receptor-like serine/threonine-protein kinase GSO2 OS=Arabidopsis thaliana GN=GSO2 PE=2 SV=2	--	--	--	--	--	K13420	7.00E-18	85.5	osa:4337016	LRR receptor-like serine/threonine-protein kinase FLS2 [EC:2.7.11.1]	-	-	-
Unigene10218_Z-1	833	70	10.8032	gi|21655201|gb|AAM28915.1|	114	1.00E-24	NBS [Pinus taeda]	sp|Q9FKZ2|DRL41_ARATH	64.7	7.00E-10	Probable disease resistance protein At5g66890 OS=Arabidopsis thaliana GN=At5g66890 PE=3 SV=1	RSp0875	57.4	3.00E-08	COG4886	Leucine-rich repeat (LRR) protein	K06685	2.00E-10	63.2	ath:AT4G19050	maintenance of ploidy protein MOB1 (MPS1 binder 1)	-	-	-
Unigene10219_Z-1	254	8	4.0491	gi|8777343|dbj|BAA96933.1|	108	1.00E-37	DNA-directed RNA polymerase II largest chain [Arabidopsis thaliana]	sp|Q86AQ5|RPC1_DICDI	96.7	2.00E-29	DNA-directed RNA polymerase III subunit rpc1 OS=Dictyostelium discoideum GN=polr3a PE=3 SV=1	SPBC651.08c	94	3.00E-27	COG0086	DNA-directed RNA polymerase, beta' subunit/160 kD subunit	K03018	7.00E-40	112	vvi:100267354	DNA-directed RNA polymerase III subunit C1 [EC:2.7.7.6]	-	-	-
Unigene1021_Z-1	230	7	3.9126	--	--	--	--	--	--	--	--	--	--	--	--	--	--	--	--	--	--	-	-	-
Unigene10220_Z-1	1511	270	22.972	gi|11692818|gb|AAG40012.1|AF324661_1	358	8.00E-98	AT3g18240 [Arabidopsis thaliana] >gi|222422869|dbj|BAH19421.1| AT3G18240 [Arabidopsis thaliana]	sp|Q75JC9|Y8484_DICDI	89	8.00E-17	Uncharacterized protein DDB_G0271670 OS=Dictyostelium discoideum GN=DDB_G0271670 PE=4 SV=1	PH0553	56.2	1.00E-07	COG3351	Putative archaeal flagellar protein D/E	--	--	--	--	--	-	-	-
Unigene10221_Z-1	387	18	5.9794	gi|3820531|gb|AAC69619.1|	86.3	6.00E-32	beta-glucosidase [Pinus contorta]	sp|Q7XSK0|BGL18_ORYSJ	74.7	9.00E-29	Beta-glucosidase 18 OS=Oryza sativa subsp. japonica GN=BGLU18 PE=2 SV=2	CAC0385	84.3	9.00E-31	COG2723	Beta-glucosidase/6-phospho-beta-glucosidase/beta-galactosidase	K05350	6.00E-32	79	pop:POPTR_555358	beta-glucosidase [EC:3.2.1.21]	-	-	-
Unigene10222_Z-1	608	105	22.2017	--	--	--	--	--	--	--	--	--	--	--	--	--	--	--	--	--	--	-	-	-
Unigene10223_Z-1	841	98	14.9806	gi|8778783|gb|AAF79791.1|AC020646_14	123	2.00E-27	T32E20.28 [Arabidopsis thaliana]	--	--	--	--	--	--	--	--	--	--	--	--	--	--	-	-	-
Unigene10224_Z-1	605	29	6.1623	gi|104642235|gb|ABF73316.1|	149	7.00E-87	clavata-like receptor [Picea glauca]	sp|Q9SGP2|HSL1_ARATH	95.5	2.00E-47	Receptor-like protein kinase HSL1 OS=Arabidopsis thaliana GN=HSL1 PE=2 SV=1	--	--	--	--	--	K00924	2.00E-48	95.5	ath:AT1G28440	[EC:2.7.1.-]	-	-	-
Unigene10225_Z-1	312	10	4.1205	gi|30693099|ref|NP_198566.2|	79.7	1.00E-28	GORK (GATED OUTWARDLY-RECTIFYING K+ CHANNEL); cyclic nucleotide binding / inward rectifier potassium channel/ outward rectifier potassium channel [Arabidopsis thaliana] >gi|44887921|sp|Q94A76.2|GORK_ARATH RecName: Full=Potassium channel GORK; AltName: Full=Guard cell outward rectifying K(+) channel; Short=AtGORK	sp|Q94A76|GORK_ARATH	79.7	7.00E-29	Potassium channel GORK OS=Arabidopsis thaliana GN=GORK PE=1 SV=2	--	--	--	--	--	--	--	--	--	--	-	-	-
Unigene10226_Z-1	873	186	27.3904	gi|115468760|ref|NP_001057979.1|	122	4.00E-27	Os06g0594400 [Oryza sativa Japonica Group] >gi|50725404|dbj|BAD32878.1| kelch repeat-containing F-box-like [Oryza sativa Japonica Group] >gi|50725654|dbj|BAD33120.1| kelch repeat-containing F-box-like [Oryza sativa Japonica Group] >gi|113596019|dbj|BAF19893.1| Os06g0594400 [Oryza sativa Japonica Group]	sp|Q9M1Y1|SKI20_ARATH	114	9.00E-25	F-box/kelch-repeat protein SKIP20 OS=Arabidopsis thaliana GN=SKIP20 PE=1 SV=1	--	--	--	--	--	--	--	--	--	--	-	-	-
Unigene10227_Z-1	1839	191	13.3522	gi|168059148|ref|XP_001781566.1|	150	1.00E-89	ATP-binding cassette transporter, subfamily G, member 5, group WBC protein PpABCG5 [Physcomitrella patens subsp. patens] >gi|162666976|gb|EDQ53617.1| ATP-binding cassette transporter, subfamily G, member 5, group WBC protein PpABCG5 [Physcomitrella patens subsp. patens]	sp|Q9MAH4|AB10G_ARATH	124	8.00E-68	ABC transporter G family member 10 OS=Arabidopsis thaliana GN=ABCG10 PE=3 SV=1	YCR011c_2	111	5.00E-24	COG1131	ABC-type multidrug transport system, ATPase component	K12843	5.00E-35	146	vvi:100248403	U4/U6 small nuclear ribonucleoprotein PRP3	-	-	-
Unigene10228_Z-1	218	14	8.256	--	--	--	--	--	--	--	--	--	--	--	--	--	--	--	--	--	--	-	-	-
Unigene10229_Z-1	575	101	22.5815	gi|297844170|ref|XP_002889966.1|	237	6.00E-62	EMB1586 [Arabidopsis lyrata subsp. lyrata] >gi|297335808|gb|EFH66225.1| EMB1586 [Arabidopsis lyrata subsp. lyrata]	sp|Q6H874|RH47A_ORYSJ	236	9.00E-62	DEAD-box ATP-dependent RNA helicase 47A OS=Oryza sativa subsp. japonica GN=Os02g0636300 PE=2 SV=1	BH3348	113	2.00E-25	COG0513	Superfamily II DNA and RNA helicases	K03257	6.00E-20	94	ppp:PHYPADRAFT_226898	translation initiation factor eIF-4A	-	-	-
Unigene1022_Z-1	256	8	4.0174	--	--	--	--	--	--	--	--	--	--	--	--	--	--	--	--	--	--	-	-	-
Unigene10230_Z-1	1078	214	25.5208	gi|192913006|gb|ACF06611.1|	421	1.00E-118	3-deoxy-manno-octulosonate cytidylyltransferase/nucleotidyltransferase [Elaeis guineensis]	sp|Q6MD00|KDSB_PARUW	210	1.00E-53	3-deoxy-manno-octulosonate cytidylyltransferase OS=Protochlamydia amoebophila (strain UWE25) GN=kdsB PE=3 SV=1	CPn0235	197	3.00E-50	COG1212	CMP-2-keto-3-deoxyoctulosonic acid synthetase	K00979	5.00E-121	425	pop:POPTR_771827	3-deoxy-manno-octulosonate cytidylyltransferase (CMP-KDO synthetase) [EC:2.7.7.38]	-	-	-
Unigene10231_Z-1	291	3	1.3253	gi|294462802|gb|ADE76944.1|	59.3	9.00E-14	unknown [Picea sitchensis]	--	--	--	--	--	--	--	--	--	--	--	--	--	--	-	-	-
Unigene10232_Z-1	450	32	9.1419	gi|297824921|ref|XP_002880343.1|	123	8.00E-28	structural constituent of ribosome [Arabidopsis lyrata subsp. lyrata] >gi|297326182|gb|EFH56602.1| structural constituent of ribosome [Arabidopsis lyrata subsp. lyrata]	--	--	--	--	--	--	--	--	--	--	--	--	--	--	-	-	-
Unigene10233_Z-1	254	7	3.5429	--	--	--	--	--	--	--	--	--	--	--	--	--	--	--	--	--	--	-	-	-
Unigene10234_Z-1	1025	144	18.0609	gi|195639046|gb|ACG38991.1|	280	2.00E-74	zinc finger motif, C2HC5-type family protein [Zea mays]	sp|Q9QXN3|TRIP4_MOUSE	132	5.00E-30	Activating signal cointegrator 1 OS=Mus musculus GN=Trip4 PE=1 SV=1	--	--	--	--	--	--	--	--	--	--	-	-	-
Unigene10235_Z-1	1869	335	23.0428	gi|297828191|ref|XP_002881978.1|	192	2.00E-47	CYCP4_1 [Arabidopsis lyrata subsp. lyrata] >gi|297327817|gb|EFH58237.1| CYCP4_1 [Arabidopsis lyrata subsp. lyrata]	sp|O80513|CCU41_ARATH	190	3.00E-47	Cyclin-U4-1 OS=Arabidopsis thaliana GN=CYCU4-1 PE=1 SV=1	--	--	--	--	--	--	--	--	--	--	-	-	-
Unigene10236_Z-1	923	157	21.8674	gi|399940|sp|Q01899.1|HSP7M_PHAVU	427	1.00E-119	RecName: Full=Heat shock 70 kDa protein, mitochondrial; Flags: Precursor >gi|22636|emb|CAA47345.1| 70 kDa heat shock protein [Phaseolus vulgaris]	sp|Q01899|HSP7M_PHAVU	427	4.00E-119	Heat shock 70 kDa protein, mitochondrial OS=Phaseolus vulgaris PE=2 SV=1	mll4757	337	1.00E-92	COG0443	Molecular chaperone	K04043	1.00E-118	422	vvi:100250929	molecular chaperone DnaK	-	-	-
Unigene10237_Z-1	1276	396	39.8974	gi|297597754|ref|NP_001044475.2|	254	2.00E-66	Os01g0786900 [Oryza sativa Japonica Group] >gi|255673762|dbj|BAF06389.2| Os01g0786900 [Oryza sativa Japonica Group]	sp|Q8SY41|BCAS3_DROME	73.2	4.00E-12	Breast carcinoma-amplified sequence 3 homolog OS=Drosophila melanogaster GN=CG32663 PE=1 SV=1	--	--	--	--	--	--	--	--	--	--	-	-	-
Unigene10238_Z-1	255	5	2.5207	gi|297829264|ref|XP_002882514.1|	97.1	6.00E-20	GPI transamidase component Gpi16 subunit family protein [Arabidopsis lyrata subsp. lyrata] >gi|297328354|gb|EFH58773.1| GPI transamidase component Gpi16 subunit family protein [Arabidopsis lyrata subsp. lyrata]	sp|Q8BXQ2|PIGT_MOUSE	60.1	4.00E-09	GPI transamidase component PIG-T OS=Mus musculus GN=Pigt PE=1 SV=2	--	--	--	--	--	K05292	4.00E-24	106	vvi:100257996	phosphatidylinositol glycan, class T	-	-	-
Unigene10239_Z-1	359	18	6.4458	gi|13509221|emb|CAC35330.1|	57	6.00E-08	N1-D protein [Linum usitatissimum]	sp|Q7XBQ9|RGA2_SOLBU	51.2	2.00E-06	Disease resistance protein RGA2 OS=Solanum bulbocastanum GN=RGA2 PE=1 SV=1	--	--	--	--	--	--	--	--	--	--	-	-	-
Unigene1023_Z-1	201	2	1.2792	--	--	--	--	--	--	--	--	--	--	--	--	--	--	--	--	--	--	-	-	-
Unigene10240_Z-1	3221	999	39.8726	gi|21779966|gb|AAM77595.1|AF507018_1	1075	0	auxin transport protein [Arabidopsis thaliana]	sp|Q54QG5|Y3893_DICDI	409	8.00E-168	Probable E3 ubiquitin-protein ligase DDB_G0283893 OS=Dictyostelium discoideum GN=DDB_G0283893 PE=3 SV=2	--	--	--	--	--	K10691	0	1087	rcu:RCOM_0790950	E3 ubiquitin-protein ligase UBR4 [EC:6.3.2.19]	-	-	-
Unigene10241_Z-1	313	68	27.9296	--	--	--	--	--	--	--	--	--	--	--	--	--	--	--	--	--	--	-	-	-
Unigene10242_Z-1	240	20	10.7132	gi|61105097|gb|AAX38328.1|	80.9	3.00E-18	sucrose accumulator [Solanum peruvianum]	sp|P29000|INVA_SOLLC	80.5	3.00E-18	Acid beta-fructofuranosidase OS=Solanum lycopersicum GN=TIV1 PE=2 SV=1	--	--	--	--	--	K01193	4.00E-18	75.1	sbi:SORBI_06g023760	beta-fructofuranosidase [EC:3.2.1.26]	-	-	-
Unigene10243_Z-1	258	4	1.9931	--	--	--	--	--	--	--	--	--	--	--	--	--	--	--	--	--	--	-	-	-
Unigene10244_Z-1	214	14	8.4103	gi|18390920|ref|NP_563822.1|	85.1	2.00E-16	THA1 (Threonine Aldolase 1); aldehyde-lyase/ threonine aldolase [Arabidopsis thaliana] >gi|30680733|ref|NP_849614.1| THA1 (Threonine Aldolase 1); aldehyde-lyase/ threonine aldolase [Arabidopsis thaliana] >gi|30680739|ref|NP_849615.1| THA1 (Threonine Aldolase 1); aldehyde-lyase/ threonine aldolase [Arabidopsis thaliana] >gi|145322987|ref|NP_001031001.2| THA1 (Threonine Aldolase 1); aldehyde-lyase/…	sp|O07051|LTAA_AERJA	66.2	6.00E-11	L-allo-threonine aldolase OS=Aeromonas jandaei GN=ltaA PE=1 SV=1	DR1313	71.6	3.00E-13	COG2008	Threonine aldolase	K01620	1.00E-18	88.2	ppp:PHYPADRAFT_187197	threonine aldolase [EC:4.1.2.5]	-	-	-
Unigene10245_Z-1	907	104	14.741	gi|115488560|ref|NP_001066767.1|	265	4.00E-70	Os12g0480000 [Oryza sativa Japonica Group] >gi|77555455|gb|ABA98251.1| DHHC zinc finger domain containing protein, expressed [Oryza sativa (japonica cultivar-group)] >gi|113649274|dbj|BAF29786.1| Os12g0480000 [Oryza sativa Japonica Group]	sp|Q7XA86|ZDH11_ARATH	240	1.00E-62	Probable S-acyltransferase At3g51390 OS=Arabidopsis thaliana GN=At3g51390 PE=2 SV=1	YDR126w	68.9	1.00E-11	COG5273	Uncharacterized protein containing DHHC-type Zn finger	--	--	--	--	--	-	-	-
Unigene10246_Z-1	284	9	4.074	gi|294464493|gb|ADE77757.1|	82.4	1.00E-15	unknown [Picea sitchensis]	--	--	--	--	--	--	--	--	--	--	--	--	--	--	-	-	-
Unigene10247_Z-1	432	404	120.2257	gi|208611514|gb|ABW75772.2|	207	3.00E-53	lipoxygenase [Camellia sinensis]	sp|Q9LUW0|LOX5_ARATH	189	6.00E-48	Lipoxygenase 5, chloroplastic OS=Arabidopsis thaliana GN=LOX5 PE=1 SV=2	--	--	--	--	--	K00454	7.00E-49	189	ath:AT3G22400	lipoxygenase [EC:1.13.11.12]	-	-	-
Unigene10248_Z-1	662	59	11.4576	gi|62321128|dbj|BAD94244.1|	108	1.00E-26	serine protease like protein [Arabidopsis thaliana]	sp|O65351|SUBL_ARATH	100	9.00E-25	Subtilisin-like protease OS=Arabidopsis thaliana GN=ARA12 PE=1 SV=1	--	--	--	--	--	K01342	5.00E-16	81.3	osa:4334194	subtilisin [EC:3.4.21.62]	-	-	-
Unigene10249_Z-1	420	98	29.9969	--	--	--	--	--	--	--	--	--	--	--	--	--	--	--	--	--	--	-	-	-
Unigene1024_Z-1	231	31	17.2524	gi|15240090|ref|NP_196275.1|	67.4	5.00E-11	hydrolase [Arabidopsis thaliana] >gi|30681513|ref|NP_850782.1| hydrolase [Arabidopsis thaliana] >gi|30725374|gb|AAP37709.1| At5g06570 [Arabidopsis thaliana]	sp|Q9LYC1|GI1L2_ARATH	54.3	2.00E-07	Probable gibberellin receptor GID1L2 OS=Arabidopsis thaliana GN=GID1L2 PE=1 SV=1	--	--	--	--	--	--	--	--	--	--	-	-	-
Unigene10250_Z-1	2141	523	31.404	gi|115443699|ref|NP_001045629.1|	358	1.00E-106	Os02g0106700 [Oryza sativa Japonica Group] >gi|113535160|dbj|BAF07543.1| Os02g0106700 [Oryza sativa Japonica Group]	sp|Q4R4A2|ZUFSP_MACFA	89	1.00E-16	Zinc finger with UFM1-specific peptidase domain protein OS=Macaca fascicularis GN=ZUFSP PE=2 SV=1	--	--	--	--	--	--	--	--	--	--	-	-	-
Unigene10251_Z-1	221	3	1.7451	--	--	--	--	--	--	--	--	--	--	--	--	--	--	--	--	--	--	-	-	-
Unigene10252_Z-1	276	6	2.7947	--	--	--	--	sp|Q91XV3|BASP1_MOUSE	97.1	3.00E-20	Brain acid soluble protein 1 OS=Mus musculus GN=Basp1 PE=1 SV=3	--	--	--	--	--	--	--	--	--	--	-	-	-
Unigene10253_Z-1	533	90	21.7078	--	--	--	--	--	--	--	--	--	--	--	--	--	--	--	--	--	--	-	-	-
Unigene10254_Z-1	333	23	8.8794	--	--	--	--	--	--	--	--	--	--	--	--	--	--	--	--	--	--	-	-	-
Unigene10255_Z-1	1465	322	28.2565	gi|18420455|ref|NP_568416.1|	255	1.00E-66	leucine-rich repeat family protein [Arabidopsis thaliana] >gi|15912299|gb|AAL08283.1| AT5g22320/MWD9_11 [Arabidopsis thaliana] >gi|19699236|gb|AAL90984.1| AT5g22320/MWD9_11 [Arabidopsis thaliana]	sp|Q5HZV9|PP1R7_RAT	106	4.00E-22	Protein phosphatase 1 regulatory subunit 7 OS=Rattus norvegicus GN=Ppp1r7 PE=1 SV=1	alr0124_1	89	2.00E-17	COG4886	Leucine-rich repeat (LRR) protein	K13415	2.00E-09	60.8	sbi:SORBI_03g032990	protein brassinosteroid insensitive 1 [EC:2.7.10.1 2.7.11.1]	-	-	-
Unigene10256_Z-1	1507	351	29.9429	gi|115440489|ref|NP_001044524.1|	158	2.00E-37	Os01g0798500 [Oryza sativa Japonica Group] >gi|113534055|dbj|BAF06438.1| Os01g0798500 [Oryza sativa Japonica Group]	--	--	--	--	--	--	--	--	--	--	--	--	--	--	-	-	-
Unigene10257_Z-1	410	19	5.9576	--	--	--	--	--	--	--	--	--	--	--	--	--	--	--	--	--	--	-	-	-
Unigene10258_Z-1	1064	69	8.3369	gi|42569320|ref|NP_180137.2|	207	1.00E-52	emb2410 (embryo defective 2410) [Arabidopsis thaliana]	--	--	--	--	--	--	--	--	--	--	--	--	--	--	-	-	-
Unigene10259_Z-1	341	78	29.4063	gi|110931824|gb|ABH02911.1|	96.7	7.00E-20	MYB transcription factor MYB67 [Glycine max]	sp|Q7XBH4|MYB4_ORYSJ	84.7	2.00E-16	Myb-related protein Myb4 OS=Oryza sativa subsp. japonica GN=MYB4 PE=2 SV=2	--	--	--	--	--	K09422	8.00E-19	88.6	ath:AT4G05100	myb proto-oncogene protein, plant	-	-	-
Unigene1025_Z-1	1916	167	11.2052	gi|224141893|ref|XP_002324295.1|	754	0	rna-dependent RNA polymerase [Populus trichocarpa] >gi|222865729|gb|EEF02860.1| rna-dependent RNA polymerase [Populus trichocarpa]	sp|Q8LHH9|SHL2_ORYSJ	710	0	Probable RNA-dependent RNA polymerase SHL2 OS=Oryza sativa subsp. japonica GN=SHL2 PE=2 SV=1	--	--	--	--	--	--	--	--	--	--	GO:0048827//phyllome development;GO:0008037//cell recognition;GO:0048437//floral organ development;GO:0045087//innate immune response;GO:0048438//floral whorl development;GO:0030422//production of siRNA involved in RNA interference;GO:0002252;GO:0035195//gene silencing by miRNA	GO:0005488//binding;GO:0034062//RNA polymerase activity	GO:0043231//intracellular membrane-bounded organelle
Unigene10260_Z-1	350	20	7.3462	--	--	--	--	--	--	--	--	--	--	--	--	--	--	--	--	--	--	-	-	-
Unigene10261_Z-1	387	51	16.9418	--	--	--	--	--	--	--	--	--	--	--	--	--	--	--	--	--	--	-	-	-
Unigene10262_Z-1	609	107	22.5874	gi|94442920|emb|CAJ91149.1|	230	8.00E-60	hydrolase [Platanus x acerifolia]	sp|O07015|RSBQ_BACSU	130	8.00E-30	Sigma factor sigB regulation protein rsbQ OS=Bacillus subtilis GN=rsbQ PE=1 SV=1	slr0440	134	1.00E-31	COG0596	Predicted hydrolases or acyltransferases (alpha/beta hydrolase superfamily)	--	--	--	--	--	-	-	-
Unigene10263_Z-1	399	63	20.2987	--	--	--	--	--	--	--	--	--	--	--	--	--	--	--	--	--	--	-	-	-
Unigene10264_Z-1	1071	129	15.4846	gi|297596073|ref|NP_001041974.2|	219	9.00E-81	Os01g0138900 [Oryza sativa Japonica Group] >gi|54290836|dbj|BAD61475.1| cis,cis-muconate cycloisomerase -like [Oryza sativa Japonica Group] >gi|255672858|dbj|BAF03888.2| Os01g0138900 [Oryza sativa Japonica Group]	sp|Q9WXM1|AEEP_THEMA	94	1.00E-32	L-Ala-D/L-Glu epimerase OS=Thermotoga maritima GN=TM_0006 PE=1 SV=1	TM0006	94	3.00E-33	COG4948	L-alanine-DL-glutamate epimerase and related enzymes of enolase superfamily	--	--	--	--	--	-	-	-
Unigene10265_Z-1	296	13	5.6461	--	--	--	--	--	--	--	--	--	--	--	--	--	--	--	--	--	--	-	-	-
Unigene10266_Z-1	569	89	20.1084	gi|15232945|ref|NP_186914.1|	160	1.00E-38	pentatricopeptide (PPR) repeat-containing protein [Arabidopsis thaliana]	sp|Q9SD53|Y3720_ARATH	50.8	5.00E-06	UPF0481 protein At3g47200 OS=Arabidopsis thaliana GN=At3g47200 PE=1 SV=1	--	--	--	--	--	--	--	--	--	--	-	-	-
Unigene10267_Z-1	523	89	21.877	gi|124359435|gb|ABN05883.1|	187	7.00E-47	tRNA (guanine-N1-)-methyltransferase [Medicago truncatula]	sp|Q6FQB2|TRM10_CANGA	62	2.00E-09	tRNA (guanine-N(1)-)-methyltransferase OS=Candida glabrata GN=TRM10 PE=3 SV=1	--	--	--	--	--	--	--	--	--	--	-	-	-
Unigene10268_Z-1	536	17	4.0774	gi|301098683|ref|XP_002898434.1|	187	7.00E-47	peroxiredoxin-2 [Phytophthora infestans T30-4] >gi|262105205|gb|EEY63257.1| peroxiredoxin-2 [Phytophthora infestans T30-4]	sp|Q8K3U7|PRDX2_CRIGR	250	3.00E-66	Peroxiredoxin-2 OS=Cricetulus griseus GN=PRDX2 PE=2 SV=3	YML028w	176	2.00E-44	COG0450	Peroxiredoxin	K03386	5.00E-38	153	ath:AT5G06290	peroxiredoxin (alkyl hydroperoxide reductase subunit C) [EC:1.11.1.15]	-	-	-
Unigene10269_Z-1	351	35	12.8192	--	--	--	--	--	--	--	--	--	--	--	--	--	--	--	--	--	--	-	-	-
Unigene1026_Z-1	204	4	2.5207	gi|140055595|gb|ABO80950.1|	48.9	1.00E-06	WD40-like [Medicago truncatula]	--	--	--	--	--	--	--	--	--	--	--	--	--	--	-	-	-
Unigene10270_Z-1	392	50	16.3977	--	--	--	--	--	--	--	--	--	--	--	--	--	--	--	--	--	--	-	-	-
Unigene10271_Z-1	371	32	11.0886	--	--	--	--	--	--	--	--	--	--	--	--	--	--	--	--	--	--	-	-	-
Unigene10272_Z-1	250	7	3.5996	--	--	--	--	--	--	--	--	--	--	--	--	--	--	--	--	--	--	-	-	-
Unigene10273_Z-1	618	135	28.0831	gi|195620842|gb|ACG32251.1|	55.8	3.00E-07	cupin, RmlC-type [Zea mays]	--	--	--	--	--	--	--	--	--	--	--	--	--	--	-	-	-
Unigene10274_Z-1	586	129	28.3003	gi|8778323|gb|AAF79332.1|AC002304_25	52.8	3.00E-06	F14J16.24 [Arabidopsis thaliana]	--	--	--	--	--	--	--	--	--	--	--	--	--	--	-	-	-
Unigene10275_Z-1	226	43	24.4602	gi|108864183|gb|ABG22424.1|	109	8.00E-24	expressed protein [Oryza sativa (japonica cultivar-group)]	--	--	--	--	--	--	--	--	--	--	--	--	--	--	-	-	-
Unigene10276_Z-1	227	19	10.7604	--	--	--	--	--	--	--	--	--	--	--	--	--	--	--	--	--	--	-	-	-
Unigene10277_Z-1	753	75	12.8046	--	--	--	--	--	--	--	--	--	--	--	--	--	--	--	--	--	--	-	-	-
Unigene10278_Z-1	556	143	33.0644	gi|222424892|dbj|BAH20397.1|	65.1	5.00E-10	AT1G33270 [Arabidopsis thaliana]	--	--	--	--	--	--	--	--	--	--	--	--	--	--	-	-	-
Unigene10279_Z-1	317	9	3.6499	gi|195624634|gb|ACG34147.1|	149	9.00E-36	12-oxophytodienoate reductase 3 [Zea mays]	sp|Q9FEW9|OPR3_SOLLC	145	1.00E-34	12-oxophytodienoate reductase 3 OS=Solanum lycopersicum GN=OPR3 PE=1 SV=1	mll2211	105	2.00E-23	COG1902	NADH:flavin oxidoreductases, Old Yellow Enzyme family	K05894	2.00E-36	147	osa:4345762	12-oxophytodienoic acid reductase [EC:1.3.1.42]	-	-	-
Unigene1027_Z-1	210	2	1.2244	--	--	--	--	--	--	--	--	--	--	--	--	--	--	--	--	--	--	-	-	-
Unigene10280_Z-1	761	203	34.2934	gi|294463742|gb|ADE77396.1|	85.9	5.00E-16	unknown [Picea sitchensis]	--	--	--	--	--	--	--	--	--	--	--	--	--	--	-	-	-
Unigene10281_Z-1	740	237	41.1734	gi|168039898|ref|XP_001772433.1|	400	1.00E-110	WD40 repeat protein, COMPASS complex protein [Physcomitrella patens subsp. patens] >gi|162676230|gb|EDQ62715.1| WD40 repeat protein, COMPASS complex protein [Physcomitrella patens subsp. patens]	sp|Q498M4|WDR5_RAT	368	3.00E-101	WD repeat-containing protein 5 OS=Rattus norvegicus GN=Wdr5 PE=2 SV=1	all0283_3	132	5.00E-31	COG2319	FOG: WD40 repeat	K13124	3.00E-29	125	pop:POPTR_815667	mitogen-activated protein kinase organizer 1	-	-	-
Unigene10282_Z-1	740	147	25.5379	gi|115469520|ref|NP_001058359.1|	107	1.00E-22	Os06g0677700 [Oryza sativa Japonica Group] >gi|122167909|sp|Q0DA50.1|C3H45_ORYSJ RecName: Full=Zinc finger CCCH domain-containing protein 45; Short=OsC3H45 >gi|113596399|dbj|BAF20273.1| Os06g0677700 [Oryza sativa Japonica Group]	sp|Q0DA50|C3H45_ORYSJ	107	6.00E-23	Zinc finger CCCH domain-containing protein 45 OS=Oryza sativa subsp. japonica GN=Os06g0677700 PE=2 SV=1	--	--	--	--	--	--	--	--	--	--	-	-	-
Unigene10283_Z-1	589	43	9.3854	gi|223452696|gb|ACM89738.1|	199	2.00E-50	mitochondrial benzaldehyde dehydrogenase [Antirrhinum majus]	sp|Q9SU63|AL2B4_ARATH	186	1.00E-46	Aldehyde dehydrogenase family 2 member B4, mitochondrial OS=Arabidopsis thaliana GN=ALDH2B4 PE=1 SV=1	BH0539	118	6.00E-27	COG1012	NAD-dependent aldehyde dehydrogenases	K00128	3.00E-51	197	osa:4340725	aldehyde dehydrogenase (NAD+) [EC:1.2.1.3]	-	-	-
Unigene10284_Z-1	868	180	26.6595	gi|197312909|gb|ACH63235.1|	342	3.00E-93	alcohol dehydrogenase [Rheum australe]	sp|Q9SU63|AL2B4_ARATH	332	3.00E-90	Aldehyde dehydrogenase family 2 member B4, mitochondrial OS=Arabidopsis thaliana GN=ALDH2B4 PE=1 SV=1	BH0539	268	9.00E-72	COG1012	NAD-dependent aldehyde dehydrogenases	K12355	1.00E-93	339	osa:4326375	coniferyl-aldehyde dehydrogenase [EC:1.2.1.68]	-	-	-
Unigene10285_Z-1	368	30	10.4803	gi|115458368|ref|NP_001052784.1|	63.9	5.00E-10	Os04g0420900 [Oryza sativa Japonica Group] >gi|39546205|emb|CAE04630.3| OSJNBa0028I23.12 [Oryza sativa (japonica cultivar-group)] >gi|113564355|dbj|BAF14698.1| Os04g0420900 [Oryza sativa Japonica Group]	sp|P17841|SLSG4_BRAOL	49.7	6.00E-06	S-locus-specific glycoprotein S14 (Fragment) OS=Brassica oleracea GN=SLSG PE=2 SV=1	--	--	--	--	--	--	--	--	--	--	-	-	-
Unigene10286_Z-1	2302	499	27.8673	gi|9755888|emb|CAC01941.1|	561	1.00E-174	RSP67.2 [Raphanus sativus]	sp|Q8GWE0|PP314_ARATH	558	7.00E-172	Pentatricopeptide repeat-containing protein At4g16390, chloroplastic OS=Arabidopsis thaliana GN=P67 PE=1 SV=2	--	--	--	--	--	K03457	4.00E-08	57.4	ath:AT5G03560	nucleobase:cation symporter-1, NCS1 family	-	-	-
Unigene10287_Z-1	963	113	15.0852	gi|164454773|dbj|BAF96933.1|	148	9.00E-35	R2R3-MYB transcriptional factor [Gentiana triflora]	sp|Q38850|MYB5_ARATH	143	2.00E-33	Transcription repressor MYB5 OS=Arabidopsis thaliana GN=MYB5 PE=1 SV=1	ECU11g1690	71.2	2.00E-12	COG5147	Myb superfamily proteins, including transcription factors and mRNA splicing factors	K09422	2.00E-34	143	ath:AT3G13540	myb proto-oncogene protein, plant	-	-	-
Unigene10288_Z-1	559	63	14.4887	gi|46396937|sp|Q8L805.1|RL35_WHEAT	158	3.00E-38	RecName: Full=60S ribosomal protein L35 >gi|110590378|pdb|2GO5|5 Chain 5, Structure Of Signal Recognition Particle Receptor (Sr) In Complex With Signal Recognition Particle (Srp) And Ribosome Nascent Chain Complex >gi|119390382|pdb|2J37|5 Chain 5, Model Of Mammalian Srp Bound To 80s Rncs	sp|Q8L805|RL35_WHEAT	158	2.00E-38	60S ribosomal protein L35 OS=Triticum aestivum GN=RPL35 PE=1 SV=1	YDL191w	120	2.00E-27	COG0255	Ribosomal protein L29	K02918	4.00E-33	137	ppp:PHYPADRAFT_189477	large subunit ribosomal protein L35e	-	-	-
Unigene10289_Z-1	345	13	4.8442	--	--	--	--	--	--	--	--	--	--	--	--	--	--	--	--	--	--	-	-	-
Unigene1028_Z-1	242	1	0.5312	--	--	--	--	--	--	--	--	--	--	--	--	--	--	--	--	--	--	-	-	-
Unigene10290_Z-1	569	67	15.1378	gi|75319886|sp|Q50EK4.1|C75A1_PINTA	151	4.00E-36	RecName: Full=Cytochrome P450 750A1; AltName: Full=Cytochrome P450 CYPC >gi|59800268|gb|AAX07433.1| cytochrome P450 CYPC [Pinus taeda]	sp|Q50EK4|C75A1_PINTA	151	2.00E-36	Cytochrome P450 750A1 OS=Pinus taeda GN=CYP750A1 PE=2 SV=1	alr1450	50.8	1.00E-06	COG2124	Cytochrome P450	K13083	1.00E-34	142	pop:POPTR_64620	cytochrome P450, family 75, subfamily A (flavonoid 3',5'-hydroxylase) [EC:1.14.13.88]	-	-	-
Unigene10291_Z-1	268	22	10.5533	gi|15230976|ref|NP_188621.1|	60.5	4.00E-16	binding [Arabidopsis thaliana]	--	--	--	--	--	--	--	--	--	--	--	--	--	--	-	-	-
Unigene10292_Z-1	870	183	27.0415	--	--	--	--	--	--	--	--	--	--	--	--	--	--	--	--	--	--	-	-	-
Unigene10293_Z-1	1591	416	33.6142	gi|115452371|ref|NP_001049786.1|	329	5.00E-89	Os03g0288600 [Oryza sativa Japonica Group] >gi|29367599|gb|AAO72661.1| muscle derived-like protein [Oryza sativa Japonica Group] >gi|113548257|dbj|BAF11700.1| Os03g0288600 [Oryza sativa Japonica Group] >gi|169730524|gb|ACA64828.1| SKIP interacting protein 6 [Oryza sativa]	sp|P40222|TXLNA_HUMAN	169	5.00E-41	Alpha-taxilin OS=Homo sapiens GN=TXLNA PE=1 SV=3	aq_629	64.3	6.00E-10	COG1196	Chromosome segregation ATPases	K06636	7.00E-09	59.3	rcu:RCOM_0499140	structural maintenance of chromosome 1	-	-	-
Unigene10294_Z-1	750	207	35.4821	gi|297821305|ref|XP_002878535.1|	199	2.00E-64	XAP5 family protein [Arabidopsis lyrata subsp. lyrata] >gi|297324374|gb|EFH54794.1| XAP5 family protein [Arabidopsis lyrata subsp. lyrata]	sp|Q69JZ7|XCT_ORYSJ	211	5.00E-54	Protein XAP5 CIRCADIAN TIMEKEEPER OS=Oryza sativa subsp. japonica GN=XCT PE=2 SV=1	--	--	--	--	--	K13119	5.00E-71	214	vvi:100255509	protein FAM50	-	-	-
Unigene10295_Z-1	382	30	10.0962	gi|115463607|ref|NP_001055403.1|	120	4.00E-27	Os05g0382000 [Oryza sativa Japonica Group] >gi|113578954|dbj|BAF17317.1| Os05g0382000 [Oryza sativa Japonica Group]	sp|Q8L7A4|AGD11_ARATH	118	1.00E-26	Probable ADP-ribosylation factor GTPase-activating protein AGD11 OS=Arabidopsis thaliana GN=AGD11 PE=2 SV=1	SPCC962.01	57.8	5.00E-09	COG5038	Ca2+-dependent lipid-binding protein, contains C2 domain	--	--	--	--	--	-	-	-
Unigene10296_Z-1	298	71	30.6296	gi|148909821|gb|ABR17997.1|	50.1	8.00E-06	unknown [Picea sitchensis]	--	--	--	--	--	--	--	--	--	--	--	--	--	--	-	-	-
Unigene10297_Z-1	319	46	18.5382	gi|115440543|ref|NP_001044551.1|	73.9	2.00E-21	Os01g0803300 [Oryza sativa Japonica Group] >gi|113534082|dbj|BAF06465.1| Os01g0803300 [Oryza sativa Japonica Group]	sp|Q6J163|5NG4_PINTA	40	2.00E-07	Auxin-induced protein 5NG4 OS=Pinus taeda PE=2 SV=1	--	--	--	--	--	--	--	--	--	--	-	-	-
Unigene10298_Z-1	431	100	29.8279	gi|297850684|ref|XP_002893223.1|	108	1.00E-23	transcription factor/ transferase, transferring glycosyl groups [Arabidopsis lyrata subsp. lyrata] >gi|297339065|gb|EFH69482.1| transcription factor/ transferase, transferring glycosyl groups [Arabidopsis lyrata subsp. lyrata]	sp|Q9SK82|COGT2_ARATH	96.7	4.00E-20	Cytokinin-O-glucosyltransferase 2 OS=Arabidopsis thaliana GN=UGT85A1 PE=1 SV=1	--	--	--	--	--	K13030	5.00E-15	76.6	sbi:SORBI_01g001220	cyanohydrin beta-glucosyltransferase [EC:2.4.1.85]	-	-	-
Unigene10299_Z-1	721	170	30.3119	gi|46949204|gb|AAT07458.1|	95.9	4.00E-19	FKBP12-like protein [Mirabilis jalapa]	sp|Q9ZSZ8|FIP37_ARATH	87.8	6.00E-17	FKBP12-interacting protein of 37 kDa OS=Arabidopsis thaliana GN=FIP37 PE=1 SV=1	--	--	--	--	--	--	--	--	--	--	-	-	-
Unigene1029_Z-1	550	11	2.5712	gi|300162674|gb|EFJ29286.1|	101	4.00E-21	BAHD acyltransferase, clade I [Selaginella moellendorffii]	sp|Q94CD1|HHT1_ARATH	69.7	1.00E-11	Omega-hydroxypalmitate O-feruloyl transferase OS=Arabidopsis thaliana GN=HHT1 PE=1 SV=1	--	--	--	--	--	K13065	9.00E-15	76.6	pop:POPTR_554899	shikimate O-hydroxycinnamoyltransferase [EC:2.3.1.133]	-	GO:0016747//transferase activity, transferring acyl groups other than amino-acyl groups	-
Unigene102_Z-1	238	98	52.9357	gi|222160332|gb|ACM47360.1|	70.1	7.00E-12	BURP domain protein [Glycine max]	sp|Q08298|RD22_ARATH	57.4	3.00E-08	Dehydration-responsive protein RD22 OS=Arabidopsis thaliana GN=RD22 PE=2 SV=1	--	--	--	--	--	--	--	--	--	--	-	-	-
Unigene10300_Z-1	545	34	8.0201	--	--	--	--	--	--	--	--	--	--	--	--	--	--	--	--	--	--	-	-	-
Unigene10301_Z-1	1511	192	16.3356	gi|15226452|ref|NP_182208.1|	195	5.00E-53	ATP binding / protein kinase/ protein tyrosine kinase [Arabidopsis thaliana] >gi|75330955|sp|Q8S8N4.1|Y2685_ARATH RecName: Full=Probably inactive receptor-like protein kinase At2g46850; Flags: Precursor	sp|Q8S8N4|Y2685_ARATH	195	3.00E-53	Probably inactive receptor-like protein kinase At2g46850 OS=Arabidopsis thaliana GN=At2g46850 PE=2 SV=1	--	--	--	--	--	K00924	9.00E-13	49.3	ath:AT1G66150	[EC:2.7.1.-]	-	-	-
Unigene10302_Z-1	299	21	9.0292	gi|124360522|gb|ABN08532.1|	149	1.00E-35	Prephenate dehydratase with ACT region [Medicago truncatula]	sp|Q9SA96|AROD1_ARATH	145	1.00E-34	Arogenate dehydratase/prephenate dehydratase 1, chloroplastic OS=Arabidopsis thaliana GN=ADT1 PE=1 SV=1	aq_951_2	68.9	2.00E-12	COG0077	Prephenate dehydratase	K04518	3.00E-30	126	osa:4332477	prephenate dehydratase [EC:4.2.1.51]	-	-	-
Unigene10303_Z-1	299	11	4.7296	--	--	--	--	--	--	--	--	--	--	--	--	--	--	--	--	--	--	-	-	-
Unigene10304_Z-1	778	65	10.7407	--	--	--	--	--	--	--	--	--	--	--	--	--	--	--	--	--	--	-	-	-
Unigene10305_Z-1	244	46	24.2364	gi|41814856|gb|AAS10488.1|	62.4	2.00E-09	methylesterase [Solanum lycopersicum]	--	--	--	--	--	--	--	--	--	--	--	--	--	--	-	-	-
Unigene10306_Z-1	487	61	16.1028	--	--	--	--	--	--	--	--	--	--	--	--	--	--	--	--	--	--	-	-	-
Unigene10307_Z-1	1207	130	13.8464	gi|42562141|ref|NP_173240.2|	99	1.00E-19	nucleotidyltransferase family protein [Arabidopsis thaliana] >gi|9665075|gb|AAF97277.1|AC034106_20 Strong similarity to nuclear poly(A) polymerase from Arabidopsis thaliana gb|AF255297 and contains a Nucleotidyltransferase PF|01909 domain. ESTs gb|AV536592, gb|AV553256, gb|AV561630, gb|AV532289 come from this gene >gi|29029092|gb|AAO64925.1| At1g17980 [Arabidopsis thaliana] >gi|32527642|gb|AAP862…	sp|Q54J73|PAP_DICDI	70.1	3.00E-11	Poly(A) polymerase OS=Dictyostelium discoideum GN=papA PE=3 SV=1	--	--	--	--	--	K00970	4.00E-21	99.4	pop:POPTR_251405	poly(A) polymerase [EC:2.7.7.19]	-	-	-
Unigene10308_Z-1	314	11	4.5036	gi|220966838|gb|ACL97386.1|	51.6	3.00E-06	Gag-Pol polyprotein [Medicago truncatula]	--	--	--	--	--	--	--	--	--	--	--	--	--	--	-	-	-
Unigene10309_Z-1	434	17	5.0357	--	--	--	--	--	--	--	--	--	--	--	--	--	--	--	--	--	--	-	-	-
Unigene1030_Z-1	581	56	12.3911	gi|27372527|gb|AAN87262.1|	100	1.00E-20	xyloglucan-specific fungal endoglucanase inhibitor protein precursor [Solanum lycopersicum]	sp|Q8RVH5|7SBG2_SOYBN	61.2	4.00E-09	Basic 7S globulin 2 OS=Glycine max PE=1 SV=1	--	--	--	--	--	--	--	--	--	--	GO:0019538//protein metabolic process;GO:0006970//response to osmotic stress	GO:0004175//endopeptidase activity	GO:0016020//membrane;GO:0005618//cell wall
Unigene10310_Z-1	367	28	9.8083	gi|115446903|ref|NP_001047231.1|	68.2	2.00E-24	Os02g0579800 [Oryza sativa Japonica Group] >gi|113536762|dbj|BAF09145.1| Os02g0579800 [Oryza sativa Japonica Group]	sp|Q9LQU4|Y1487_ARATH	60.5	2.00E-20	Uncharacterized protein At1g14870 OS=Arabidopsis thaliana GN=At1g14870 PE=1 SV=1	--	--	--	--	--	--	--	--	--	--	-	-	-
Unigene10311_Z-1	261	10	4.9256	gi|115440543|ref|NP_001044551.1|	68.6	4.00E-19	Os01g0803300 [Oryza sativa Japonica Group] >gi|113534082|dbj|BAF06465.1| Os01g0803300 [Oryza sativa Japonica Group]	--	--	--	--	--	--	--	--	--	--	--	--	--	--	-	-	-
Unigene10312_Z-1	752	179	30.6009	gi|115461196|ref|NP_001054198.1|	207	1.00E-52	Os04g0668800 [Oryza sativa Japonica Group] >gi|29367469|gb|AAO72590.1| thioredoxin-like protein [Oryza sativa Japonica Group] >gi|32488385|emb|CAE02810.1| OSJNBa0043A12.15 [Oryza sativa (japonica cultivar-group)] >gi|90399150|emb|CAJ86079.1| H0818H01.1 [Oryza sativa (indica cultivar-group)] >gi|90399242|emb|CAH68316.1| B0811B10.17 [Oryza sativa (indica cultivar-group)] >gi|113565769|dbj|BAF16112.…	sp|Q8W485|Y5010_ARATH	199	2.00E-50	Uncharacterized protein At5g50100, mitochondrial OS=Arabidopsis thaliana GN=At5g50100 PE=1 SV=1	slr0919	125	6.00E-29	COG3011	Uncharacterized protein conserved in bacteria	--	--	--	--	--	-	-	-
Unigene10313_Z-1	395	39	12.6931	gi|115440971|ref|NP_001044765.1|	149	1.00E-52	Os01g0841200 [Oryza sativa Japonica Group] >gi|113534296|dbj|BAF06679.1| Os01g0841200 [Oryza sativa Japonica Group]	sp|Q8W486|Y1491_ARATH	54.3	2.00E-17	DUF246 domain-containing protein At1g04910 OS=Arabidopsis thaliana GN=At1g04910 PE=1 SV=1	--	--	--	--	--	--	--	--	--	--	-	-	-
Unigene10314_Z-1	230	37	20.6811	gi|224083496|ref|XP_002307051.1|	71.2	3.00E-12	PAD4 [Populus trichocarpa] >gi|222856500|gb|EEE94047.1| PAD4 [Populus trichocarpa]	--	--	--	--	--	--	--	--	--	--	--	--	--	--	-	-	-
Unigene10315_Z-1	310	57	23.6381	--	--	--	--	--	--	--	--	--	--	--	--	--	--	--	--	--	--	-	-	-
Unigene10316_Z-1	302	14	5.9596	gi|300149764|gb|EFJ16418.1|	81.6	2.00E-15	hypothetical protein SELMODRAFT_421953 [Selaginella moellendorffii]	--	--	--	--	--	--	--	--	--	--	--	--	--	--	-	-	-
Unigene10317_Z-1	327	25	9.8286	--	--	--	--	--	--	--	--	--	--	--	--	--	--	--	--	--	--	-	-	-
Unigene10318_Z-1	613	96	20.1331	gi|33589698|gb|AAQ22615.1|	84.7	7.00E-16	At1g78930 [Arabidopsis thaliana]	--	--	--	--	--	--	--	--	--	--	--	--	--	--	-	-	-
Unigene10319_Z-1	405	32	10.1577	gi|258644648|dbj|BAI39897.1|	112	2.00E-24	hAT dimerisation domain-containing protein -like [Oryza sativa Indica Group]	--	--	--	--	--	--	--	--	--	--	--	--	--	--	-	-	-
Unigene1031_Z-1	205	10	6.2711	--	--	--	--	--	--	--	--	--	--	--	--	--	--	--	--	--	--	-	-	-
Unigene10320_Z-1	381	23	7.7607	gi|61889368|emb|CAI72505.1|	102	1.00E-42	beta 1,2 N-acetylglucosaminyltransferase [Populus alba x Populus tremula]	sp|Q10469|MGAT2_HUMAN	54.7	1.00E-15	Alpha-1,6-mannosyl-glycoprotein 2-beta-N-acetylglucosaminyltransferase OS=Homo sapiens GN=MGAT2 PE=1 SV=1	--	--	--	--	--	K00736	2.00E-37	89.4	osa:4331021	alpha-1,6-mannosyl-glycoprotein beta-1,2-N-acetylglucosaminyltransferase [EC:2.4.1.143]	-	-	-
Unigene10321_Z-1	255	10	5.0415	--	--	--	--	--	--	--	--	--	--	--	--	--	--	--	--	--	--	-	-	-
Unigene10322_Z-1	261	43	21.1801	gi|225461910|ref|XP_002265353.1|	51.6	3.00E-06	PREDICTED: similar to RNA recognition motif (RRM)-containing protein [Vitis vinifera]	--	--	--	--	--	--	--	--	--	--	--	--	--	--	-	-	-
Unigene10323_Z-1	263	4	1.9553	--	--	--	--	--	--	--	--	--	--	--	--	--	--	--	--	--	--	-	-	-
Unigene10324_Z-1	1333	191	18.4206	gi|300163071|gb|EFJ29683.1|	570	1.00E-161	GAUT1, alpha-1,4-galacturonosyltransferase-like protein [Selaginella moellendorffii]	sp|Q93ZX7|GAUT4_ARATH	560	8.00E-159	Probable galacturonosyltransferase 4 OS=Arabidopsis thaliana GN=GAUT4 PE=2 SV=1	SP1765	60.1	9.00E-09	COG1442	Lipopolysaccharide biosynthesis proteins, LPS:glycosyltransferases	--	--	--	--	--	-	-	-
Unigene10325_Z-1	304	17	7.1891	gi|209954705|dbj|BAG80543.1|	130	6.00E-30	UDP-glucose:glucosyltransferase [Lycium barbarum]	sp|P0C7P7|Y1567_ARATH	123	4.00E-28	Uncharacterized UDP-glucosyltransferase At1g05670 OS=Arabidopsis thaliana GN=At1g05670 PE=2 SV=1	--	--	--	--	--	K13068	2.00E-25	110	ath:AT3G21560	sinapate 1-glucosyltransferase [EC:2.4.1.120]	-	-	-
Unigene10326_Z-1	510	23	5.7977	--	--	--	--	--	--	--	--	--	--	--	--	--	--	--	--	--	--	-	-	-
Unigene10327_Z-1	593	57	12.3572	--	--	--	--	--	--	--	--	--	--	--	--	--	--	--	--	--	--	-	-	-
Unigene10328_Z-1	319	24	9.6721	gi|195611872|gb|ACG27766.1|	69.7	1.00E-11	protein kinase [Zea mays]	sp|O04086|Y1105_ARATH	57.4	3.00E-08	Probable receptor-like protein kinase At1g11050 OS=Arabidopsis thaliana GN=At1g11050 PE=2 SV=1	--	--	--	--	--	--	--	--	--	--	-	-	-
Unigene10329_Z-1	287	19	8.5108	--	--	--	--	--	--	--	--	--	--	--	--	--	--	--	--	--	--	-	-	-
Unigene1032_Z-1	229	4	2.2456	gi|168000703|ref|XP_001753055.1|	53.9	5.00E-09	predicted protein [Physcomitrella patens subsp. patens] >gi|162695754|gb|EDQ82096.1| predicted protein [Physcomitrella patens subsp. patens]	--	--	--	--	--	--	--	--	--	--	--	--	--	--	-	-	-
Unigene10330_Z-1	564	52	11.8529	gi|3913416|sp|Q42679.1|DCAM_CATRO	270	7.00E-72	RecName: Full=S-adenosylmethionine decarboxylase proenzyme; Short=AdoMetDC; Short=SAMDC; Contains: RecName: Full=S-adenosylmethionine decarboxylase alpha chain; Contains: RecName: Full=S-adenosylmethionine decarboxylase beta chain; Flags: Precursor >gi|758695|gb|AAC48989.1| S-adenosyl-L-methionine decarboxylase proenzyme [Catharanthus roseus] >gi|1094441|prf||2106177A Met(S-adenosyl) decarboxylase	sp|Q42679|DCAM_CATRO	270	4.00E-72	S-adenosylmethionine decarboxylase proenzyme OS=Catharanthus roseus GN=SAMDC PE=1 SV=1	--	--	--	--	--	K01611	3.00E-69	257	rcu:RCOM_1464770	S-adenosylmethionine decarboxylase [EC:4.1.1.50]	-	-	-
Unigene10331_Z-1	388	27	8.9461	--	--	--	--	--	--	--	--	--	--	--	--	--	--	--	--	--	--	-	-	-
Unigene10332_Z-1	799	156	25.1002	gi|225470922|ref|XP_002264409.1|	102	7.00E-21	PREDICTED: Myc2 bHLH protein [Vitis vinifera]	sp|Q39204|RAP1_ARATH	73.6	1.00E-12	Transcription factor MYC2 OS=Arabidopsis thaliana GN=RAP1 PE=1 SV=2	--	--	--	--	--	K13422	1.00E-15	80.1	pop:POPTR_676550	transcription factor MYC2	-	-	-
Unigene10333_Z-1	245	9	4.7225	gi|4185748|gb|AAD09178.1|	51.6	3.00E-06	cytosolic I small heat shock protein HSP17.2IA [Funaria hygrometrica]	--	--	--	--	--	--	--	--	--	--	--	--	--	--	-	-	-
Unigene10334_Z-1	247	16	8.3277	--	--	--	--	--	--	--	--	--	--	--	--	--	--	--	--	--	--	-	-	-
Unigene10335_Z-1	222	24	13.8982	gi|116788048|gb|ABK24737.1|	76.6	8.00E-14	unknown [Picea sitchensis]	--	--	--	--	--	--	--	--	--	--	--	--	--	--	-	-	-
Unigene10336_Z-1	1079	196	23.3525	gi|115438082|ref|NP_001043453.1|	234	1.00E-121	Os01g0591000 [Oryza sativa Japonica Group] >gi|8574437|dbj|BAA96794.1| cytosolic aldehyde dehydrogenase [Oryza sativa Japonica Group] >gi|113532984|dbj|BAF05367.1| Os01g0591000 [Oryza sativa Japonica Group]	sp|Q9SU63|AL2B4_ARATH	226	4.00E-113	Aldehyde dehydrogenase family 2 member B4, mitochondrial OS=Arabidopsis thaliana GN=ALDH2B4 PE=1 SV=1	BH0539	183	4.00E-85	COG1012	NAD-dependent aldehyde dehydrogenases	K12355	2.00E-122	234	osa:4326375	coniferyl-aldehyde dehydrogenase [EC:1.2.1.68]	-	-	-
Unigene10337_Z-1	1346	259	24.7374	gi|115474483|ref|NP_001060838.1|	402	1.00E-111	Os08g0113200 [Oryza sativa Japonica Group] >gi|113622807|dbj|BAF22752.1| Os08g0113200 [Oryza sativa Japonica Group]	sp|Q9JLI8|SART3_MOUSE	240	1.00E-62	Squamous cell carcinoma antigen recognized by T-cells 3 OS=Mus musculus GN=Sart3 PE=2 SV=1	SPAC6F12.17	77.4	5.00E-14	COG5107	Pre-mRNA 3'-end processing (cleavage and polyadenylation) factor	K12869	3.00E-11	67	vvi:100255371	crooked neck	-	-	-
Unigene10338_Z-1	268	8	3.8376	gi|186511137|ref|NP_001118849.1|	70.9	4.00E-12	metal ion binding [Arabidopsis thaliana]	--	--	--	--	--	--	--	--	--	--	--	--	--	--	-	-	-
Unigene10339_Z-1	462	70	19.4785	gi|74355968|dbj|BAE44362.1|	164	3.00E-40	alpha-L-arabinofuranosidase [Raphanus sativus]	sp|Q9FLG1|BXL4_ARATH	158	1.00E-38	Beta-D-xylosidase 4 OS=Arabidopsis thaliana GN=BXL4 PE=1 SV=1	BH1908	76.3	2.00E-14	COG1472	Beta-glucosidase-related glycosidases	K05349	4.00E-36	147	rcu:RCOM_1347430	beta-glucosidase [EC:3.2.1.21]	-	-	-
Unigene1033_Z-1	207	1	0.6211	--	--	--	--	--	--	--	--	--	--	--	--	--	--	--	--	--	--	-	-	-
Unigene10340_Z-1	224	18	10.3306	gi|299469721|emb|CBN76575.1|	32.7	6.00E-06	cyclin [Ectocarpus siliculosus]	--	--	--	--	--	--	--	--	--	K13095	2.00E-06	47.4	sbi:SORBI_06g025810	splicing factor 1	-	-	-
Unigene10341_Z-1	284	11	4.9794	gi|21655195|gb|AAM28912.1|	88.2	3.00E-17	NBS/LRR [Pinus taeda]	sp|B4LXW1|SUR8_DROVI	54.7	2.00E-07	Leucine-rich repeat protein soc-2 homolog OS=Drosophila virilis GN=Sur-8 PE=3 SV=1	RSp0842	55.1	3.00E-08	COG4886	Leucine-rich repeat (LRR) protein	K00924	3.00E-08	53.5	ath:AT1G28440	[EC:2.7.1.-]	-	-	-
Unigene10342_Z-1	444	12	3.4745	--	--	--	--	--	--	--	--	--	--	--	--	--	--	--	--	--	--	-	-	-
Unigene10343_Z-1	1256	394	40.328	--	--	--	--	--	--	--	--	--	--	--	--	--	--	--	--	--	--	-	-	-
Unigene10344_Z-1	214	17	10.2126	gi|4512625|gb|AAD21694.1|	70.5	6.00E-12	ESTs gb|T20423, gb|AA712864, gb|H76323 and gb|Z25560 come from this gene [Arabidopsis thaliana]	--	--	--	--	--	--	--	--	--	--	--	--	--	--	-	-	-
Unigene10345_Z-1	219	12	7.0443	gi|148906924|gb|ABR16607.1|	67	6.00E-11	unknown [Picea sitchensis]	--	--	--	--	--	--	--	--	--	--	--	--	--	--	-	-	-
Unigene10346_Z-1	269	3	1.4337	gi|224285810|gb|ACN40619.1|	60.1	8.00E-09	unknown [Picea sitchensis]	--	--	--	--	--	--	--	--	--	--	--	--	--	--	-	-	-
Unigene10347_Z-1	472	31	8.4434	gi|15230077|ref|NP_189622.1|	86.3	1.00E-16	MES11 (METHYL ESTERASE 11); hydrolase [Arabidopsis thaliana] >gi|27808602|gb|AAO24581.1| At3g29770 [Arabidopsis thaliana]	sp|Q9FVW3|Y1399_ARATH	78.2	2.00E-14	Probable esterase At1g33990 OS=Arabidopsis thaliana GN=At1g33990 PE=1 SV=1	--	--	--	--	--	K08233	3.00E-11	64.3	ath:AT2G23610	polyneuridine-aldehyde esterase [EC:3.1.1.78]	-	-	-
Unigene10348_Z-1	639	52	10.4617	gi|5902394|gb|AAD55496.1|AC008148_6	157	1.00E-61	Putative phosphoglucomutase [Arabidopsis thaliana] >gi|30725426|gb|AAP37735.1| At1g70820 [Arabidopsis thaliana]	sp|Q06951|RFBB_VIBCH	73.6	7.00E-15	Phosphomannomutase OS=Vibrio cholerae GN=rfbB PE=3 SV=1	lin1985	125	7.00E-29	COG1109	Phosphomannomutase	K01840	2.00E-62	158	osa:4341038	phosphomannomutase [EC:5.4.2.8]	-	-	-
Unigene10349_Z-1	620	90	18.6617	gi|297807259|ref|XP_002871513.1|	126	2.00E-28	PDE149 [Arabidopsis lyrata subsp. lyrata] >gi|297317350|gb|EFH47772.1| PDE149 [Arabidopsis lyrata subsp. lyrata]	sp|P96554|Y319_MYXXA	75.5	2.00E-13	Uncharacterized membrane protein STKORF319 OS=Myxococcus xanthus PE=3 SV=1	AGc3415	73.2	3.00E-13	COG0861	Membrane protein TerC, possibly involved in tellurium resistance	--	--	--	--	--	-	-	-
Unigene1034_Z-1	344	17	6.3532	gi|18416659|ref|NP_567737.1|	87.4	4.00E-17	CIL [Arabidopsis thaliana] >gi|13991648|gb|AAK51446.1|AF359388_1 CIL [Arabidopsis thaliana] >gi|126352272|gb|ABO09881.1| At4g25990 [Arabidopsis thaliana]	sp|Q9LU68|CIA2_ARATH	86.7	4.00E-17	Protein CHLOROPLAST IMPORT APPARATUS 2 OS=Arabidopsis thaliana GN=CIA2 PE=2 SV=1	--	--	--	--	--	K12129	9.00E-12	65.1	ath:AT5G02810	pseudo-response regulator 7	GO:0006605//protein targeting	GO:0046914//transition metal ion binding	GO:0009536//plastid
Unigene10350_Z-1	328	3	1.1758	gi|15222901|ref|NP_177718.1|	70.9	6.00E-22	family II extracellular lipase 3 (EXL3) [Arabidopsis thaliana] >gi|75165254|sp|Q94CH6.1|EXL3_ARATH RecName: Full=GDSL esterase/lipase EXL3; AltName: Full=Family II extracellular lipase 3; Short=Family II lipase EXL3; Flags: Precursor >gi|15054386|gb|AAK30018.1| family II lipase EXL3 [Arabidopsis thaliana]	sp|Q94CH6|EXL3_ARATH	70.9	3.00E-22	GDSL esterase/lipase EXL3 OS=Arabidopsis thaliana GN=EXL3 PE=2 SV=1	--	--	--	--	--	--	--	--	--	--	-	-	-
Unigene10351_Z-1	215	40	23.9178	--	--	--	--	--	--	--	--	--	--	--	--	--	--	--	--	--	--	-	-	-
Unigene10352_Z-1	262	2	0.9814	--	--	--	--	--	--	--	--	--	--	--	--	--	--	--	--	--	--	-	-	-
Unigene10353_Z-1	818	183	28.7606	gi|116059798|emb|CAL55505.1|	80.5	2.00E-14	MGC53924 protein (ISS) [Ostreococcus tauri]	sp|P22734|COMT_RAT	96.3	2.00E-19	Catechol O-methyltransferase OS=Rattus norvegicus GN=Comt PE=1 SV=2	MT1743	86.7	4.00E-17	COG4122	Predicted O-methyltransferase	K00545	6.00E-25	111	ppp:PHYPADRAFT_229935	catechol O-methyltransferase [EC:2.1.1.6]	-	-	-
Unigene10354_Z-1	404	61	19.411	--	--	--	--	--	--	--	--	--	--	--	--	--	--	--	--	--	--	-	-	-
Unigene10355_Z-1	861	213	31.8036	gi|157863708|gb|ABV90875.1|	56.6	4.00E-07	inositol-1,4,5-triphosphate-5-phosphatase [Solanum lycopersicum]	sp|Q9FUR2|IP5P2_ARATH	55.1	6.00E-07	Type I inositol-1,4,5-trisphosphate 5-phosphatase 2 OS=Arabidopsis thaliana GN=IP5P2 PE=1 SV=2	--	--	--	--	--	--	--	--	--	--	-	-	-
Unigene10356_Z-1	1295	170	16.8764	gi|32482390|gb|AAP84384.1|	110	2.00E-31	FCA protein [Triticum aestivum]	sp|O04425|FCA_ARATH	89.7	4.00E-17	Flowering time control protein FCA OS=Arabidopsis thaliana GN=FCA PE=1 SV=1	YBR112c	60.1	8.00E-09	COG0457	FOG: TPR repeat	K12821	8.00E-15	78.6	ppp:PHYPADRAFT_168393	pre-mRNA-processing factor 40	-	-	-
Unigene10357_Z-1	590	69	15.0348	gi|225432718|ref|XP_002282888.1|	40.8	4.00E-07	PREDICTED: hypothetical protein [Vitis vinifera]	--	--	--	--	--	--	--	--	--	--	--	--	--	--	-	-	-
Unigene10358_Z-1	289	21	9.3416	--	--	--	--	--	--	--	--	--	--	--	--	--	--	--	--	--	--	-	-	-
Unigene10359_Z-1	568	65	14.7118	gi|13937177|gb|AAK50082.1|AF372942_1	139	3.00E-32	At1g20560/F2D10_4 [Arabidopsis thaliana] >gi|18700260|gb|AAL77740.1| At1g20560/F2D10_4 [Arabidopsis thaliana]	--	--	--	--	VNG0162G	50.1	2.00E-06	COG0318	Acyl-CoA synthetases (AMP-forming)/AMP-acid ligases II	--	--	--	--	--	-	-	-
Unigene1035_Z-1	1565	249	20.4543	gi|15242287|ref|NP_197043.1|	327	3.00E-88	tRNA/rRNA methyltransferase (SpoU) family protein [Arabidopsis thaliana] >gi|7671508|emb|CAB89349.1| rRNA methylase-like protein [Arabidopsis thaliana] >gi|110737570|dbj|BAF00727.1| rRNA methylase - like protein [Arabidopsis thaliana]	sp|O67577|TRMH_AQUAE	117	2.00E-25	tRNA guanosine-2'-O-methyltransferase OS=Aquifex aeolicus GN=trmH PE=1 SV=1	aq_1661	117	4.00E-26	COG0566	rRNA methylases	K03437	2.00E-09	61.2	olu:OSTLU_87970	RNA methyltransferase, TrmH family	GO:0010467//gene expression	GO:0003676//nucleic acid binding;GO:0008173//RNA methyltransferase activity	GO:0009536//plastid
Unigene10360_Z-1	855	90	13.5324	gi|116310926|emb|CAH67864.1|	103	1.00E-41	B0403H10-OSIGBa0105A11.16 [Oryza sativa (indica cultivar-group)]	--	--	--	--	alr0299	63.2	1.00E-11	COG0687	Spermidine/putrescine-binding periplasmic protein	--	--	--	--	--	-	-	-
Unigene10361_Z-1	538	33	7.8855	gi|24461861|gb|AAN62348.1|AF506028_15	58.9	3.00E-08	NBS-LRR type disease resistance protein [Citrus trifoliata]	--	--	--	--	--	--	--	--	--	--	--	--	--	--	-	-	-
Unigene10362_Z-1	1077	75	8.9525	gi|21655201|gb|AAM28915.1|	376	1.00E-103	NBS [Pinus taeda]	sp|Q9SZ67|WRK19_ARATH	100	2.00E-20	Probable WRKY transcription factor 19 OS=Arabidopsis thaliana GN=WRKY19 PE=2 SV=1	RSp0842	112	1.00E-24	COG4886	Leucine-rich repeat (LRR) protein	K06685	2.00E-21	100	ath:AT4G19050	maintenance of ploidy protein MOB1 (MPS1 binder 1)	-	-	-
Unigene10363_Z-1	304	57	24.1047	--	--	--	--	--	--	--	--	--	--	--	--	--	--	--	--	--	--	-	-	-
Unigene10364_Z-1	217	11	6.5168	gi|226529555|ref|NP_001147074.1|	92.4	1.00E-18	crcB-like protein [Zea mays] >gi|195607080|gb|ACG25370.1| crcB-like protein [Zea mays]	--	--	--	--	--	--	--	--	--	--	--	--	--	--	-	-	-
Unigene10365_Z-1	409	17	5.3435	gi|294462290|gb|ADE76694.1|	141	3.00E-33	unknown [Picea sitchensis]	--	--	--	--	--	--	--	--	--	--	--	--	--	--	-	-	-
Unigene10366_Z-1	260	5	2.4723	--	--	--	--	--	--	--	--	--	--	--	--	--	--	--	--	--	--	-	-	-
Unigene10367_Z-1	750	71	12.1702	gi|297832296|ref|XP_002884030.1|	119	3.00E-36	tetracycline transporter [Arabidopsis lyrata subsp. lyrata] >gi|297329870|gb|EFH60289.1| tetracycline transporter [Arabidopsis lyrata subsp. lyrata]	sp|Q96MC6|HIAT1_HUMAN	40.4	5.00E-06	Hippocampus abundant transcript 1 protein OS=Homo sapiens GN=HIAT1 PE=2 SV=2	--	--	--	--	--	--	--	--	--	--	-	-	-
Unigene10368_Z-1	220	14	8.181	--	--	--	--	--	--	--	--	--	--	--	--	--	--	--	--	--	--	-	-	-
Unigene10369_Z-1	218	7	4.128	--	--	--	--	--	--	--	--	--	--	--	--	--	--	--	--	--	--	-	-	-
Unigene1036_Z-1	428	39	11.7144	--	--	--	--	--	--	--	--	--	--	--	--	--	--	--	--	--	--	-	-	-
Unigene10370_Z-1	425	82	24.8042	gi|197306424|gb|ACH59563.1|	83.2	8.00E-16	anthocyanidin reductase [Pseudotsuga menziesii]	sp|Q9SEV0|BAN_ARATH	51.2	2.00E-06	Leucoanthocyanidin reductase OS=Arabidopsis thaliana GN=BAN PE=1 SV=2	--	--	--	--	--	K08695	2.00E-07	51.2	ath:AT1G61720	anthocyanidin reductase [EC:1.3.1.77]	-	-	-
Unigene10371_Z-1	445	70	20.2226	gi|116312039|emb|CAJ86404.1|	204	3.00E-52	OSIGBa0125M19.7 [Oryza sativa (indica cultivar-group)]	sp|Q66GN2|LRKA3_ARATH	176	4.00E-44	Lectin-domain containing receptor kinase A4.3 OS=Arabidopsis thaliana GN=LECRKA4.3 PE=2 SV=1	YAR019c	80.1	1.00E-15	COG0515	Serine/threonine protein kinase	K13417	7.00E-29	122	ath:AT2G13790	somatic embryogenesis receptor kinase 4 [EC:2.7.10.1 2.7.11.1]	-	-	-
Unigene10372_Z-1	904	215	30.5752	gi|15233766|ref|NP_194723.1|	66.6	4.00E-10	PRHA (PATHOGENESIS RELATED HOMEODOMAIN PROTEIN A); protein binding / sequence-specific DNA binding / transcription activator/ transcription factor [Arabidopsis thaliana] >gi|1346790|sp|P48785.1|PRH_ARATH RecName: Full=Pathogenesis-related homeodomain protein; Short=PRHA >gi|507220|gb|AAA32843.1| homeodomain protein [Arabidopsis thaliana] >gi|2501810|gb|AAC49836.1| PRHA [Arabidopsis thaliana] >gi|…	sp|P48785|PRH_ARATH	66.6	2.00E-10	Pathogenesis-related homeodomain protein OS=Arabidopsis thaliana GN=PRH PE=2 SV=1	--	--	--	--	--	--	--	--	--	--	-	-	-
Unigene10373_Z-1	1627	277	21.8873	gi|226495859|ref|NP_001148896.1|	116	7.00E-25	LOC100282516 [Zea mays] >gi|195623014|gb|ACG33337.1| metal ion binding protein [Zea mays]	--	--	--	--	--	--	--	--	--	--	--	--	--	--	-	-	-
Unigene10374_Z-1	210	14	8.5705	gi|296434160|dbj|BAJ08041.1|	126	7.00E-29	flavonoid 3',5'-hydroxylase [Cyclamen graecum]	sp|O04773|C75A6_CAMME	118	1.00E-26	Flavonoid 3',5'-hydroxylase OS=Campanula medium GN=CYP75A6 PE=2 SV=1	--	--	--	--	--	K13083	1.00E-27	117	vvi:100261319	cytochrome P450, family 75, subfamily A (flavonoid 3',5'-hydroxylase) [EC:1.14.13.88]	-	-	-
Unigene10375_Z-1	944	78	10.6224	gi|42565988|ref|NP_191276.2|	287	2.00E-76	N-acetylglucosaminyl transferase component family protein / Gpi1 family protein [Arabidopsis thaliana]	sp|O14357|GPI1_SCHPO	136	2.00E-31	N-acetylglucosaminyl-phosphatidylinositol biosynthetic protein gpi1 OS=Schizosaccharomyces pombe GN=gpi1 PE=2 SV=1	--	--	--	--	--	--	--	--	--	--	-	-	-
Unigene10376_Z-1	968	85	11.2887	gi|115436056|ref|NP_001042786.1|	338	6.00E-92	Os01g0290100 [Oryza sativa Japonica Group] >gi|8467955|dbj|BAA96579.1| Isopenicillin N epimerase -like [Oryza sativa Japonica Group] >gi|113532317|dbj|BAF04700.1| Os01g0290100 [Oryza sativa Japonica Group]	sp|P18549|CEFD_STRCL	80.1	2.00E-14	Isopenicillin N epimerase OS=Streptomyces clavuligerus GN=cefD PE=1 SV=3	RSp0696	117	3.00E-26	COG0520	Selenocysteine lyase	--	--	--	--	--	-	-	-
Unigene10377_Z-1	217	13	7.7016	gi|8699170|gb|AAF78583.1|AF239888_1	53.5	7.00E-07	SAG101 [Arabidopsis thaliana]	--	--	--	--	--	--	--	--	--	--	--	--	--	--	-	-	-
Unigene10378_Z-1	311	7	2.8936	--	--	--	--	--	--	--	--	--	--	--	--	--	--	--	--	--	--	-	-	-
Unigene10379_Z-1	215	13	7.7733	gi|67633936|gb|AAY78890.1|	110	4.00E-24	CC-NBS-LRR resistance-like protein [Pinus lambertiana]	--	--	--	--	--	--	--	--	--	--	--	--	--	--	-	-	-
Unigene1037_Z-1	1342	535	51.2508	gi|110741074|dbj|BAE98631.1|	549	1.00E-155	elongation factor like protein [Arabidopsis thaliana]	sp|Q15029|U5S1_HUMAN	370	9.00E-102	116 kDa U5 small nuclear ribonucleoprotein component OS=Homo sapiens GN=EFTUD2 PE=1 SV=1	SPBC215.12	306	4.00E-83	COG0480	Translation elongation factors (GTPases)	K12852	4.00E-171	597	vvi:100253367	116 kDa U5 small nuclear ribonucleoprotein component	-	-	-
Unigene10380_Z-1	485	17	4.5062	gi|297597493|ref|NP_001044057.2|	60.8	2.00E-19	Os01g0714100 [Oryza sativa Japonica Group] >gi|255673621|dbj|BAF05971.2| Os01g0714100 [Oryza sativa Japonica Group]	--	--	--	--	--	--	--	--	--	--	--	--	--	--	-	-	-
Unigene10381_Z-1	357	73	26.2878	--	--	--	--	--	--	--	--	--	--	--	--	--	--	--	--	--	--	-	-	-
Unigene10382_Z-1	265	15	7.2769	--	--	--	--	--	--	--	--	--	--	--	--	--	--	--	--	--	--	-	-	-
Unigene10383_Z-1	343	18	6.7465	gi|186511742|ref|NP_193111.2|	91.7	2.00E-18	ATP binding [Arabidopsis thaliana]	--	--	--	--	--	--	--	--	--	--	--	--	--	--	-	-	-
Unigene10384_Z-1	1409	256	23.3576	gi|297719601|ref|NP_001172162.1|	99.4	1.00E-19	Os01g0132766 [Oryza sativa Japonica Group] >gi|255672838|dbj|BAH90892.1| Os01g0132766 [Oryza sativa Japonica Group]	sp|Q39265|ZFP6_ARATH	90.9	2.00E-17	Zinc finger protein 6 OS=Arabidopsis thaliana GN=ZFP6 PE=2 SV=1	--	--	--	--	--	--	--	--	--	--	-	-	-
Unigene10385_Z-1	299	27	11.6089	--	--	--	--	--	--	--	--	--	--	--	--	--	--	--	--	--	--	-	-	-
Unigene10386_Z-1	400	42	13.4986	gi|12003392|gb|AAG43553.1|AF211535_1	51.6	3.00E-06	Avr9/Cf-9 rapidly elicited protein 194 [Nicotiana tabacum]	--	--	--	--	--	--	--	--	--	--	--	--	--	--	-	-	-
Unigene10387_Z-1	398	21	6.7832	--	--	--	--	--	--	--	--	--	--	--	--	--	--	--	--	--	--	-	-	-
Unigene10388_Z-1	225	18	10.2847	gi|297725191|ref|NP_001174959.1|	49.3	2.00E-10	Os06g0682750 [Oryza sativa Japonica Group] >gi|255677330|dbj|BAH93687.1| Os06g0682750 [Oryza sativa Japonica Group]	--	--	--	--	--	--	--	--	--	--	--	--	--	--	-	-	-
Unigene10389_Z-1	870	44	6.5018	--	--	--	--	--	--	--	--	--	--	--	--	--	--	--	--	--	--	-	-	-
Unigene1038_Z-1	207	11	6.8316	--	--	--	--	--	--	--	--	--	--	--	--	--	--	--	--	--	--	-	-	-
Unigene10390_Z-1	1374	283	26.4789	gi|297843332|ref|XP_002889547.1|	154	3.00E-36	DNA binding protein [Arabidopsis lyrata subsp. lyrata] >gi|297335389|gb|EFH65806.1| DNA binding protein [Arabidopsis lyrata subsp. lyrata]	--	--	--	--	--	--	--	--	--	--	--	--	--	--	-	-	-
Unigene10391_Z-1	650	108	21.3604	--	--	--	--	--	--	--	--	--	--	--	--	--	--	--	--	--	--	-	-	-
Unigene10392_Z-1	347	8	2.9639	--	--	--	--	--	--	--	--	--	--	--	--	--	--	--	--	--	--	-	-	-
Unigene10393_Z-1	349	30	11.0508	--	--	--	--	--	--	--	--	--	--	--	--	--	--	--	--	--	--	-	-	-
Unigene10394_Z-1	3355	481	18.4311	gi|42567593|ref|NP_195845.2|	682	0	EMB2730 (EMBRYO DEFECTIVE 2730); 3'-5'-exoribonuclease/ RNA binding / ribonuclease [Arabidopsis thaliana] >gi|34222082|gb|AAQ62877.1| At5g02250 [Arabidopsis thaliana] >gi|51970908|dbj|BAD44146.1| ribonuclease II-like protein [Arabidopsis thaliana]	sp|P73177|RN2H_SYNY3	343	1.00E-103	Uncharacterized ribonuclease sll1290 OS=Synechocystis sp. (strain PCC 6803) GN=sll1290 PE=3 SV=1	sll1290	343	3.00E-104	COG0557	Exoribonuclease R	K01147	2.00E-75	281	olu:OSTLU_34816	exoribonuclease II [EC:3.1.13.1]	-	-	-
Unigene10395_Z-1	388	46	15.2414	--	--	--	--	--	--	--	--	--	--	--	--	--	--	--	--	--	--	-	-	-
Unigene10396_Z-1	274	5	2.346	--	--	--	--	--	--	--	--	--	--	--	--	--	--	--	--	--	--	-	-	-
Unigene10397_Z-1	523	28	6.8827	gi|224065661|ref|XP_002301908.1|	146	1.00E-34	glutamate-gated kainate-type ion channel receptor subunit GluR5 [Populus trichocarpa] >gi|222843634|gb|EEE81181.1| glutamate-gated kainate-type ion channel receptor subunit GluR5 [Populus trichocarpa]	sp|Q7XP59|GLR31_ORYSJ	137	3.00E-32	Glutamate receptor 3.1 OS=Oryza sativa subsp. japonica GN=GLR3.1 PE=1 SV=1	--	--	--	--	--	K05387	1.00E-32	135	osa:4341854	glutamate receptor, ionotropic, other eukaryote	-	-	-
Unigene10398_Z-1	216	11	6.5469	--	--	--	--	--	--	--	--	--	--	--	--	--	--	--	--	--	--	-	-	-
Unigene10399_Z-1	3067	755	31.647	gi|162458742|ref|NP_001105308.1|	969	0	aldehyde oxidase [Zea mays] >gi|2589162|dbj|BAA23226.1| aldehyde oxidase [Zea mays]	sp|Q7XH05|ALDO1_ORYSJ	954	0	Probable aldehyde oxidase 1 OS=Oryza sativa subsp. japonica GN=Os10g0138100 PE=2 SV=1	SMb21287	186	2.00E-46	COG4631	Xanthine dehydrogenase, molybdopterin-binding subunit B	K00106	0	969	zma:542228	xanthine dehydrogenase/oxidase [EC:1.17.1.4 1.17.3.2]	-	-	-
Unigene1039_Z-1	215	2	1.1959	--	--	--	--	--	--	--	--	--	--	--	--	--	--	--	--	--	--	-	-	-
Unigene103_Z-1	252	40	20.4061	gi|116786858|gb|ABK24268.1|	51.2	3.00E-06	unknown [Picea sitchensis]	--	--	--	--	--	--	--	--	--	--	--	--	--	--	-	-	-
Unigene10400_Z-1	266	4	1.9332	--	--	--	--	--	--	--	--	--	--	--	--	--	--	--	--	--	--	-	-	-
Unigene10401_Z-1	864	116	17.2601	gi|224130858|ref|XP_002320942.1|	275	4.00E-73	multidrug/pheromone exporter, MDR family, ABC transporter family [Populus trichocarpa] >gi|222861715|gb|EEE99257.1| multidrug/pheromone exporter, MDR family, ABC transporter family [Populus trichocarpa]	sp|O80725|AB4B_ARATH	243	9.00E-64	ABC transporter B family member 4 OS=Arabidopsis thaliana GN=ABCB4 PE=1 SV=1	SPCC663.03	65.5	1.00E-10	COG1132	ABC-type multidrug transport system, ATPase and permease components	K05658	6.00E-76	280	vvi:100267452	ATP-binding cassette, subfamily B (MDR/TAP), member 1	-	-	-
Unigene10402_Z-1	340	11	4.1592	gi|194477150|ref|YP_002049329.1|	80.1	7.00E-15	Ribonuclease Z [Paulinella chromatophora] >gi|171192157|gb|ACB43119.1| Ribonuclease Z [Paulinella chromatophora]	sp|Q9H777|RNZ1_HUMAN	100	3.00E-21	Zinc phosphodiesterase ELAC protein 1 OS=Homo sapiens GN=ELAC1 PE=2 SV=2	SP0674	88.6	3.00E-18	COG1234	Metal-dependent hydrolases of the beta-lactamase superfamily III	K00784	2.00E-15	77	olu:OSTLU_12268	ribonuclease Z [EC:3.1.26.11]	-	-	-
Unigene10403_Z-1	606	82	17.3957	gi|115482432|ref|NP_001064809.1|	229	1.00E-59	Os10g0467200 [Oryza sativa Japonica Group] >gi|78708797|gb|ABB47772.1| Pex2/Pex12 amino terminal region family protein, expressed [Oryza sativa (japonica cultivar-group)] >gi|113639418|dbj|BAF26723.1| Os10g0467200 [Oryza sativa Japonica Group]	sp|Q9M841|PEX12_ARATH	212	2.00E-54	Peroxisome assembly protein 12 OS=Arabidopsis thaliana GN=At3g04460 PE=2 SV=2	--	--	--	--	--	K13345	4.00E-61	230	vvi:100257920	peroxin-12	-	-	-
Unigene10404_Z-1	226	93	52.9022	gi|225431005|ref|XP_002279210.1|	54.3	4.00E-07	PREDICTED: hypothetical protein [Vitis vinifera] >gi|297735292|emb|CBI17654.3| unnamed protein product [Vitis vinifera]	--	--	--	--	--	--	--	--	--	--	--	--	--	--	-	-	-
Unigene10405_Z-1	381	20	6.7485	--	--	--	--	sp|P89479|RNB_HHV2H	51.2	2.00E-06	Probable RNA-binding protein OS=Human herpesvirus 2 (strain HG52) GN=US11 PE=3 SV=1	--	--	--	--	--	K11665	4.00E-06	46.6	ppp:PHYPADRAFT_162575	DNA helicase INO80 [EC:3.6.1.-]	-	-	-
Unigene10406_Z-1	519	136	33.6877	--	--	--	--	--	--	--	--	--	--	--	--	--	--	--	--	--	--	-	-	-
Unigene10407_Z-1	2578	502	25.0334	gi|225455748|ref|XP_002268894.1|	853	0	PREDICTED: similar to SPPA (signal peptide peptidase); protease IV/ serine-type endopeptidase [Vitis vinifera]	sp|P73689|SPPA_SYNY3	251	1.00E-65	Protease 4 homolog OS=Synechocystis sp. (strain PCC 6803) GN=sppA PE=3 SV=1	all4590	263	1.00E-69	COG0616	Periplasmic serine proteases (ClpP class)	K04773	0	853	vvi:100262763	protease IV [EC:3.4.21.-]	-	-	-
Unigene10408_Z-1	1414	267	24.2751	gi|292668987|gb|ADE41148.1|	135	1.00E-30	AP2 domain class transcription factor [Malus x domestica]	sp|Q9SSA8|RA212_ARATH	121	1.00E-26	Ethylene-responsive transcription factor RAP2-12 OS=Arabidopsis thaliana GN=RAP2-12 PE=2 SV=1	--	--	--	--	--	K09286	1.00E-27	121	ath:AT1G53910	EREBP-like factor	-	-	-
Unigene10409_Z-1	508	90	22.7761	gi|17369179|sp|Q9LSM5.1|SGT1_ARATH	67.8	6.00E-11	RecName: Full=Protein SGT1 homolog At5g65490	sp|Q9LSM5|SGT1_ARATH	67.8	3.00E-11	Protein SGT1 homolog At5g65490 OS=Arabidopsis thaliana GN=At5g65490 PE=2 SV=1	--	--	--	--	--	--	--	--	--	--	-	-	-
Unigene1040_Z-1	204	2	1.2604	--	--	--	--	--	--	--	--	--	--	--	--	--	--	--	--	--	--	-	-	-
Unigene10410_Z-1	257	5	2.5011	--	--	--	--	--	--	--	--	--	--	--	--	--	--	--	--	--	--	-	-	-
Unigene10411_Z-1	1958	661	43.3999	gi|186510757|ref|NP_190363.3|	370	1.00E-159	ATATH7; ATPase, coupled to transmembrane movement of substances / transporter [Arabidopsis thaliana] >gi|20466398|gb|AAM20516.1| ABC-type transport protein-like protein [Arabidopsis thaliana]	sp|Q8LPK0|AB8A_ARATH	370	2.00E-158	ABC transporter A family member 8 OS=Arabidopsis thaliana GN=ABCA8 PE=2 SV=2	--	--	--	--	--	--	--	--	--	--	-	-	-
Unigene10412_Z-1	1136	167	18.899	gi|87240579|gb|ABD32437.1|	284	1.00E-75	General substrate transporter [Medicago truncatula]	sp|Q9C757|INT2_ARATH	283	2.00E-75	Probable inositol transporter 2 OS=Arabidopsis thaliana GN=INT2 PE=2 SV=1	araE	159	8.00E-39	COG0477	Permeases of the major facilitator superfamily	--	--	--	--	--	-	-	-
Unigene10413_Z-1	3290	812	31.7292	gi|18400779|ref|NP_566515.1|	656	0	WD-40 repeat family protein [Arabidopsis thaliana] >gi|13937211|gb|AAK50098.1|AF372960_1 AT3g15470/MJK13_13 [Arabidopsis thaliana] >gi|15795112|dbj|BAB02376.1| WD-40 repeat protein-like [Arabidopsis thaliana] >gi|19548013|gb|AAL87370.1| AT3g15470/MJK13_13 [Arabidopsis thaliana]	sp|Q9XSC3|WDR44_BOVIN	264	3.00E-69	WD repeat-containing protein 44 OS=Bos taurus GN=WDR44 PE=1 SV=1	sll0163	92.4	4.00E-18	COG2319	FOG: WD40 repeat	K11790	3.00E-13	75.1	ppp:PHYPADRAFT_196684	denticleless	-	-	-
Unigene10414_Z-1	588	98	21.4264	gi|297833690|ref|XP_002884727.1|	105	1.00E-32	zinc finger family protein [Arabidopsis lyrata subsp. lyrata] >gi|297330567|gb|EFH60986.1| zinc finger family protein [Arabidopsis lyrata subsp. lyrata]	sp|Q93VV0|ZDHC6_ARATH	105	6.00E-33	Probable S-acyltransferase At3g09320 OS=Arabidopsis thaliana GN=At3g09320 PE=2 SV=1	--	--	--	--	--	--	--	--	--	--	-	-	-
Unigene10415_Z-1	233	3	1.6553	gi|298710893|emb|CBJ26402.1|	62.4	6.00E-10	LRR-GTPase of the ROCO family [Ectocarpus siliculosus]	sp|P47735|RLK5_ARATH	57	4.00E-08	Receptor-like protein kinase 5 OS=Arabidopsis thaliana GN=RLK5 PE=1 SV=1	--	--	--	--	--	K08286	2.00E-09	57	ath:AT4G28490	protein-serine/threonine kinase [EC:2.7.11.-]	-	-	-
Unigene10416_Z-1	817	187	29.4252	gi|9758800|dbj|BAB09253.1|	339	3.00E-92	DNA helicase-like [Arabidopsis thaliana]	sp|P40694|SMBP2_MOUSE	149	2.00E-35	DNA-binding protein SMUBP-2 OS=Mus musculus GN=Ighmbp2 PE=1 SV=1	SPCC737.07c	108	1.00E-23	COG1112	Superfamily I DNA and RNA helicases and helicase subunits	K10742	3.00E-13	72.4	cme:CMK133C	DNA replication ATP-dependent helicase Dna2 [EC:3.6.1.-]	-	-	-
Unigene10417_Z-1	270	34	16.1888	gi|31432322|gb|AAP53972.1|	85.9	1.00E-16	UDP-glucoronosyl and UDP-glucosyl transferase family protein, expressed [Oryza sativa (japonica cultivar-group)]	--	--	--	--	--	--	--	--	--	--	--	--	--	--	-	-	-
Unigene10418_Z-1	270	5	2.3807	gi|14581445|gb|AAK01950.1|	57.4	5.00E-08	protein kinase AtSIK [Arabidopsis thaliana]	--	--	--	--	--	--	--	--	--	--	--	--	--	--	-	-	-
Unigene10419_Z-1	326	20	7.887	--	--	--	--	--	--	--	--	--	--	--	--	--	--	--	--	--	--	-	-	-
Unigene1041_Z-1	353	41	14.9317	gi|75706921|gb|ABA25922.1|	139	1.00E-34	glutathione-S-transferase [Picea mariana]	sp|P46417|GSTX3_SOYBN	122	9.00E-28	Glutathione S-transferase 3 OS=Glycine max GN=GST3 PE=1 SV=1	--	--	--	--	--	K00799	3.00E-24	102	ath:AT3G43800	glutathione S-transferase [EC:2.5.1.18]	-	GO:0016765//transferase activity, transferring alkyl or aryl (other than methyl) groups	-
Unigene10420_Z-1	519	34	8.4219	gi|61613085|gb|AAX47308.1|	141	3.00E-33	hexose transporter 7 [Vitis vinifera]	sp|O04249|STP7_ARATH	135	1.00E-31	Sugar transport protein 7 OS=Arabidopsis thaliana GN=STP7 PE=2 SV=1	--	--	--	--	--	--	--	--	--	--	-	-	-
Unigene10421_Z-1	3894	858	28.3264	gi|225445342|ref|XP_002281542.1|	1191	0	PREDICTED: similar to GRV2 (KATAMARI2); binding / heat shock protein binding [Vitis vinifera]	sp|O75165|DJC13_HUMAN	301	2.00E-160	DnaJ homolog subfamily C member 13 OS=Homo sapiens GN=DNAJC13 PE=1 SV=4	NMB0059	54.3	2.00E-06	COG0484	DnaJ-class molecular chaperone with C-terminal Zn finger domain	K09533	0	1145	osa:4349486	DnaJ homolog subfamily C member 13	-	-	-
Unigene10422_Z-1	1379	139	12.9584	gi|3540180|gb|AAC34330.1|	150	1.00E-70	Unknown protein [Arabidopsis thaliana]	--	--	--	--	--	--	--	--	--	--	--	--	--	--	-	-	-
Unigene10423_Z-1	1096	308	36.1277	--	--	--	--	--	--	--	--	--	--	--	--	--	--	--	--	--	--	-	-	-
Unigene10424_Z-1	571	27	6.0789	--	--	--	--	--	--	--	--	--	--	--	--	--	--	--	--	--	--	-	-	-
Unigene10425_Z-1	308	9	3.7566	--	--	--	--	sp|P04216|THY1_HUMAN	75.9	7.00E-14	Thy-1 membrane glycoprotein OS=Homo sapiens GN=THY1 PE=1 SV=2	--	--	--	--	--	--	--	--	--	--	-	-	-
Unigene10426_Z-1	1496	219	18.8197	gi|22326839|ref|NP_197131.2|	291	2.00E-77	SYN4 (SISTER CHROMATID COHESION 1 PROTEIN 4) [Arabidopsis thaliana] >gi|18157649|gb|AAL62060.1|AF400129_1 RAD21-3 [Arabidopsis thaliana]	sp|Q9FQ19|SCC13_ARATH	140	2.00E-32	Sister chromatid cohesion 1 protein 3 OS=Arabidopsis thaliana GN=SYN3 PE=2 SV=2	--	--	--	--	--	K06670	9.00E-79	291	ath:AT5G16270	cohesin complex subunit SCC1	-	-	-
Unigene10427_Z-1	1797	436	31.1916	gi|259121415|gb|ACV92027.1|	300	3.00E-80	WRKY transcription factor 25 [(Populus tomentosa x P. bolleana) x P. tomentosa]	sp|O04336|WRK21_ARATH	300	2.00E-80	Probable WRKY transcription factor 21 OS=Arabidopsis thaliana GN=WRKY21 PE=1 SV=1	--	--	--	--	--	K13425	3.00E-24	110	pop:POPTR_755334	WRKY transcription factor 22	-	-	-
Unigene10428_Z-1	261	8	3.9405	--	--	--	--	--	--	--	--	--	--	--	--	--	--	--	--	--	--	-	-	-
Unigene10429_Z-1	437	34	10.0022	--	--	--	--	--	--	--	--	--	--	--	--	--	--	--	--	--	--	-	-	-
Unigene1042_Z-1	886	134	19.4433	gi|115442373|ref|NP_001045466.1|	360	1.00E-98	Os01g0960400 [Oryza sativa Japonica Group] >gi|113534997|dbj|BAF07380.1| Os01g0960400 [Oryza sativa Japonica Group]	sp|C0LGD7|Y1684_ARATH	359	2.00E-98	Probable LRR receptor-like serine/threonine-protein kinase At1g06840 OS=Arabidopsis thaliana GN=At1g06840 PE=1 SV=2	MA2301_1	80.9	3.00E-15	COG4886	Leucine-rich repeat (LRR) protein	K13420	5.00E-33	138	sbi:SORBI_06g028760	LRR receptor-like serine/threonine-protein kinase FLS2 [EC:2.7.11.1]	GO:0007167//enzyme linked receptor protein signaling pathway;GO:0006464//protein modification process	GO:0004672//protein kinase activity;GO:0032559//adenyl ribonucleotide binding	GO:0031410//cytoplasmic vesicle;GO:0016020//membrane
Unigene10430_Z-1	829	179	27.7586	gi|297790440|ref|XP_002863111.1|	53.9	2.00E-06	kinase family protein [Arabidopsis lyrata subsp. lyrata] >gi|297308933|gb|EFH39370.1| kinase family protein [Arabidopsis lyrata subsp. lyrata]	--	--	--	--	--	--	--	--	--	--	--	--	--	--	-	-	-
Unigene10431_Z-1	393	43	14.0662	gi|115458644|ref|NP_001052922.1|	112	1.00E-24	Os04g0448300 [Oryza sativa Japonica Group] >gi|113564493|dbj|BAF14836.1| Os04g0448300 [Oryza sativa Japonica Group]	sp|Q766C2|NEP2_NEPGR	110	3.00E-24	Aspartic proteinase nepenthesin-2 OS=Nepenthes gracilis GN=nep2 PE=1 SV=1	--	--	--	--	--	K00924	5.00E-07	49.7	ath:AT5G22850	[EC:2.7.1.-]	-	-	-
Unigene10432_Z-1	327	54	21.2298	--	--	--	--	--	--	--	--	--	--	--	--	--	--	--	--	--	--	-	-	-
Unigene10433_Z-1	1590	163	13.1792	gi|18075958|emb|CAD12836.1|	597	1.00E-169	diphosphonucleotide phosphatase 1 [Lupinus luteus]	sp|Q5MAU8|PPA27_ARATH	574	5.00E-163	Probable inactive purple acid phosphatase 27 OS=Arabidopsis thaliana GN=PAP27 PE=2 SV=1	--	--	--	--	--	--	--	--	--	--	-	-	-
Unigene10434_Z-1	623	79	16.3019	--	--	--	--	--	--	--	--	--	--	--	--	--	--	--	--	--	--	-	-	-
Unigene10435_Z-1	257	19	9.5043	gi|148909501|gb|ABR17847.1|	52.4	2.00E-06	unknown [Picea sitchensis]	--	--	--	--	--	--	--	--	--	--	--	--	--	--	-	-	-
Unigene10436_Z-1	386	30	9.9916	--	--	--	--	--	--	--	--	--	--	--	--	--	--	--	--	--	--	-	-	-
Unigene10437_Z-1	413	20	6.2256	--	--	--	--	--	--	--	--	--	--	--	--	--	--	--	--	--	--	-	-	-
Unigene10438_Z-1	485	91	24.1212	gi|116793990|gb|ABK26960.1|	71.2	2.00E-12	unknown [Picea sitchensis]	--	--	--	--	--	--	--	--	--	--	--	--	--	--	-	-	-
Unigene10439_Z-1	2378	411	22.2193	gi|15228320|ref|NP_190384.1|	527	0	ATCNGC16; calmodulin binding / cyclic nucleotide binding / ion channel [Arabidopsis thaliana] >gi|38503242|sp|Q9SU64.1|CNG16_ARATH RecName: Full=Probable cyclic nucleotide-gated ion channel 16; AltName: Full=Cyclic nucleotide- and calmodulin-regulated ion channel 16	sp|Q9SU64|CNG16_ARATH	527	0	Probable cyclic nucleotide-gated ion channel 16 OS=Arabidopsis thaliana GN=CNGC16 PE=2 SV=1	--	--	--	--	--	K05391	0	527	ath:AT3G48010	cyclic nucleotide gated channel, other eukaryote	-	-	-
Unigene1043_Z-1	201	3	1.9188	--	--	--	--	--	--	--	--	--	--	--	--	--	--	--	--	--	--	-	-	-
Unigene10440_Z-1	770	68	11.3532	--	--	--	--	--	--	--	--	--	--	--	--	--	--	--	--	--	--	-	-	-
Unigene10441_Z-1	360	12	4.2853	gi|115477577|ref|NP_001062384.1|	54.7	3.00E-07	Os08g0540500 [Oryza sativa Japonica Group] >gi|38636673|dbj|BAD03094.1| bicoid-interacting protein 3-like [Oryza sativa Japonica Group] >gi|113624353|dbj|BAF24298.1| Os08g0540500 [Oryza sativa Japonica Group]	--	--	--	--	--	--	--	--	--	--	--	--	--	--	-	-	-
Unigene10442_Z-1	834	69	10.6361	gi|31432129|gb|AAP53799.1|	260	2.00E-68	expressed protein [Oryza sativa (japonica cultivar-group)]	sp|Q8K2U2|ALKB6_MOUSE	154	5.00E-37	Alkylated DNA repair protein alkB homolog 6 OS=Mus musculus GN=Alkbh6 PE=2 SV=2	--	--	--	--	--	--	--	--	--	--	-	-	-
Unigene10443_Z-1	247	4	2.0819	--	--	--	--	--	--	--	--	--	--	--	--	--	--	--	--	--	--	-	-	-
Unigene10444_Z-1	582	61	13.4743	gi|197306002|gb|ACH59352.1|	120	1.00E-26	bicoid-interacting 3 domain-containing protein [Pseudotsuga menziesii]	sp|Q9U2R0|BIN3D_CAEEL	52.8	1.00E-06	Probable methyltransferase Y17G7B.18 OS=Caenorhabditis elegans GN=Y17G7B.18 PE=2 SV=1	--	--	--	--	--	--	--	--	--	--	-	-	-
Unigene10445_Z-1	256	7	3.5153	--	--	--	--	--	--	--	--	--	--	--	--	--	--	--	--	--	--	-	-	-
Unigene10446_Z-1	352	21	7.6697	gi|30689682|ref|NP_197879.2|	127	5.00E-29	ABC1 family protein [Arabidopsis thaliana]	sp|Q9MA15|Y1960_ARATH	82.8	6.00E-16	Uncharacterized aarF domain-containing protein kinase At1g79600, chloroplastic OS=Arabidopsis thaliana GN=At1g79600 PE=1 SV=1	all4960	85.1	3.00E-17	COG0661	Predicted unusual protein kinase	K08869	2.00E-30	127	ath:AT5G24970	aarF domain-containing kinase	-	-	-
Unigene10447_Z-1	393	85	27.8052	gi|297822557|ref|XP_002879161.1|	137	5.00E-32	VHA-A1 [Arabidopsis lyrata subsp. lyrata] >gi|297325000|gb|EFH55420.1| VHA-A1 [Arabidopsis lyrata subsp. lyrata]	sp|Q54E04|VATM_DICDI	79.3	7.00E-15	Vacuolar proton translocating ATPase 100 kDa subunit OS=Dictyostelium discoideum GN=vatM PE=1 SV=2	YOR270c	62.8	2.00E-10	COG1269	Archaeal/vacuolar-type H+-ATPase subunit I	K02154	7.00E-34	139	vvi:100250193	V-type H+-transporting ATPase subunit I [EC:3.6.3.14]	-	-	-
Unigene10448_Z-1	243	5	2.6452	gi|110816011|gb|ABG91753.1|	53.9	5.00E-07	phenylpropenal double-bond reductase [Pinus taeda]	--	--	--	--	--	--	--	--	--	--	--	--	--	--	-	-	-
Unigene10449_Z-1	249	6	3.0978	gi|297604953|ref|NP_001056393.2|	85.5	2.00E-16	Os05g0574800 [Oryza sativa Japonica Group] >gi|255676596|dbj|BAF18307.2| Os05g0574800 [Oryza sativa Japonica Group]	sp|Q9M9E2|PPR45_ARATH	85.5	9.00E-17	Pentatricopeptide repeat-containing protein At1g15510, chloroplastic OS=Arabidopsis thaliana GN=PCMP-H73 PE=2 SV=1	--	--	--	--	--	K03798	9.00E-09	55.1	rcu:RCOM_0340700	cell division protease FtsH [EC:3.4.24.-]	-	-	-
Unigene1044_Z-1	298	37	15.9619	--	--	--	--	--	--	--	--	--	--	--	--	--	--	--	--	--	--	-	-	-
Unigene10450_Z-1	340	43	16.2588	gi|157283545|gb|ABV30799.1|	86.3	7.00E-35	kinase-like protein [Prunus cerasus var. caproniana]	sp|C0LGH3|Y5614_ARATH	57.8	2.00E-19	Probable LRR receptor-like serine/threonine-protein kinase At1g56140 OS=Arabidopsis thaliana GN=At1g56140 PE=1 SV=2	--	--	--	--	--	K13415	4.00E-18	55.1	ath:AT4G39400	protein brassinosteroid insensitive 1 [EC:2.7.10.1 2.7.11.1]	-	-	-
Unigene10451_Z-1	802	54	8.656	gi|226491127|ref|NP_001152076.1|	205	4.00E-52	ATP binding protein [Zea mays] >gi|195652375|gb|ACG45655.1| ATP binding protein [Zea mays]	sp|Q05609|CTR1_ARATH	132	3.00E-30	Serine/threonine-protein kinase CTR1 OS=Arabidopsis thaliana GN=CTR1 PE=1 SV=1	YAR019c	49.7	6.00E-06	COG0515	Serine/threonine protein kinase	K04424	1.00E-28	123	ath:AT5G11850	sterile alpha motif and leucine zipper containing kinase AZK [EC:2.7.11.25]	-	-	-
Unigene10452_Z-1	1234	287	29.8997	gi|115476226|ref|NP_001061709.1|	427	1.00E-118	Os08g0386700 [Oryza sativa Japonica Group] >gi|113623678|dbj|BAF23623.1| Os08g0386700 [Oryza sativa Japonica Group]	sp|Q94F27|B3GTB_ARATH	393	1.00E-108	Probable beta-1,3-galactosyltransferase 11 OS=Arabidopsis thaliana GN=B3GALT11 PE=2 SV=1	--	--	--	--	--	--	--	--	--	--	-	-	-
Unigene10453_Z-1	2617	650	31.9308	gi|53759194|gb|AAU93347.1|	314	3.00E-84	flavanone 3-hydroxylase [Ginkgo biloba]	sp|Q05964|FL3H_DIACA	305	1.00E-81	Naringenin,2-oxoglutarate 3-dioxygenase OS=Dianthus caryophyllus GN=FHT PE=2 SV=1	PA4191	118	4.00E-26	COG3491	Isopenicillin N synthase and related dioxygenases	K00475	1.00E-79	295	ath:AT3G51240	naringenin 3-dioxygenase [EC:1.14.11.9]	-	-	-
Unigene10454_Z-1	361	47	16.7375	--	--	--	--	--	--	--	--	--	--	--	--	--	--	--	--	--	--	-	-	-
Unigene10455_Z-1	1230	46	4.8079	gi|225459673|ref|XP_002284626.1|	69.3	9.00E-11	PREDICTED: hypothetical protein [Vitis vinifera]	--	--	--	--	--	--	--	--	--	--	--	--	--	--	-	-	-
Unigene10456_Z-1	1736	363	26.8817	gi|18477220|emb|CAC85740.1|	540	1.00E-152	alpha-1,4-fucosyltransferase [Solanum lycopersicum]	sp|Q9C8W3|FUT13_ARATH	516	1.00E-145	Alpha-(1,4)-fucosyltransferase OS=Arabidopsis thaliana GN=FUT13 PE=2 SV=2	--	--	--	--	--	K00753	2.00E-16	84.7	ath:AT3G19280	glycoprotein 3-alpha-L-fucosyltransferase [EC:2.4.1.214]	-	-	-
Unigene10457_Z-1	1722	360	26.8763	gi|15225665|ref|NP_181553.1|	125	1.00E-27	pentatricopeptide (PPR) repeat-containing protein [Arabidopsis thaliana] >gi|75265350|sp|Q9S733.1|PP196_ARATH RecName: Full=Pentatricopeptide repeat-containing protein At2g40240, mitochondrial; Flags: Precursor	sp|Q9S733|PP196_ARATH	125	7.00E-28	Pentatricopeptide repeat-containing protein At2g40240, mitochondrial OS=Arabidopsis thaliana GN=At2g40240 PE=2 SV=1	--	--	--	--	--	--	--	--	--	--	-	-	-
Unigene10458_Z-1	301	29	12.386	--	--	--	--	--	--	--	--	--	--	--	--	--	--	--	--	--	--	-	-	-
Unigene10459_Z-1	417	54	16.6478	gi|168020872|ref|XP_001762966.1|	55.8	1.00E-07	chromatin remodeling factor subunit [Physcomitrella patens subsp. patens] >gi|162685778|gb|EDQ72171.1| chromatin remodeling factor subunit [Physcomitrella patens subsp. patens]	--	--	--	--	--	--	--	--	--	K11649	9.00E-09	55.8	ppp:PHYPADRAFT_163618	SWI/SNF related-matrix-associated actin-dependent regulator of chromatin subfamily C	-	-	-
Unigene1045_Z-1	623	65	13.413	gi|115438538|ref|NP_001043564.1|	263	1.00E-69	Os01g0613900 [Oryza sativa Japonica Group] >gi|113533095|dbj|BAF05478.1| Os01g0613900 [Oryza sativa Japonica Group]	sp|P53980|YNB1_YEAST	124	6.00E-28	Uncharacterized protein YNL011C OS=Saccharomyces cerevisiae GN=YNL011C PE=1 SV=1	YNL011c	124	2.00E-28	COG0391	Uncharacterized conserved protein	--	--	--	--	--	GO:0003006//reproductive developmental process	-	-
Unigene10460_Z-1	358	14	5.0274	--	--	--	--	--	--	--	--	--	--	--	--	--	--	--	--	--	--	-	-	-
Unigene10461_Z-1	964	167	22.271	gi|115488966|ref|NP_001066970.1|	85.9	7.00E-16	Os12g0548200 [Oryza sativa Japonica Group] >gi|77556081|gb|ABA98877.1| expressed protein [Oryza sativa (japonica cultivar-group)] >gi|113649477|dbj|BAF29989.1| Os12g0548200 [Oryza sativa Japonica Group]	--	--	--	--	--	--	--	--	--	--	--	--	--	--	-	-	-
Unigene10462_Z-1	447	57	16.3933	gi|223452430|gb|ACM89542.1|	202	1.00E-51	S-locus lectin protein kinase family protein [Glycine max] >gi|223452558|gb|ACM89606.1| S-locus lectin protein kinase family protein [Glycine max]	sp|C0LGU5|Y5457_ARATH	131	1.00E-30	Probable LRR receptor-like serine/threonine-protein kinase At5g45780 OS=Arabidopsis thaliana GN=At5g45780 PE=2 SV=1	--	--	--	--	--	K13418	4.00E-30	127	vvi:100247683	somatic embryogenesis receptor kinase 1 [EC:2.7.10.1 2.7.11.1]	-	-	-
Unigene10463_Z-1	2718	341	16.1289	gi|37983592|gb|AAR06291.1|	632	0	phosphoribosylaminoimidazole carboxylase [Nicotiana tabacum]	sp|P55195|PUR6_VIGAC	551	0	Phosphoribosylaminoimidazole carboxylase, chloroplastic (Fragment) OS=Vigna aconitifolia GN=PURKE PE=2 SV=1	SPCC1322.13_1	324	6.00E-88	COG0026	Phosphoribosylaminoimidazole carboxylase (NCAIR synthetase)	K11808	0	632	vvi:100250122	phosphoribosylaminoimidazole carboxylase [EC:4.1.1.21]	GO:0006188//IMP biosynthetic process;GO:0048229//gametophyte development	GO:0016831//carboxy-lyase activity;GO:0032559//adenyl ribonucleotide binding	GO:0009536//plastid
Unigene10464_Z-1	246	13	6.7937	gi|1350492|gb|AAB01550.1|	95.1	2.00E-19	late embryogenesis abundant protein [Picea glauca] >gi|76782046|gb|ABA54795.1| late embryogenesis abundant protein [Picea glauca] >gi|76782082|gb|ABA54813.1| late embryogenesis abundant protein [Picea mariana]	--	--	--	--	--	--	--	--	--	--	--	--	--	--	GO:0050896//response to stimulus	-	-
Unigene10465_Z-1	297	15	6.4928	--	--	--	--	--	--	--	--	--	--	--	--	--	--	--	--	--	--	-	-	-
Unigene10466_Z-1	419	25	7.6705	gi|297803728|ref|XP_002869748.1|	145	1.00E-34	cellulose synthase isolog [Arabidopsis lyrata subsp. lyrata] >gi|297315584|gb|EFH46007.1| cellulose synthase isolog [Arabidopsis lyrata subsp. lyrata]	sp|Q0WVN5|CSLG3_ARATH	138	1.00E-32	Cellulose synthase-like protein G3 OS=Arabidopsis thaliana GN=CSLG3 PE=2 SV=2	--	--	--	--	--	K10999	5.00E-18	86.7	zma:541803	cellulose synthase A [EC:2.4.1.12]	GO:0009250//glucan biosynthetic process	GO:0016759//cellulose synthase activity	GO:0031224//intrinsic to membrane
Unigene10467_Z-1	311	53	21.9086	--	--	--	--	--	--	--	--	--	--	--	--	--	--	--	--	--	--	-	-	-
Unigene10468_Z-1	253	9	4.5732	--	--	--	--	--	--	--	--	--	--	--	--	--	--	--	--	--	--	-	-	-
Unigene10469_Z-1	378	8	2.7208	--	--	--	--	--	--	--	--	--	--	--	--	--	--	--	--	--	--	-	-	-
Unigene1046_Z-1	273	54	25.4291	--	--	--	--	--	--	--	--	--	--	--	--	--	--	--	--	--	--	-	-	-
Unigene10470_Z-1	402	25	7.9949	--	--	--	--	--	--	--	--	--	--	--	--	--	--	--	--	--	--	-	-	-
Unigene10471_Z-1	1214	182	19.2731	gi|15485612|emb|CAC67408.1|	498	1.00E-140	insulin degrading enzyme [Solanum lycopersicum]	sp|Q24K02|IDE_BOVIN	270	2.00E-71	Insulin-degrading enzyme OS=Bos taurus GN=IDE PE=2 SV=1	SPACUNK4.12c	200	5.00E-51	COG1025	Secreted/periplasmic Zn-dependent peptidases, insulinase-like	K01408	4.00E-154	541	vvi:100241851	insulysin [EC:3.4.24.56]	-	-	-
Unigene10472_Z-1	477	20	5.3903	gi|158578614|gb|ABW74585.1|	68.9	2.00E-13	pol polyprotein [Boechera divaricarpa]	sp|P10978|POLX_TOBAC	44.7	3.00E-06	Retrovirus-related Pol polyprotein from transposon TNT 1-94 OS=Nicotiana tabacum PE=2 SV=1	--	--	--	--	--	--	--	--	--	--	-	GO:0005488//binding	-
Unigene10473_Z-1	268	5	2.3985	gi|30685446|ref|NP_197067.2|	101	2.00E-29	IRX6 [Arabidopsis thaliana] >gi|34222647|sp|Q9LFW3.2|COBL4_ARATH RecName: Full=COBRA-like protein 4; Flags: Precursor >gi|48525349|gb|AAT44976.1| At5g15630 [Arabidopsis thaliana] >gi|56790214|gb|AAW30024.1| At5g15630 [Arabidopsis thaliana]	sp|Q9LFW3|COBL4_ARATH	101	1.00E-29	COBRA-like protein 4 OS=Arabidopsis thaliana GN=COBL4 PE=2 SV=2	--	--	--	--	--	--	--	--	--	--	GO:0009832//plant-type cell wall biogenesis	-	GO:0016020//membrane;GO:0031410//cytoplasmic vesicle
Unigene10474_Z-1	748	35	6.0154	gi|3540180|gb|AAC34330.1|	82.8	4.00E-15	Unknown protein [Arabidopsis thaliana]	--	--	--	--	--	--	--	--	--	--	--	--	--	--	-	-	-
Unigene10475_Z-1	223	14	8.0709	--	--	--	--	--	--	--	--	--	--	--	--	--	--	--	--	--	--	-	-	-
Unigene10476_Z-1	463	19	5.2756	gi|115447479|ref|NP_001047519.1|	91.3	4.00E-31	Os02g0635600 [Oryza sativa Japonica Group] >gi|113537050|dbj|BAF09433.1| Os02g0635600 [Oryza sativa Japonica Group]	sp|C0LGW6|ERL1_ARATH	75.5	8.00E-23	LRR receptor-like serine/threonine-protein kinase ERL1 OS=Arabidopsis thaliana GN=ERL1 PE=2 SV=1	--	--	--	--	--	K13420	3.00E-26	72.8	vvi:100253808	LRR receptor-like serine/threonine-protein kinase FLS2 [EC:2.7.11.1]	-	GO:0004672//protein kinase activity	GO:0044464//cell part
Unigene10477_Z-1	289	53	23.5764	--	--	--	--	--	--	--	--	--	--	--	--	--	--	--	--	--	--	-	-	-
Unigene10478_Z-1	259	34	16.8764	gi|226508388|ref|NP_001149390.1|	121	3.00E-27	transcription factor GT-3b [Zea mays] >gi|195626884|gb|ACG35272.1| transcription factor GT-3b [Zea mays]	--	--	--	--	--	--	--	--	--	--	--	--	--	--	-	GO:0003676//nucleic acid binding	-
Unigene10479_Z-1	229	13	7.2981	--	--	--	--	--	--	--	--	--	--	--	--	--	--	--	--	--	--	-	-	-
Unigene1047_Z-1	212	2	1.2128	--	--	--	--	--	--	--	--	--	--	--	--	--	--	--	--	--	--	-	-	-
Unigene10480_Z-1	476	17	4.5914	--	--	--	--	sp|P05060|SCG1_HUMAN	169	6.00E-55	Secretogranin-1 OS=Homo sapiens GN=CHGB PE=1 SV=1	--	--	--	--	--	--	--	--	--	--	-	-	-
Unigene10481_Z-1	1169	194	21.3347	gi|255087360|ref|XP_002505603.1|	56.6	6.00E-07	DnaJ family-like protein [Micromonas sp. RCC299] >gi|226520873|gb|ACO66861.1| DnaJ family-like protein [Micromonas sp. RCC299]	sp|Q75BI6|MED15_ASHGO	62	8.00E-09	Mediator of RNA polymerase II transcription subunit 15 OS=Ashbya gossypii GN=GAL11 PE=3 SV=1	YBR112c	54.7	3.00E-07	COG0457	FOG: TPR repeat	--	--	--	--	--	GO:0044238//primary metabolic process;GO:0044260	GO:0005488//binding	-
Unigene10482_Z-1	1064	213	25.7358	--	--	--	--	--	--	--	--	--	--	--	--	--	--	--	--	--	--	-	-	-
Unigene10483_Z-1	923	58	8.0784	gi|297604590|ref|NP_001055684.2|	90.5	3.00E-17	Os05g0445800 [Oryza sativa Japonica Group] >gi|255676409|dbj|BAF17598.2| Os05g0445800 [Oryza sativa Japonica Group]	--	--	--	--	--	--	--	--	--	--	--	--	--	--	-	-	GO:0043231//intracellular membrane-bounded organelle
Unigene10484_Z-1	342	24	9.0216	gi|75319886|sp|Q50EK4.1|C75A1_PINTA	191	3.00E-48	RecName: Full=Cytochrome P450 750A1; AltName: Full=Cytochrome P450 CYPC >gi|59800268|gb|AAX07433.1| cytochrome P450 CYPC [Pinus taeda]	sp|Q50EK4|C75A1_PINTA	191	2.00E-48	Cytochrome P450 750A1 OS=Pinus taeda GN=CYP750A1 PE=2 SV=1	BH0579	49.7	1.00E-06	COG2124	Cytochrome P450	K09754	2.00E-25	110	osa:4339188	p-coumarate 3-hydroxylase [EC:1.14.13.-]	GO:0008152//metabolic process	GO:0016491//oxidoreductase activity;GO:0005506//iron ion binding	GO:0031224//intrinsic to membrane
Unigene10485_Z-1	473	66	17.9383	--	--	--	--	--	--	--	--	--	--	--	--	--	--	--	--	--	--	-	-	-
Unigene10486_Z-1	946	302	41.0408	gi|18397705|ref|NP_564367.1|	290	2.00E-77	integral membrane HRF1 family protein [Arabidopsis thaliana] >gi|145324088|ref|NP_001077633.1| integral membrane HRF1 family protein [Arabidopsis thaliana]	sp|Q4FZQ0|YF1BB_XENLA	114	1.00E-24	Protein YIF1B-B OS=Xenopus laevis GN=yif1b-b PE=2 SV=1	SPBC25H2.06c	89.4	8.00E-18	COG5197	Predicted membrane protein	--	--	--	--	--	-	-	GO:0031224//intrinsic to membrane
Unigene10487_Z-1	396	44	14.2842	gi|297739697|emb|CBI29879.3|	51.6	3.00E-06	unnamed protein product [Vitis vinifera]	--	--	--	--	--	--	--	--	--	K02999	2.00E-06	47.8	vvi:100250406	DNA-directed RNA polymerase I subunit A1 [EC:2.7.7.6]	-	-	-
Unigene10488_Z-1	544	77	18.1967	--	--	--	--	--	--	--	--	--	--	--	--	--	--	--	--	--	--	-	-	-
Unigene10489_Z-1	261	6	2.9554	--	--	--	--	--	--	--	--	--	--	--	--	--	--	--	--	--	--	-	-	-
Unigene1048_Z-1	499	72	18.5495	gi|225445019|ref|XP_002283092.1|	90.5	8.00E-18	PREDICTED: similar to ATMND1 [Vitis vinifera]	sp|Q8GYD2|MND1_ARATH	89	1.00E-17	Meiotic nuclear division protein 1 homolog OS=Arabidopsis thaliana GN=MND1 PE=1 SV=1	--	--	--	--	--	--	--	--	--	--	GO:0006281//DNA repair;GO:0009314//response to radiation;GO:0048229//gametophyte development	GO:0005515//protein binding	-
Unigene10490_Z-1	266	3	1.4499	gi|240256041|ref|NP_194031.5|	97.1	6.00E-20	hydrolase/ protein serine/threonine phosphatase [Arabidopsis thaliana]	--	--	--	--	--	--	--	--	--	--	--	--	--	--	-	GO:0003824//catalytic activity	GO:0031410//cytoplasmic vesicle;GO:0043231//intracellular membrane-bounded organelle
Unigene10491_Z-1	320	29	11.6506	--	--	--	--	--	--	--	--	--	--	--	--	--	--	--	--	--	--	-	-	-
Unigene10492_Z-1	1487	195	16.8587	gi|115463777|ref|NP_001055488.1|	231	2.00E-59	Os05g0401300 [Oryza sativa Japonica Group] >gi|113579039|dbj|BAF17402.1| Os05g0401300 [Oryza sativa Japonica Group]	--	--	--	--	--	--	--	--	--	--	--	--	--	--	GO:0044237//cellular metabolic process	GO:0046872//metal ion binding	GO:0043231//intracellular membrane-bounded organelle;GO:0009523//photosystem II
Unigene10493_Z-1	590	140	30.5053	gi|300163239|gb|EFJ29850.1|	54.7	7.00E-07	hypothetical protein SELMODRAFT_440557 [Selaginella moellendorffii]	--	--	--	--	--	--	--	--	--	--	--	--	--	--	-	-	-
Unigene10494_Z-1	920	133	18.585	gi|225427213|ref|XP_002280380.1|	299	4.00E-80	PREDICTED: similar to mitochondrial carrier protein isoform 1 [Vitis vinifera] >gi|225427215|ref|XP_002280391.1| PREDICTED: similar to mitochondrial carrier protein isoform 2 [Vitis vinifera]	sp|Q93XM7|MCAT_ARATH	291	3.00E-78	Mitochondrial carnitine/acylcarnitine carrier-like protein OS=Arabidopsis thaliana GN=BOU PE=1 SV=1	--	--	--	--	--	K03454	8.00E-82	300	osa:4349476	mitochondrial carrier protein, MC family	GO:0046907//intracellular transport;GO:0006865//amino acid transport	-	GO:0019866//organelle inner membrane;GO:0009536//plastid
Unigene10495_Z-1	552	128	29.8106	--	--	--	--	--	--	--	--	--	--	--	--	--	--	--	--	--	--	-	-	-
Unigene10496_Z-1	1247	161	16.5981	gi|297800334|ref|XP_002868051.1|	207	3.00E-52	zinc finger family protein [Arabidopsis lyrata subsp. lyrata] >gi|297313887|gb|EFH44310.1| zinc finger family protein [Arabidopsis lyrata subsp. lyrata]	sp|Q8W4H1|GAT26_ARATH	206	3.00E-52	GATA transcription factor 26 OS=Arabidopsis thaliana GN=GATA26 PE=2 SV=1	--	--	--	--	--	--	--	--	--	--	-	GO:0005488//binding	-
Unigene10497_Z-1	258	12	5.9794	--	--	--	--	--	--	--	--	--	--	--	--	--	--	--	--	--	--	-	-	-
Unigene10498_Z-1	351	7	2.5638	--	--	--	--	sp|Q8MP30|Y7791_DICDI	32.7	3.00E-06	Uncharacterized histidine-rich protein DDB_G0274557 OS=Dictyostelium discoideum GN=DDB_G0274557 PE=4 SV=1	--	--	--	--	--	--	--	--	--	--	-	-	-
Unigene10499_Z-1	376	44	15.044	gi|10177799|dbj|BAB11290.1|	50.4	6.00E-06	receptor serine/threonine kinase-like protein [Arabidopsis thaliana]	--	--	--	--	--	--	--	--	--	--	--	--	--	--	-	-	-
Unigene1049_Z-1	218	2	1.1794	--	--	--	--	--	--	--	--	--	--	--	--	--	--	--	--	--	--	-	-	-
Unigene104_Z-1	258	24	11.9589	gi|585419|sp|P38415.1|LOXA_SOLLC	104	3.00E-22	RecName: Full=Lipoxygenase A >gi|482903|gb|AAA53184.1| lipoxygenase [Solanum lycopersicum]	sp|P38415|LOXA_SOLLC	104	1.00E-22	Lipoxygenase A OS=Solanum lycopersicum GN=LOX1.1 PE=2 SV=1	--	--	--	--	--	K00454	8.00E-19	88.6	ath:AT1G55020	lipoxygenase [EC:1.13.11.12]	GO:0006633//fatty acid biosynthetic process	GO:0046914//transition metal ion binding;GO:0016702//oxidoreductase activity, acting on single donors with incorporation of molecular oxygen, incorporation of two atoms of oxygen	-
Unigene10500_Z-1	230	15	8.3842	--	--	--	--	--	--	--	--	--	--	--	--	--	--	--	--	--	--	-	-	-
Unigene10501_Z-1	431	52	15.5105	--	--	--	--	--	--	--	--	--	--	--	--	--	--	--	--	--	--	-	-	-
Unigene10502_Z-1	392	44	14.43	--	--	--	--	--	--	--	--	--	--	--	--	--	--	--	--	--	--	-	-	-
Unigene10503_Z-1	464	60	16.6239	gi|297850686|ref|XP_002893224.1|	155	2.00E-37	UDP-glucosyl transferase 85A1 [Arabidopsis lyrata subsp. lyrata] >gi|297339066|gb|EFH69483.1| UDP-glucosyl transferase 85A1 [Arabidopsis lyrata subsp. lyrata]	sp|Q9SK82|COGT2_ARATH	152	6.00E-37	Cytokinin-O-glucosyltransferase 2 OS=Arabidopsis thaliana GN=UGT85A1 PE=1 SV=1	--	--	--	--	--	K13228	7.00E-32	132	zma:100274317	UDP-glucosyltransferase BX9 [EC:2.4.1.202]	-	GO:0035251//UDP-glucosyltransferase activity	-
Unigene10504_Z-1	464	27	7.4808	gi|5487873|gb|AAD04946.2|	109	3.00E-28	PrMC3 [Pinus radiata]	sp|Q9LYC1|GI1L2_ARATH	79.7	7.00E-15	Probable gibberellin receptor GID1L2 OS=Arabidopsis thaliana GN=GID1L2 PE=1 SV=1	--	--	--	--	--	--	--	--	--	--	-	GO:0003824//catalytic activity	-
Unigene10505_Z-1	234	22	12.0867	gi|3892724|emb|CAA10189.1|	58.5	5.00E-14	class I chitinase [Cicer arietinum]	sp|P21226|CHI2_PEA	48.1	6.00E-11	Endochitinase A2 OS=Pisum sativum GN=CHI2 PE=1 SV=2	--	--	--	--	--	K01183	5.00E-07	49.3	osa:4338718	chitinase [EC:3.2.1.14]	GO:0005975//carbohydrate metabolic process;GO:0043170;GO:0009056//catabolic process	GO:0016798//hydrolase activity, acting on glycosyl bonds	-
Unigene10506_Z-1	490	46	12.0687	gi|72255607|gb|AAZ66925.1|	102	9.00E-39	117M18_6 [Brassica rapa]	sp|Q09851|YAEB_SCHPO	69.7	7.00E-16	Uncharacterized oxidoreductase C23D3.11 OS=Schizosaccharomyces pombe GN=SPAC23D3.11 PE=2 SV=2	VNG0364G	59.7	1.00E-17	COG1028	Dehydrogenases with different specificities (related to short-chain alcohol dehydrogenases)	K06123	3.00E-39	100	ath:AT5G10050	1-acylglycerone phosphate reductase [EC:1.1.1.101]	GO:0008152//metabolic process	GO:0003824//catalytic activity	-
Unigene10507_Z-1	231	12	6.6783	--	--	--	--	--	--	--	--	--	--	--	--	--	--	--	--	--	--	-	-	-
Unigene10508_Z-1	555	30	6.9491	--	--	--	--	--	--	--	--	--	--	--	--	--	--	--	--	--	--	-	-	-
Unigene10509_Z-1	942	53	7.2331	gi|224074303|ref|XP_002304346.1|	286	4.00E-94	multidrug/pheromone exporter, MDR family, ABC transporter family [Populus trichocarpa] >gi|222841778|gb|EEE79325.1| multidrug/pheromone exporter, MDR family, ABC transporter family [Populus trichocarpa]	sp|Q8LPK2|AB2B_ARATH	300	7.00E-81	ABC transporter B family member 2 OS=Arabidopsis thaliana GN=ABCB2 PE=1 SV=2	SPCC663.03	134	2.00E-38	COG1132	ABC-type multidrug transport system, ATPase and permease components	K05658	3.00E-64	207	vvi:100253815	ATP-binding cassette, subfamily B (MDR/TAP), member 1	-	GO:0015405//P-P-bond-hydrolysis-driven transmembrane transporter activity;GO:0017111//nucleoside-triphosphatase activity	GO:0043231//intracellular membrane-bounded organelle
Unigene1050_Z-1	213	1	0.6036	gi|148909281|gb|ABR17740.1|	102	1.00E-21	unknown [Picea sitchensis]	--	--	--	--	--	--	--	--	--	--	--	--	--	--	-	-	-
Unigene10510_Z-1	238	12	6.4819	--	--	--	--	--	--	--	--	--	--	--	--	--	--	--	--	--	--	-	-	-
Unigene10511_Z-1	317	40	16.2218	--	--	--	--	--	--	--	--	--	--	--	--	--	--	--	--	--	--	-	-	-
Unigene10512_Z-1	339	27	10.2391	gi|2745849|gb|AAC99473.1|	95.5	2.00E-19	germin-like protein [Pinus caribaea]	sp|Q6I544|GL52_ORYSJ	94.7	2.00E-19	Germin-like protein 5-1 OS=Oryza sativa subsp. japonica GN=Os05g0277500 PE=2 SV=1	--	--	--	--	--	--	--	--	--	--	-	GO:0046872//metal ion binding	GO:0031410//cytoplasmic vesicle
Unigene10513_Z-1	498	67	17.296	gi|297846826|ref|XP_002891294.1|	194	5.00E-49	ATPUP11 [Arabidopsis lyrata subsp. lyrata] >gi|297337136|gb|EFH67553.1| ATPUP11 [Arabidopsis lyrata subsp. lyrata]	sp|Q9LPF6|PUP11_ARATH	193	4.00E-49	Probable purine permease 11 OS=Arabidopsis thaliana GN=PUP11 PE=1 SV=1	--	--	--	--	--	--	--	--	--	--	GO:0015851//nucleobase transport	GO:0005402;GO:0015205//nucleobase transmembrane transporter activity	GO:0012505//endomembrane system;GO:0031224//intrinsic to membrane
Unigene10514_Z-1	611	57	11.9932	gi|300158012|gb|EFJ24636.1|	170	6.00E-60	hypothetical protein SELMODRAFT_442417 [Selaginella moellendorffii]	--	--	--	--	--	--	--	--	--	--	--	--	--	--	-	-	-
Unigene10515_Z-1	346	13	4.8302	--	--	--	--	--	--	--	--	--	--	--	--	--	--	--	--	--	--	-	-	-
Unigene10516_Z-1	404	23	7.3189	gi|226533278|ref|NP_001148465.1|	76.6	8.00E-14	anthocyanidin 3-O-glucosyltransferase [Zea mays] >gi|195619542|gb|ACG31601.1| anthocyanidin 3-O-glucosyltransferase [Zea mays]	sp|Q40284|UFOG1_MANES	62.4	8.00E-10	Anthocyanidin 3-O-glucosyltransferase 1 OS=Manihot esculenta GN=GT1 PE=2 SV=1	--	--	--	--	--	K08237	3.00E-11	63.9	vvi:100246482	hydroquinone glucosyltransferase [EC:2.4.1.218]	-	GO:0016757//transferase activity, transferring glycosyl groups	-
Unigene10517_Z-1	695	38	7.0291	gi|28950935|gb|AAO63391.1|	105	4.00E-22	At5g24230 [Arabidopsis thaliana]	sp|Q680C0|GDL62_ARATH	98.2	4.00E-20	GDSL esterase/lipase At4g10955 OS=Arabidopsis thaliana GN=At4g10955 PE=2 SV=1	--	--	--	--	--	--	--	--	--	--	-	-	-
Unigene10518_Z-1	273	21	9.8891	--	--	--	--	--	--	--	--	--	--	--	--	--	--	--	--	--	--	-	-	-
Unigene10519_Z-1	450	58	16.5697	gi|224079235|ref|XP_002305803.1|	178	2.00E-44	glutaredoxin S17 [Populus trichocarpa] >gi|222848767|gb|EEE86314.1| glutaredoxin S17 [Populus trichocarpa]	sp|Q9ZPH2|GRS17_ARATH	172	9.00E-43	Monothiol glutaredoxin-S17 OS=Arabidopsis thaliana GN=GRXS17 PE=2 SV=1	SSO2232	64.7	6.00E-11	COG0526	Thiol-disulfide isomerase and thioredoxins	K03671	3.00E-11	64.3	ppp:PHYPADRAFT_204594	thioredoxin 1	GO:0019725//cellular homeostasis	GO:0015036//disulfide oxidoreductase activity	-
Unigene1051_Z-1	389	33	10.906	gi|255089993|ref|XP_002506918.1|	50.4	6.00E-06	predicted protein [Micromonas sp. RCC299] >gi|226522191|gb|ACO68176.1| predicted protein [Micromonas sp. RCC299]	--	--	--	--	--	--	--	--	--	--	--	--	--	--	-	-	-
Unigene10520_Z-1	476	28	7.5622	--	--	--	--	--	--	--	--	--	--	--	--	--	--	--	--	--	--	-	-	-
Unigene10521_Z-1	219	47	27.5901	gi|115456711|ref|NP_001051956.1|	77.8	3.00E-14	Os03g0857500 [Oryza sativa Japonica Group] >gi|113550427|dbj|BAF13870.1| Os03g0857500 [Oryza sativa Japonica Group]	sp|Q8L9J9|CAES_ARATH	68.2	1.00E-11	Probable carbohydrate esterase At4g34215 OS=Arabidopsis thaliana GN=At4g34215 PE=1 SV=2	--	--	--	--	--	--	--	--	--	--	-	GO:0016772//transferase activity, transferring phosphorus-containing groups;GO:0004871//signal transducer activity	GO:0031410//cytoplasmic vesicle;GO:0043231//intracellular membrane-bounded organelle
Unigene10522_Z-1	333	13	5.0188	gi|4741190|emb|CAB41856.1|	132	2.00E-30	ABC-type transport-like protein [Arabidopsis thaliana]	sp|Q84K47|AB2A_ARATH	132	9.00E-31	ABC transporter A family member 2 OS=Arabidopsis thaliana GN=ABCA2 PE=2 SV=1	--	--	--	--	--	--	--	--	--	--	-	GO:0017111//nucleoside-triphosphatase activity;GO:0032559//adenyl ribonucleotide binding	GO:0043231//intracellular membrane-bounded organelle
Unigene10523_Z-1	1854	438	30.3713	gi|186478661|ref|NP_564088.2|	449	1.00E-125	NFD5 (NUCLEAR FUSION DEFECTIVE 5) [Arabidopsis thaliana] >gi|8778424|gb|AAF79432.1|AC025808_14 F18O14.27 [Arabidopsis thaliana]	sp|Q9LPC4|PPR1_ARATH	243	4.00E-63	Pentatricopeptide repeat-containing protein At1g01970 OS=Arabidopsis thaliana GN=At1g01970 PE=2 SV=1	--	--	--	--	--	K03457	2.00E-12	71.2	ath:AT5G03560	nucleobase:cation symporter-1, NCS1 family	-	-	-
Unigene10524_Z-1	218	20	11.7943	gi|300160469|gb|EFJ27087.1|	110	4.00E-24	ATP-binding cassette transporter [Selaginella moellendorffii]	sp|Q0JLC5|PDR3_ORYSJ	103	4.00E-22	Pleiotropic drug resistance protein 3 OS=Oryza sativa subsp. japonica GN=PDR3 PE=2 SV=1	--	--	--	--	--	--	--	--	--	--	-	GO:0042626//ATPase activity, coupled to transmembrane movement of substances;GO:0015604//phosphonate transmembrane transporter activity;GO:0032559//adenyl ribonucleotide binding	GO:0043231//intracellular membrane-bounded organelle
Unigene10525_Z-1	2740	895	41.9925	gi|115471807|ref|NP_001059502.1|	920	0	Os07g0435400 [Oryza sativa Japonica Group] >gi|113611038|dbj|BAF21416.1| Os07g0435400 [Oryza sativa Japonica Group]	sp|A8ID74|BOP1_CHLRE	693	0	Ribosome biogenesis protein BOP1 homolog OS=Chlamydomonas reinhardtii GN=CHLREDRAFT_111274 PE=3 SV=2	all0478	56.2	3.00E-07	COG2319	FOG: WD40 repeat	K03246	8.00E-08	56.6	olu:OSTLU_49739	translation initiation factor eIF-3 subunit 2	GO:0042254//ribosome biogenesis	-	GO:0005634//nucleus
Unigene10526_Z-1	261	4	1.9702	--	--	--	--	--	--	--	--	--	--	--	--	--	--	--	--	--	--	-	-	-
Unigene10527_Z-1	1149	256	28.6431	gi|225429228|ref|XP_002263457.1|	516	1.00E-145	PREDICTED: similar to Heat shock 70 kDa protein, mitochondrial [Vitis vinifera]	sp|Q01899|HSP7M_PHAVU	512	2.00E-144	Heat shock 70 kDa protein, mitochondrial OS=Phaseolus vulgaris PE=2 SV=1	mll4757	404	2.00E-112	COG0443	Molecular chaperone	K04043	1.00E-146	516	vvi:100250929	molecular chaperone DnaK	-	-	-
Unigene10528_Z-1	760	181	30.6171	--	--	--	--	--	--	--	--	--	--	--	--	--	--	--	--	--	--	-	-	-
Unigene10529_Z-1	1375	270	25.2441	gi|297795907|ref|XP_002865838.1|	399	1.00E-110	short-chain dehydrogenase/reductase family protein [Arabidopsis lyrata subsp. lyrata] >gi|297311673|gb|EFH42097.1| short-chain dehydrogenase/reductase family protein [Arabidopsis lyrata subsp. lyrata]	sp|Q3SZD7|CBR1_BOVIN	192	6.00E-48	Carbonyl reductase [NADPH] 1 OS=Bos taurus GN=CBR1 PE=2 SV=1	all0352	150	4.00E-36	COG1028	Dehydrogenases with different specificities (related to short-chain alcohol dehydrogenases)	K00059	3.00E-11	67	ath:AT1G63380	3-oxoacyl-[acyl-carrier protein] reductase [EC:1.1.1.100]	-	-	-
Unigene1052_Z-1	595	141	30.465	--	--	--	--	--	--	--	--	--	--	--	--	--	--	--	--	--	--	-	-	-
Unigene10530_Z-1	428	25	7.5092	gi|116792496|gb|ABK26392.1|	228	2.00E-59	unknown [Picea sitchensis]	--	--	--	--	--	--	--	--	--	--	--	--	--	--	-	-	-
Unigene10531_Z-1	630	57	11.6315	gi|115457958|ref|NP_001052579.1|	148	5.00E-35	Os04g0376100 [Oryza sativa Japonica Group] >gi|38346114|emb|CAE04592.2| OSJNBb0006N15.9 [Oryza sativa (japonica cultivar-group)] >gi|113564150|dbj|BAF14493.1| Os04g0376100 [Oryza sativa Japonica Group]	--	--	--	--	--	--	--	--	--	--	--	--	--	--	GO:0006810//transport	GO:0022892	GO:0019866//organelle inner membrane;GO:0043231//intracellular membrane-bounded organelle;GO:0031224//intrinsic to membrane
Unigene10532_Z-1	395	105	34.1737	gi|58826319|gb|AAW82884.1|	66.6	8.00E-11	phytoalexin-deficient 4-2 protein [Solanum tuberosum]	--	--	--	--	--	--	--	--	--	--	--	--	--	--	GO:0044238//primary metabolic process	GO:0004091//carboxylesterase activity	-
Unigene10533_Z-1	470	56	15.3176	gi|18408153|ref|NP_564843.1|	122	2.00E-27	integral membrane transporter family protein [Arabidopsis thaliana] >gi|5042424|gb|AAD38263.1|AC006193_19 Hypothetical Protein [Arabidopsis thaliana]	--	--	--	--	--	--	--	--	--	--	--	--	--	--	GO:0051234//establishment of localization	-	GO:0043231//intracellular membrane-bounded organelle
Unigene10534_Z-1	314	30	12.2826	gi|116056060|emb|CAL58593.1|	62.4	4.00E-18	Lipid exporter ABCA1 and related proteins, ABC superfamily (ISS) [Ostreococcus tauri]	sp|Q55BC0|ABCA8_DICDI	70.9	6.00E-19	ABC transporter A family member 8 OS=Dictyostelium discoideum GN=abcA8 PE=3 SV=1	alr0077	55.1	2.00E-12	COG1131	ABC-type multidrug transport system, ATPase component	K05643	6.00E-19	59.3	olu:OSTLU_42103	ATP-binding cassette, subfamily A (ABC1), member 3	-	GO:0016887//ATPase activity;GO:0032559//adenyl ribonucleotide binding	GO:0043231//intracellular membrane-bounded organelle
Unigene10535_Z-1	3045	928	39.1796	gi|18405423|ref|NP_566820.1|	1036	0	GC6 (golgin candidate 6); binding / protein transporter [Arabidopsis thaliana] >gi|205785974|sp|B0F9L4.2|GOGC6_ARATH RecName: Full=Golgin candidate 6; Short=AtGC6	sp|B0F9L4|GOGC6_ARATH	1036	0	Golgin candidate 6 OS=Arabidopsis thaliana GN=GC6 PE=1 SV=2	--	--	--	--	--	--	--	--	--	--	GO:0016192//vesicle-mediated transport	-	GO:0043231//intracellular membrane-bounded organelle;GO:0044444//cytoplasmic part
Unigene10536_Z-1	426	34	10.2605	--	--	--	--	--	--	--	--	--	--	--	--	--	--	--	--	--	--	-	-	-
Unigene10537_Z-1	471	94	25.657	gi|115465541|ref|NP_001056370.1|	88.2	3.00E-17	Os05g0571000 [Oryza sativa Japonica Group] >gi|113579921|dbj|BAF18284.1| Os05g0571000 [Oryza sativa Japonica Group]	sp|Q94BM7|SPA4_ARATH	77	5.00E-14	Protein SPA1-RELATED 4 OS=Arabidopsis thaliana GN=SPA4 PE=1 SV=1	--	--	--	--	--	K10143	3.00E-16	81.3	vvi:100258898	E3 ubiquitin-protein ligase RFWD2 [EC:6.3.2.19]	-	GO:0003824//catalytic activity	-
Unigene10538_Z-1	1230	181	18.9179	gi|186510768|ref|NP_190388.2|	58.5	6.00E-13	DNA binding / protein binding / transcription regulator [Arabidopsis thaliana] >gi|186510770|ref|NP_850669.2| DNA binding / protein binding / transcription regulator [Arabidopsis thaliana]	--	--	--	--	--	--	--	--	--	--	--	--	--	--	-	-	-
Unigene10539_Z-1	1316	307	29.9904	gi|46367701|dbj|BAD15363.1|	532	1.00E-150	nitrite reductase [Nicotiana tabacum]	sp|Q39161|NIR_ARATH	532	2.00E-150	Ferredoxin--nitrite reductase, chloroplastic OS=Arabidopsis thaliana GN=NIR1 PE=1 SV=1	alr0607	277	3.00E-74	COG0155	Sulfite reductase, beta subunit (hemoprotein)	K00366	2.00E-151	532	pop:POPTR_837131	ferredoxin-nitrite reductase [EC:1.7.7.1]	-	-	-
Unigene1053_Z-1	234	22	12.0867	gi|42568507|ref|NP_200131.2|	80.5	5.00E-15	nodulin MtN3 family protein [Arabidopsis thaliana] >gi|34146818|gb|AAQ62417.1| At5g53190 [Arabidopsis thaliana] >gi|51970822|dbj|BAD44103.1| MtN3 protein-like [Arabidopsis thaliana]	sp|Q8LFH5|RPG1_ARATH	57.4	3.00E-08	Protein RUPTURED POLLEN GRAIN 1 OS=Arabidopsis thaliana GN=RPG1 PE=2 SV=1	--	--	--	--	--	--	--	--	--	--	-	-	GO:0031224//intrinsic to membrane;GO:0031410//cytoplasmic vesicle
Unigene10540_Z-1	650	113	22.3493	gi|226529589|ref|NP_001151813.1|	155	3.00E-37	EF hand family protein [Zea mays] >gi|195649869|gb|ACG44402.1| EF hand family protein [Zea mays]	sp|Q9SRR7|CML3_ARATH	148	3.00E-35	Calmodulin-like protein 3 OS=Arabidopsis thaliana GN=CML3 PE=2 SV=1	SPAC3A12.14	89.7	4.00E-18	COG5126	Ca2+-binding protein (EF-Hand superfamily)	K13448	1.00E-38	155	zma:100285448	calcium-binding protein CML	GO:0006950//response to stress	GO:0046872//metal ion binding	GO:0043231//intracellular membrane-bounded organelle
Unigene10541_Z-1	263	3	1.4664	--	--	--	--	--	--	--	--	--	--	--	--	--	--	--	--	--	--	-	-	-
Unigene10542_Z-1	314	39	15.9674	gi|169219354|dbj|BAG12186.1|	109	1.00E-23	flavonol synthase [Lactuca sativa var. crispa]	sp|Q9XHG2|FLS_MALDO	95.5	9.00E-20	Flavonol synthase/flavanone 3-hydroxylase OS=Malus domestica GN=FLS PE=2 SV=1	PA4191	55.5	2.00E-08	COG3491	Isopenicillin N synthase and related dioxygenases	K00475	2.00E-20	93.6	osa:4337296	naringenin 3-dioxygenase [EC:1.14.11.9]	GO:0008152//metabolic process	GO:0003824//catalytic activity	-
Unigene10543_Z-1	254	108	54.6625	--	--	--	--	--	--	--	--	--	--	--	--	--	--	--	--	--	--	-	-	-
Unigene10544_Z-1	642	54	10.8133	gi|297803722|ref|XP_002869745.1|	111	8.00E-24	RWP-RK domain-containing protein [Arabidopsis lyrata subsp. lyrata] >gi|297315581|gb|EFH46004.1| RWP-RK domain-containing protein [Arabidopsis lyrata subsp. lyrata]	--	--	--	--	--	--	--	--	--	--	--	--	--	--	GO:0010035//response to inorganic substance;GO:0042126//nitrate metabolic process;GO:0006950//response to stress;GO:0009987//cellular process	-	GO:0043231//intracellular membrane-bounded organelle
Unigene10545_Z-1	261	7	3.4479	--	--	--	--	--	--	--	--	--	--	--	--	--	--	--	--	--	--	-	-	-
Unigene10546_Z-1	307	38	15.9127	gi|297850676|ref|XP_002893219.1|	58.5	2.00E-08	UDP-glucoronosyl/UDP-glucosyl transferase family protein [Arabidopsis lyrata subsp. lyrata] >gi|297339061|gb|EFH69478.1| UDP-glucoronosyl/UDP-glucosyl transferase family protein [Arabidopsis lyrata subsp. lyrata]	--	--	--	--	--	--	--	--	--	--	--	--	--	--	-	GO:0016757//transferase activity, transferring glycosyl groups	-
Unigene10547_Z-1	825	76	11.8429	gi|18399536|ref|NP_566413.1|	245	5.00E-64	sequence-specific DNA binding [Arabidopsis thaliana]	--	--	--	--	--	--	--	--	--	--	--	--	--	--	-	GO:0003677//DNA binding	-
Unigene10548_Z-1	253	20	10.1627	gi|7527728|gb|AAF63177.1|AC010657_13	65.5	9.00E-15	T5E21.9 [Arabidopsis thaliana]	sp|Q3E6Y3|Y1869_ARATH	46.2	3.00E-11	Uncharacterized protein At1g28695 OS=Arabidopsis thaliana GN=At1g28695 PE=2 SV=1	--	--	--	--	--	--	--	--	--	--	-	-	GO:0043231//intracellular membrane-bounded organelle
Unigene10549_Z-1	2468	293	15.2624	gi|76880150|dbj|BAE45850.1|	640	0	DNA polymerase [Nicotiana tabacum]	sp|P52026|DPO1_BACST	121	1.00E-36	DNA polymerase I OS=Bacillus stearothermophilus GN=polA PE=1 SV=2	STM3999_2	145	4.00E-36	COG0749	DNA polymerase I - 3'-5' exonuclease and polymerase domains	K02335	0	614	pop:POPTR_1097327	DNA polymerase I [EC:2.7.7.7]	GO:0006259//DNA metabolic process	GO:0003676//nucleic acid binding;GO:0034061	GO:0043232;GO:0009536//plastid
Unigene1054_Z-1	273	38	17.8945	--	--	--	--	--	--	--	--	--	--	--	--	--	--	--	--	--	--	-	-	-
Unigene10550_Z-1	715	166	29.8471	gi|18076679|emb|CAC84774.1|	82.4	5.00E-15	P70 protein [Nicotiana tabacum]	sp|Q9M9F9|ICR4_ARATH	72	4.00E-12	Interactor of constitutive active ROPs 4 OS=Arabidopsis thaliana GN=ICR4 PE=2 SV=1	BS_yuaG	50.4	3.00E-06	COG2268	Uncharacterized protein conserved in bacteria	--	--	--	--	--	-	-	-
Unigene10551_Z-1	487	37	9.7673	gi|226461175|gb|EEH58468.1|	72	3.00E-12	o-methyltransferase [Micromonas pusilla CCMP1545]	sp|P22734|COMT_RAT	85.5	1.00E-16	Catechol O-methyltransferase OS=Rattus norvegicus GN=Comt PE=1 SV=2	Rv1703c	84	1.00E-16	COG4122	Predicted O-methyltransferase	K00545	8.00E-24	106	ppp:PHYPADRAFT_229935	catechol O-methyltransferase [EC:2.1.1.6]	-	GO:0016740//transferase activity	-
Unigene10552_Z-1	419	84	25.773	--	--	--	--	--	--	--	--	--	--	--	--	--	--	--	--	--	--	-	-	-
Unigene10553_Z-1	259	5	2.4818	gi|62533251|dbj|BAD95575.1|	80.9	4.00E-15	chromosome associate protein subunit H [Arabidopsis thaliana]	--	--	--	--	--	--	--	--	--	K06676	2.00E-17	83.6	rcu:RCOM_1016740	condensin complex subunit 2	GO:0051276//chromosome organization;GO:0000087//M phase of mitotic cell cycle	-	GO:0043231//intracellular membrane-bounded organelle
Unigene10554_Z-1	770	69	11.5201	gi|225470922|ref|XP_002264409.1|	94.7	1.00E-18	PREDICTED: Myc2 bHLH protein [Vitis vinifera]	sp|Q9ZPY8|AIB_ARATH	79.7	2.00E-14	Transcription factor ABA-INDUCIBLE bHLH-TYPE OS=Arabidopsis thaliana GN=AIB PE=2 SV=2	--	--	--	--	--	K13422	5.00E-11	65.1	pop:POPTR_676550	transcription factor MYC2	GO:0010468//regulation of gene expression;GO:0009725//response to hormone stimulus;GO:0006950//response to stress	-	GO:0043231//intracellular membrane-bounded organelle
Unigene10555_Z-1	253	4	2.0325	gi|34147924|gb|AAQ62540.1|	82	2.00E-24	R2R3-MYB transcription factor [Pinus taeda]	sp|Q8LPH6|MYB86_ARATH	48.9	2.00E-13	Transcription factor MYB86 OS=Arabidopsis thaliana GN=MYB86 PE=2 SV=1	--	--	--	--	--	K09422	5.00E-15	50.1	ath:AT3G08500	myb proto-oncogene protein, plant	GO:0010468//regulation of gene expression;GO:0006351//transcription, DNA-dependent	GO:0003676//nucleic acid binding	GO:0043231//intracellular membrane-bounded organelle
Unigene10556_Z-1	972	131	17.3263	gi|15242326|ref|NP_197059.1|	258	1.00E-67	transducin family protein / WD-40 repeat family protein [Arabidopsis thaliana]	sp|A8IR43|WDR12_CHLRE	180	2.00E-44	Ribosome biogenesis protein WDR12 homolog OS=Chlamydomonas reinhardtii GN=CHLREDRAFT_128420 PE=3 SV=2	all0284_3	80.1	5.00E-15	COG2319	FOG: WD40 repeat	K03130	4.00E-13	72.4	rcu:RCOM_0921590	transcription initiation factor TFIID subunit D4	-	-	GO:0031461//cullin-RING ubiquitin ligase complex;GO:0019897//extrinsic to plasma membrane;GO:0031981//nuclear lumen
Unigene10557_Z-1	3488	1020	37.5944	gi|124359212|gb|ABN05723.1|	887	0	DNA polymerase V [Medicago truncatula]	sp|Q6DRL5|MBB1A_DANRE	148	2.00E-34	Myb-binding protein 1A-like protein OS=Danio rerio GN=mybbp1a PE=1 SV=1	--	--	--	--	--	K02331	0	955	vvi:100268096	DNA polymerase phi subunit [EC:2.7.7.7]	GO:0009987//cellular process	-	-
Unigene10558_Z-1	426	97	29.2726	gi|14715462|dbj|BAB62040.1|	205	1.00E-52	CjMDR1 [Coptis japonica]	sp|Q9FWX7|AB11B_ARATH	191	2.00E-48	ABC transporter B family member 11 OS=Arabidopsis thaliana GN=ABCB11 PE=2 SV=1	SPCC663.03	84.3	6.00E-17	COG1132	ABC-type multidrug transport system, ATPase and permease components	K05658	3.00E-54	206	rcu:RCOM_1343570	ATP-binding cassette, subfamily B (MDR/TAP), member 1	GO:0006810//transport	GO:0042626//ATPase activity, coupled to transmembrane movement of substances;GO:0032559//adenyl ribonucleotide binding	GO:0031224//intrinsic to membrane
Unigene10559_Z-1	218	9	5.3074	gi|224090497|ref|XP_002309001.1|	74.3	2.00E-16	autoinhibited calcium ATPase [Populus trichocarpa] >gi|222854977|gb|EEE92524.1| autoinhibited calcium ATPase [Populus trichocarpa]	sp|Q9SZR1|ACA10_ARATH	57.8	7.00E-13	Calcium-transporting ATPase 10, plasma membrane-type OS=Arabidopsis thaliana GN=ACA10 PE=1 SV=2	--	--	--	--	--	K01537	2.00E-14	61.6	osa:4336912	Ca2+-transporting ATPase [EC:3.6.3.8]	GO:0009206;GO:0048513//organ development;GO:0003006//reproductive developmental process	GO:0046873//metal ion transmembrane transporter activity;GO:0019829//cation-transporting ATPase activity;GO:0005515//protein binding;GO:0032559//adenyl ribonucleotide binding	GO:0031224//intrinsic to membrane
Unigene1055_Z-1	242	7	3.7186	--	--	--	--	--	--	--	--	--	--	--	--	--	--	--	--	--	--	-	-	-
Unigene10560_Z-1	428	41	12.3152	gi|224119670|ref|XP_002331217.1|	117	5.00E-26	AP2/ERF domain-containing transcription factor [Populus trichocarpa] >gi|222873338|gb|EEF10469.1| AP2/ERF domain-containing transcription factor [Populus trichocarpa]	sp|Q6K7E6|ERF1_ORYSJ	110	4.00E-24	Ethylene-responsive transcription factor 1 OS=Oryza sativa subsp. japonica GN=EREBP1 PE=1 SV=1	--	--	--	--	--	K09286	3.00E-24	107	ath:AT3G16770	EREBP-like factor	GO:0010468//regulation of gene expression;GO:0006351//transcription, DNA-dependent	GO:0003676//nucleic acid binding	GO:0043231//intracellular membrane-bounded organelle
Unigene10561_Z-1	917	148	20.7488	gi|297611857|ref|NP_001067925.2|	73.9	3.00E-12	Os11g0490300 [Oryza sativa Japonica Group] >gi|255680106|dbj|BAF28288.2| Os11g0490300 [Oryza sativa Japonica Group]	--	--	--	--	--	--	--	--	--	--	--	--	--	--	-	-	-
Unigene10562_Z-1	398	29	9.3673	gi|148906464|gb|ABR16385.1|	57.8	2.00E-09	unknown [Picea sitchensis]	--	--	--	--	--	--	--	--	--	--	--	--	--	--	-	GO:0016787//hydrolase activity	-
Unigene10563_Z-1	3470	639	23.674	gi|297596993|ref|NP_001043296.2|	436	1.00E-146	Os01g0549500 [Oryza sativa Japonica Group] >gi|57899405|dbj|BAD88052.1| phox (PX) domain-containing protein-like [Oryza sativa Japonica Group] >gi|255673349|dbj|BAF05210.2| Os01g0549500 [Oryza sativa Japonica Group]	sp|Q8BM47|PKHM3_MOUSE	97.8	3.00E-27	Pleckstrin homology domain-containing family M member 3 OS=Mus musculus GN=Plekhm3 PE=1 SV=1	--	--	--	--	--	--	--	--	--	--	-	-	-
Unigene10564_Z-1	272	3	1.4179	gi|224285244|gb|ACN40348.1|	58.5	2.00E-08	unknown [Picea sitchensis]	--	--	--	--	--	--	--	--	--	--	--	--	--	--	-	GO:0016757//transferase activity, transferring glycosyl groups	-
Unigene10565_Z-1	835	99	15.2422	gi|297832004|ref|XP_002883884.1|	207	1.00E-52	ATLIP1 [Arabidopsis lyrata subsp. lyrata] >gi|297329724|gb|EFH60143.1| ATLIP1 [Arabidopsis lyrata subsp. lyrata]	sp|Q71DJ5|LIP1_ARATH	207	7.00E-53	Triacylglycerol lipase 1 OS=Arabidopsis thaliana GN=LIP1 PE=1 SV=1	SPBC16A3.12c	110	3.00E-24	COG0596	Predicted hydrolases or acyltransferases (alpha/beta hydrolase superfamily)	--	--	--	--	--	-	GO:0004091//carboxylesterase activity;GO:0016298//lipase activity	-
Unigene10566_Z-1	257	14	7.0032	gi|22328852|ref|NP_193872.2|	65.5	2.00E-10	protein kinase family protein [Arabidopsis thaliana] >gi|75330985|sp|Q8S9L6.1|CRK29_ARATH RecName: Full=Cysteine-rich receptor-like protein kinase 29; Short=Cysteine-rich RLK29; Flags: Precursor >gi|18650594|gb|AAL75897.1| AT4g21410/T6K22_140 [Arabidopsis thaliana]	sp|Q8S9L6|CRK29_ARATH	65.5	1.00E-10	Cysteine-rich receptor-like protein kinase 29 OS=Arabidopsis thaliana GN=CRK29 PE=2 SV=1	--	--	--	--	--	--	--	--	--	--	-	GO:0005488//binding;GO:0004672//protein kinase activity	GO:0016020//membrane
Unigene10567_Z-1	346	82	30.4675	--	--	--	--	--	--	--	--	--	--	--	--	--	--	--	--	--	--	-	-	-
Unigene10568_Z-1	2825	652	29.6708	gi|10176976|dbj|BAB10208.1|	885	0	mitochondrial RNA helicase-like protein [Arabidopsis thaliana]	sp|Q8IYB8|SUV3_HUMAN	422	7.00E-117	ATP-dependent RNA helicase SUPV3L1, mitochondrial OS=Homo sapiens GN=SUPV3L1 PE=1 SV=1	CAC0778	238	6.00E-62	COG0513	Superfamily II DNA and RNA helicases	--	--	--	--	--	-	GO:0003724//RNA helicase activity;GO:0032559//adenyl ribonucleotide binding	GO:0043231//intracellular membrane-bounded organelle
Unigene10569_Z-1	1616	326	25.9344	gi|224085766|ref|XP_002307691.1|	248	1.00E-64	mtn21-like protein [Populus trichocarpa] >gi|222857140|gb|EEE94687.1| mtn21-like protein [Populus trichocarpa]	sp|Q6J163|5NG4_PINTA	225	8.00E-58	Auxin-induced protein 5NG4 OS=Pinus taeda PE=2 SV=1	BH0390	58.5	3.00E-08	COG0697	Permeases of the drug/metabolite transporter (DMT) superfamily	--	--	--	--	--	-	-	GO:0044464//cell part
Unigene1056_Z-1	253	16	8.1302	--	--	--	--	--	--	--	--	--	--	--	--	--	--	--	--	--	--	-	-	-
Unigene10570_Z-1	398	12	3.8761	gi|21655193|gb|AAM28911.1|	67.8	4.00E-11	NBS/LRR [Pinus taeda]	--	--	--	--	--	--	--	--	--	--	--	--	--	--	-	GO:0005488//binding	-
Unigene10571_Z-1	302	7	2.9798	gi|148910814|gb|ABR18473.1|	63.5	2.00E-10	unknown [Picea sitchensis]	--	--	--	--	--	--	--	--	--	--	--	--	--	--	-	GO:0005488//binding	-
Unigene10572_Z-1	229	12	6.7367	--	--	--	--	--	--	--	--	--	--	--	--	--	--	--	--	--	--	-	-	-
Unigene10573_Z-1	295	54	23.5327	--	--	--	--	--	--	--	--	--	--	--	--	--	--	--	--	--	--	-	-	-
Unigene10574_Z-1	1294	219	21.7575	gi|224086779|ref|XP_002307960.1|	626	1.00E-178	tubulin, beta chain [Populus trichocarpa] >gi|222853936|gb|EEE91483.1| tubulin, beta chain [Populus trichocarpa]	sp|P45960|TBB4_ORYSJ	626	1.00E-178	Tubulin beta-4 chain OS=Oryza sativa subsp. japonica GN=TUBB4 PE=2 SV=1	YFL037w	493	3.00E-139	COG5023	Tubulin	K07375	1.00E-179	626	osa:4327550	tubulin beta	-	-	-
Unigene10575_Z-1	301	16	6.8337	--	--	--	--	--	--	--	--	--	--	--	--	--	--	--	--	--	--	-	-	-
Unigene10576_Z-1	263	4	1.9553	gi|297844664|ref|XP_002890213.1|	100	4.00E-21	leucine-rich repeat family protein [Arabidopsis lyrata subsp. lyrata] >gi|297336055|gb|EFH66472.1| leucine-rich repeat family protein [Arabidopsis lyrata subsp. lyrata]	sp|O49318|Y2317_ARATH	96.7	4.00E-20	Probable leucine-rich repeat receptor-like protein kinase At2g33170 OS=Arabidopsis thaliana GN=At2g33170 PE=2 SV=1	--	--	--	--	--	K00924	3.00E-09	56.6	ath:AT1G75820	[EC:2.7.1.-]	GO:0008152//metabolic process	GO:0005488//binding;GO:0004672//protein kinase activity	GO:0016020//membrane
Unigene10577_Z-1	219	18	10.5664	--	--	--	--	--	--	--	--	--	--	--	--	--	--	--	--	--	--	-	-	-
Unigene10578_Z-1	357	52	18.7256	gi|186478070|ref|NP_973746.3|	182	1.00E-45	BGLU11 (BETA GLUCOSIDASE 11); catalytic/ cation binding / hydrolase, hydrolyzing O-glycosyl compounds [Arabidopsis thaliana] >gi|269969441|sp|B3H5Q1.2|BGL11_ARATH RecName: Full=Beta-glucosidase 11; Short=AtBGLU11; Flags: Precursor	sp|B3H5Q1|BGL11_ARATH	182	7.00E-46	Beta-glucosidase 11 OS=Arabidopsis thaliana GN=BGLU11 PE=2 SV=2	CAC1084	113	7.00E-26	COG2723	Beta-glucosidase/6-phospho-beta-glucosidase/beta-galactosidase	K01188	8.00E-45	174	osa:4338560	beta-glucosidase [EC:3.2.1.21]	GO:0044238//primary metabolic process	GO:0043167//ion binding;GO:0015926//glucosidase activity	GO:0031410//cytoplasmic vesicle
Unigene10579_Z-1	333	61	23.5497	--	--	--	--	--	--	--	--	--	--	--	--	--	--	--	--	--	--	-	-	-
Unigene1057_Z-1	328	16	6.2711	--	--	--	--	--	--	--	--	--	--	--	--	--	--	--	--	--	--	-	-	-
Unigene10580_Z-1	453	13	3.6893	gi|29465780|gb|AAM11886.1|	158	7.00E-52	phosphatidylserine decarboxylase [Solanum lycopersicum]	sp|P27465|PISD_CRIGR	107	3.00E-28	Phosphatidylserine decarboxylase proenzyme OS=Cricetulus griseus GN=PISD PE=1 SV=2	SPAC25B8.03	102	5.00E-27	COG0688	Phosphatidylserine decarboxylase	K01613	8.00E-53	149	ath:AT4G16700	phosphatidylserine decarboxylase [EC:4.1.1.65]	GO:0006644//phospholipid metabolic process	GO:0016831//carboxy-lyase activity	GO:0043231//intracellular membrane-bounded organelle
Unigene10581_Z-1	1087	267	31.5778	gi|255559394|ref|XP_002520717.1|	43.9	7.00E-07	conserved hypothetical protein [Ricinus communis] >gi|223540102|gb|EEF41679.1| conserved hypothetical protein [Ricinus communis]	--	--	--	--	--	--	--	--	--	--	--	--	--	--	-	-	-
Unigene10582_Z-1	479	67	17.982	gi|297808115|ref|XP_002871941.1|	114	5.00E-25	EF-TU receptor [Arabidopsis lyrata subsp. lyrata] >gi|297317778|gb|EFH48200.1| EF-TU receptor [Arabidopsis lyrata subsp. lyrata]	sp|C0LGT6|EFR_ARATH	109	7.00E-24	LRR receptor-like serine/threonine-protein kinase EFR OS=Arabidopsis thaliana GN=EFR PE=1 SV=1	--	--	--	--	--	K13428	7.00E-25	109	ath:AT5G20480	LRR receptor-like serine/threonine-protein kinase EFR [EC:2.7.11.1]	-	GO:0005488//binding;GO:0004672//protein kinase activity	-
Unigene10583_Z-1	511	112	28.1771	gi|1871180|gb|AAB63540.1|	79.3	2.00E-14	expressed protein [Arabidopsis thaliana]	--	--	--	--	--	--	--	--	--	--	--	--	--	--	-	-	GO:0043231//intracellular membrane-bounded organelle
Unigene10584_Z-1	826	73	11.3617	gi|22328071|ref|NP_201349.2|	271	9.00E-72	kinesin motor protein-related [Arabidopsis thaliana]	sp|Q9LX99|GRIMP_ARATH	270	9.00E-72	Geminivirus Rep-interacting motor protein OS=Arabidopsis thaliana GN=GRIMP PE=1 SV=1	SPAC25G10.07c	66.6	5.00E-11	COG5059	Kinesin-like protein	K10395	1.00E-15	80.5	rcu:RCOM_1039560	kinesin family member 4/7/21/27	GO:0006259//DNA metabolic process	GO:0003676//nucleic acid binding;GO:0003774//motor activity;GO:0000166//nucleotide binding	GO:0005622//intracellular
Unigene10585_Z-1	672	88	16.835	gi|300168191|gb|EFJ34795.1|	159	4.00E-38	ubiquitin-protein ligase, PUB43 [Selaginella moellendorffii]	sp|Q9LM76|PUB44_ARATH	126	1.00E-28	U-box domain-containing protein 44 OS=Arabidopsis thaliana GN=PUB44 PE=2 SV=1	--	--	--	--	--	--	--	--	--	--	-	GO:0016874//ligase activity	-
Unigene10586_Z-1	651	73	14.4159	gi|51471930|gb|AAU04435.1|	99.4	3.00E-20	MAPKK [Solanum lycopersicum]	sp|Q9FJV0|M2K6_ARATH	94	7.00E-19	Mitogen-activated protein kinase kinase 6 OS=Arabidopsis thaliana GN=MKK6 PE=1 SV=1	--	--	--	--	--	K04368	2.00E-18	89.4	rcu:RCOM_1049070	mitogen-activated protein kinase kinase 1 [EC:2.7.12.2]	GO:0006464//protein modification process	GO:0004712//protein serine/threonine/tyrosine kinase activity;GO:0032559//adenyl ribonucleotide binding	-
Unigene10587_Z-1	280	6	2.7548	--	--	--	--	--	--	--	--	--	--	--	--	--	--	--	--	--	--	-	-	-
Unigene10588_Z-1	390	34	11.2076	gi|297831554|ref|XP_002883659.1|	53.9	5.00E-07	ankyrin repeat family protein [Arabidopsis lyrata subsp. lyrata] >gi|297329499|gb|EFH59918.1| ankyrin repeat family protein [Arabidopsis lyrata subsp. lyrata]	--	--	--	--	--	--	--	--	--	--	--	--	--	--	-	GO:0005488//binding	-
Unigene10589_Z-1	393	20	6.5424	--	--	--	--	--	--	--	--	--	--	--	--	--	--	--	--	--	--	-	-	-
Unigene1058_Z-1	228	32	18.0432	--	--	--	--	--	--	--	--	--	--	--	--	--	--	--	--	--	--	-	-	-
Unigene10590_Z-1	793	57	9.2406	gi|124360290|gb|ABN08303.1|	60.5	2.00E-08	C-5 cytosine-specific DNA methylase; Vacuolar protein sorting-associated protein [Medicago truncatula]	--	--	--	--	--	--	--	--	--	--	--	--	--	--	-	-	-
Unigene10591_Z-1	263	3	1.4664	--	--	--	--	--	--	--	--	--	--	--	--	--	--	--	--	--	--	-	-	-
Unigene10592_Z-1	365	45	15.8496	gi|186478070|ref|NP_973746.3|	124	8.00E-42	BGLU11 (BETA GLUCOSIDASE 11); catalytic/ cation binding / hydrolase, hydrolyzing O-glycosyl compounds [Arabidopsis thaliana] >gi|269969441|sp|B3H5Q1.2|BGL11_ARATH RecName: Full=Beta-glucosidase 11; Short=AtBGLU11; Flags: Precursor	sp|B3H5Q1|BGL11_ARATH	124	4.00E-42	Beta-glucosidase 11 OS=Arabidopsis thaliana GN=BGLU11 PE=2 SV=2	lin0297	88.6	2.00E-21	COG2723	Beta-glucosidase/6-phospho-beta-glucosidase/beta-galactosidase	K01188	6.00E-40	118	osa:4338560	beta-glucosidase [EC:3.2.1.21]	GO:0044238//primary metabolic process	GO:0043167//ion binding;GO:0015926//glucosidase activity	GO:0031410//cytoplasmic vesicle
Unigene10593_Z-1	253	8	4.0651	gi|115483755|ref|NP_001065539.1|	99	5.00E-30	Os11g0106400 [Oryza sativa Japonica Group] >gi|113644243|dbj|BAF27384.1| Os11g0106400 [Oryza sativa Japonica Group]	sp|P31252|UBE13_WHEAT	95.1	3.00E-29	Ubiquitin-activating enzyme E1 3 OS=Triticum aestivum GN=UBA3 PE=2 SV=1	YKL210w	65.1	8.00E-16	COG0476	Dinucleotide-utilizing enzymes involved in molybdopterin and thiamine biosynthesis family 2	K03178	2.00E-33	97.4	ppp:PHYPADRAFT_174245	ubiquitin-activating enzyme E1 [EC:6.3.2.19]	GO:0043412	GO:0003824//catalytic activity;GO:0032559//adenyl ribonucleotide binding	GO:0043231//intracellular membrane-bounded organelle
Unigene10594_Z-1	2211	466	27.0955	gi|60678627|gb|AAX33674.1|	201	3.00E-50	plus agglutinin [Chlamydomonas incerta]	sp|Q95JC9|PRP_PIG	170	5.00E-41	Basic proline-rich protein OS=Sus scrofa PE=1 SV=2	mlr2363	79.3	3.00E-14	COG0515	Serine/threonine protein kinase	K12824	4.00E-15	80.5	osa:4348939	transcription elongation regulator 1	-	-	-
Unigene10595_Z-1	615	160	33.446	gi|18414458|ref|NP_567467.1|	191	4.00E-48	F-box family protein (FBL4) [Arabidopsis thaliana] >gi|75333365|sp|Q9C5D2.1|FBL4_ARATH RecName: Full=F-box/LRR-repeat protein 4; Short=AtFBL4 >gi|13605655|gb|AAK32821.1|AF361808_1 AT4g15470/dl3775w [Arabidopsis thaliana]	sp|Q9C5D2|FBL4_ARATH	191	2.00E-48	F-box/LRR-repeat protein 4 OS=Arabidopsis thaliana GN=FBL4 PE=2 SV=1	--	--	--	--	--	K03875	4.00E-20	94.7	ath:AT1G77000	F-box and leucine-rich repeat protein 1 (S-phase kinase-associated protein 2)	GO:0051603//proteolysis involved in cellular protein catabolic process;GO:0009408//response to heat	-	-
Unigene10596_Z-1	338	72	27.3852	gi|7339484|emb|CAB82807.1|	128	2.00E-29	DNA-binding protein-like [Arabidopsis thaliana]	--	--	--	--	--	--	--	--	--	K11671	1.00E-26	114	ppp:PHYPADRAFT_164383	nuclear factor related to kappa-B-binding protein	-	-	-
Unigene10597_Z-1	501	38	9.7509	gi|224071533|ref|XP_002303505.1|	104	4.00E-22	chromatin remodeling complex subunit [Populus trichocarpa] >gi|222840937|gb|EEE78484.1| chromatin remodeling complex subunit [Populus trichocarpa]	--	--	--	--	--	--	--	--	--	--	--	--	--	--	-	GO:0005488//binding	-
Unigene10598_Z-1	221	11	6.3988	--	--	--	--	--	--	--	--	--	--	--	--	--	--	--	--	--	--	-	-	-
Unigene10599_Z-1	361	34	12.108	--	--	--	--	--	--	--	--	--	--	--	--	--	--	--	--	--	--	-	-	-
Unigene1059_Z-1	1299	128	12.6678	--	--	--	--	--	--	--	--	--	--	--	--	--	--	--	--	--	--	-	-	-
Unigene105_Z-1	241	38	20.2706	--	--	--	--	--	--	--	--	--	--	--	--	--	--	--	--	--	--	-	-	-
Unigene10600_Z-1	268	2	0.9594	--	--	--	--	--	--	--	--	--	--	--	--	--	--	--	--	--	--	-	-	-
Unigene10601_Z-1	1735	296	21.9327	gi|75319884|sp|Q50EK1.1|C16B1_PICSI	709	0	RecName: Full=Cytochrome P450 716B1; AltName: Full=Cytochrome P450 CYPA1 >gi|59800274|gb|AAX07436.1| cytochrome P450 CYPA1 [Picea sitchensis]	sp|Q50EK1|C16B1_PICSI	709	0	Cytochrome P450 716B1 OS=Picea sitchensis GN=CYP716B1 PE=2 SV=1	slr0574	250	5.00E-66	COG2124	Cytochrome P450	K09843	8.00E-69	258	ath:AT4G19230	(+)-abscisic acid 8'-hydroxylase [EC:1.14.13.93]	GO:0008152//metabolic process	GO:0016491//oxidoreductase activity;GO:0005506//iron ion binding	GO:0031224//intrinsic to membrane
Unigene10602_Z-1	470	20	5.4706	gi|116055067|emb|CAL57463.1|	101	2.00E-24	Exosomal 3'-5' exoribonuclease complex, subunit Rrp44/Dis3 (ISS) [Ostreococcus tauri]	sp|Q6GN11|DI3L1_XENLA	99.4	8.00E-28	DIS3-like exonuclease 1 OS=Xenopus laevis GN=dis3l PE=2 SV=2	YOL021c	77.8	2.00E-19	COG0557	Exoribonuclease R	K12585	1.00E-24	96.3	cme:CMA140C	exosome complex exonuclease DIS3/RRP44 [EC:3.1.13.-]	-	GO:0004518//nuclease activity	-
Unigene10603_Z-1	799	169	27.1919	gi|28301674|emb|CAB63264.3|	169	3.00E-41	calcium-binding protein [Lotus japonicus]	sp|O22845|CML5_ARATH	164	5.00E-40	Calmodulin-like protein 5 OS=Arabidopsis thaliana GN=CML5 PE=2 SV=2	SPAC3A12.14	89.4	7.00E-18	COG5126	Ca2+-binding protein (EF-Hand superfamily)	K13448	4.00E-42	168	vvi:100254364	calcium-binding protein CML	-	GO:0046872//metal ion binding	-
Unigene10604_Z-1	2747	533	24.9441	gi|7939621|gb|AAF70823.1|AF154422_1	1120	0	beta-galactosidase [Solanum lycopersicum]	sp|Q5N8X6|BGAL3_ORYSJ	1100	0	Beta-galactosidase 3 OS=Oryza sativa subsp. japonica GN=Os01g0875500 PE=2 SV=1	SP0060	145	5.00E-34	COG1874	Beta-galactosidase	K01190	0	809	ath:AT3G52840	beta-galactosidase [EC:3.2.1.23]	GO:0008152//metabolic process	GO:0005488//binding;GO:0015925	GO:0005618//cell wall;GO:0031410//cytoplasmic vesicle
Unigene10605_Z-1	1407	314	28.6903	gi|224118920|ref|XP_002317939.1|	392	1.00E-172	actin related protein [Populus trichocarpa] >gi|222858612|gb|EEE96159.1| actin related protein [Populus trichocarpa]	sp|Q84M92|ARP4_ARATH	370	7.00E-163	Actin-related protein 4 OS=Arabidopsis thaliana GN=ARP4 PE=1 SV=1	ECU01g0460	152	1.00E-36	COG5277	Actin and related proteins	K10355	1.00E-60	149	osa:4334702	actin, other eukaryote	-	-	-
Unigene10606_Z-1	256	6	3.0131	--	--	--	--	--	--	--	--	--	--	--	--	--	--	--	--	--	--	-	-	-
Unigene10607_Z-1	729	169	29.8029	gi|62149372|dbj|BAD93486.1|	196	2.00E-49	pollen allergen CJP38 [Cryptomeria japonica]	sp|P07979|GUB_NICPL	130	1.00E-29	Lichenase OS=Nicotiana plumbaginifolia GN=GN1 PE=2 SV=3	--	--	--	--	--	K01199	1.00E-19	93.2	ath:AT3G57260	glucan endo-1,3-beta-D-glucosidase [EC:3.2.1.39]	GO:0044238//primary metabolic process	GO:0004553//hydrolase activity, hydrolyzing O-glycosyl compounds;GO:0043167//ion binding	-
Unigene10608_Z-1	5077	1332	33.7285	gi|42563204|ref|NP_177488.2|	1137	0	protein kinase family protein [Arabidopsis thaliana]	sp|Q54BC9|DYRK2_DICDI	219	2.00E-55	Probable serine/threonine-protein kinase dyrk2 OS=Dictyostelium discoideum GN=dyrk2 PE=3 SV=1	YBL016w	109	6.00E-23	COG0515	Serine/threonine protein kinase	K08825	7.00E-53	207	cre:CHLREDRAFT_130269	dual-specificity tyrosine-(Y)-phosphorylation regulated kinase [EC:2.7.12.1]	-	GO:0004672//protein kinase activity	GO:0044444//cytoplasmic part;GO:0016020//membrane
Unigene10609_Z-1	224	19	10.9045	--	--	--	--	--	--	--	--	--	--	--	--	--	--	--	--	--	--	-	-	-
Unigene1060_Z-1	410	52	16.3049	gi|30697152|ref|NP_851217.1|	159	1.00E-38	GIL1 (GRAVITROPIC IN THE LIGHT) [Arabidopsis thaliana]	--	--	--	--	--	--	--	--	--	K06636	3.00E-23	103	ppp:PHYPADRAFT_79481	structural maintenance of chromosome 1	GO:0009630//gravitropism;GO:0009416//response to light stimulus	-	-
Unigene10610_Z-1	1039	173	21.4057	gi|226507402|ref|NP_001150486.1|	281	1.00E-74	dual specificity protein phosphatase Diacylglycerol kinase, catalytic region [Zea mays] >gi|195639572|gb|ACG39254.1| dual specificity protein phosphatase Diacylglycerol kinase, catalytic region [Zea mays]	sp|P76093|YNBD_ECOLI	60.8	1.00E-08	Uncharacterized protein ynbD OS=Escherichia coli (strain K12) GN=ynbD PE=1 SV=1	--	--	--	--	--	--	--	--	--	--	GO:0006796//phosphate metabolic process	GO:0004721//phosphoprotein phosphatase activity	GO:0044464//cell part
Unigene10611_Z-1	5891	1382	30.1591	gi|42407620|dbj|BAD08735.1|	659	0	1-phosphatidylinositol-3-phosphate 5-kinase-like [Oryza sativa Japonica Group]	sp|Q9Z1T6|FYV1_MOUSE	185	4.00E-45	1-phosphatidylinositol-3-phosphate 5-kinase OS=Mus musculus GN=Pikfyve PE=1 SV=2	YFR019w_2	127	2.00E-28	COG0459	Chaperonin GroEL (HSP60 family)	K00921	0	708	vvi:100254952	1-phosphatidylinositol-3-phosphate 5-kinase [EC:2.7.1.150]	-	GO:0005488//binding;GO:0016301//kinase activity	-
Unigene10612_Z-1	340	31	11.7215	--	--	--	--	--	--	--	--	--	--	--	--	--	--	--	--	--	--	-	-	-
Unigene10613_Z-1	1431	165	14.8233	gi|297612756|ref|NP_001066284.2|	62	2.00E-08	Os12g0174000 [Oryza sativa Japonica Group] >gi|77553789|gb|ABA96585.1| expressed protein [Oryza sativa (japonica cultivar-group)] >gi|255670094|dbj|BAF29303.2| Os12g0174000 [Oryza sativa Japonica Group]	--	--	--	--	--	--	--	--	--	--	--	--	--	--	-	-	-
Unigene10614_Z-1	1290	233	23.2202	gi|15224228|ref|NP_179466.1|	216	7.00E-55	CHR8 (chromatin remodeling 8); ATP binding / DNA binding / helicase/ nucleic acid binding [Arabidopsis thaliana]	--	--	--	--	--	--	--	--	--	K10841	8.00E-58	221	vvi:100253251	DNA excision repair protein ERCC-6	GO:0006259//DNA metabolic process;GO:0010212//response to ionizing radiation	GO:0005488//binding	-
Unigene10615_Z-1	423	63	19.147	gi|18252325|gb|AAL66194.1|AF386512_1	108	2.00E-23	cytochrome P450 [Pyrus communis]	sp|O48958|C71E1_SORBI	106	4.00E-23	4-hydroxyphenylacetaldehyde oxime monooxygenase OS=Sorghum bicolor GN=CYP71E1 PE=2 SV=1	--	--	--	--	--	K00517	5.00E-21	96.7	ath:AT3G26300	[EC:1.14.-.-]	GO:0008152//metabolic process	GO:0016491//oxidoreductase activity;GO:0005506//iron ion binding	GO:0031410//cytoplasmic vesicle
Unigene10616_Z-1	751	57	9.7574	gi|16226804|gb|AAL16266.1|AF428336_1	228	6.00E-59	AT5g26040/T1N24_9 [Arabidopsis thaliana] >gi|25090256|gb|AAN72263.1| At5g26040/T1N24_9 [Arabidopsis thaliana]	sp|Q944K3|HDA2_ARATH	228	3.00E-59	Histone deacetylase 2 OS=Arabidopsis thaliana GN=HDA2 PE=1 SV=2	--	--	--	--	--	K11418	3.00E-60	228	ath:AT5G26040	histone deacetylase 11 [EC:3.5.1.98]	GO:0044238//primary metabolic process;GO:0045229//external encapsulating structure organization	GO:0016787//hydrolase activity	GO:0043231//intracellular membrane-bounded organelle
Unigene10617_Z-1	435	57	16.8456	gi|50841444|gb|AAT84084.1|	53.1	9.00E-07	enhanced disease susceptibility 1 protein [Solanum tuberosum]	--	--	--	--	--	--	--	--	--	--	--	--	--	--	-	GO:0016787//hydrolase activity	-
Unigene10618_Z-1	1336	175	16.8396	gi|73760266|dbj|BAE20058.1|	81.6	2.00E-14	bHLH transcription factor [Lilium hybrid division I]	sp|Q9FT81|TT8_ARATH	58.9	8.00E-08	Transcription factor TT8 OS=Arabidopsis thaliana GN=TT8 PE=1 SV=2	--	--	--	--	--	--	--	--	--	--	-	-	-
Unigene10619_Z-1	1005	165	21.1066	gi|300122525|emb|CBK23095.2|	55.1	1.00E-06	unnamed protein product [Blastocystis hominis]	--	--	--	--	--	--	--	--	--	--	--	--	--	--	-	-	-
Unigene1061_Z-1	205	4	2.5085	--	--	--	--	--	--	--	--	--	--	--	--	--	--	--	--	--	--	-	-	-
Unigene10620_Z-1	524	75	18.4005	gi|17065494|gb|AAL32901.1|	79	3.00E-14	Unknown protein [Arabidopsis thaliana] >gi|30102802|gb|AAP21319.1| At5g22280 [Arabidopsis thaliana]	--	--	--	--	--	--	--	--	--	--	--	--	--	--	-	-	GO:0031410//cytoplasmic vesicle
Unigene10621_Z-1	976	182	23.9729	gi|4874272|gb|AAD31337.1|AC007354_10	426	1.00E-118	Strong similarity to gb|Y09533 involved in starch metabolism from Solanum tuberosum and contains a PF|01326 Pyruvate phosphate dikinase, PEP/pyruvate binding domain. EST gb|N96757 comes from this gene [Arabidopsis thaliana]	sp|Q9SAC6|GWD1_ARATH	426	1.00E-118	Alpha-glucan water dikinase 1, chloroplastic OS=Arabidopsis thaliana GN=GWD1 PE=1 SV=2	--	--	--	--	--	K08244	1.00E-119	426	ath:AT1G10760	alpha-glucan, water dikinase [EC:2.7.9.4]	-	-	-
Unigene10622_Z-1	423	11	3.3431	--	--	--	--	--	--	--	--	--	--	--	--	--	--	--	--	--	--	-	-	-
Unigene10623_Z-1	569	16	3.615	gi|226509234|ref|NP_001149848.1|	57.4	1.00E-07	LOC100283476 [Zea mays] >gi|195635037|gb|ACG36987.1| AP-2 complex subunit mu [Zea mays]	sp|Q7ZW98|AP2MB_DANRE	116	1.00E-25	AP-2 complex subunit mu-1-B OS=Danio rerio GN=ap2m1b PE=2 SV=1	--	--	--	--	--	K11826	2.00E-09	59.3	ppp:PHYPADRAFT_220538	AP-2 complex subunit mu-1	GO:0015031//protein transport	-	GO:0030118//clathrin coat
Unigene10624_Z-1	261	36	17.7322	--	--	--	--	--	--	--	--	--	--	--	--	--	--	--	--	--	--	-	-	-
Unigene10625_Z-1	2727	775	36.5356	gi|16648987|gb|AAL24345.1|	524	1.00E-176	Unknown protein [Arabidopsis thaliana] >gi|28059051|gb|AAO29982.1| Unknown protein [Arabidopsis thaliana]	sp|Q9H330|CI005_HUMAN	85.9	1.00E-15	Transmembrane protein C9orf5 OS=Homo sapiens GN=C9orf5 PE=1 SV=2	VC0624	53.1	2.00E-06	COG0628	Predicted permease	--	--	--	--	--	-	-	-
Unigene10626_Z-1	875	99	14.5454	gi|3025468|gb|AAC12684.1|	566	1.00E-160	endo-beta-1,4-glucanase [Pinus radiata]	sp|O81416|GUN17_ARATH	445	2.00E-124	Endoglucanase 17 OS=Arabidopsis thaliana GN=At4g02290 PE=2 SV=1	--	--	--	--	--	K01179	3.00E-101	364	osa:4347660	endoglucanase [EC:3.2.1.4]	-	-	-
Unigene10627_Z-1	582	47	10.3818	gi|297853360|ref|XP_002894561.1|	104	8.00E-22	leucine-rich repeat family protein [Arabidopsis lyrata subsp. lyrata] >gi|297340403|gb|EFH70820.1| leucine-rich repeat family protein [Arabidopsis lyrata subsp. lyrata]	sp|C0LGH2|Y1561_ARATH	100	8.00E-21	Probable LRR receptor-like serine/threonine-protein kinase At1g56130 OS=Arabidopsis thaliana GN=At1g56130 PE=1 SV=2	--	--	--	--	--	--	--	--	--	--	GO:0010468//regulation of gene expression;GO:0009755//hormone-mediated signaling pathway;GO:0006464//protein modification process	GO:0016628//oxidoreductase activity, acting on the CH-CH group of donors, NAD or NADP as acceptor;GO:0004713//protein tyrosine kinase activity;GO:0005515//protein binding;GO:0032559//adenyl ribonucleotide binding;GO:0004702//receptor signaling protein serine/threonine kinase activity	GO:0043231//intracellular membrane-bounded organelle;GO:0016020//membrane
Unigene10628_Z-1	253	31	15.7522	--	--	--	--	--	--	--	--	--	--	--	--	--	--	--	--	--	--	-	-	-
Unigene10629_Z-1	333	54	20.8473	gi|75319886|sp|Q50EK4.1|C75A1_PINTA	115	2.00E-25	RecName: Full=Cytochrome P450 750A1; AltName: Full=Cytochrome P450 CYPC >gi|59800268|gb|AAX07433.1| cytochrome P450 CYPC [Pinus taeda]	sp|Q50EK4|C75A1_PINTA	115	1.00E-25	Cytochrome P450 750A1 OS=Pinus taeda GN=CYP750A1 PE=2 SV=1	--	--	--	--	--	K00517	2.00E-21	97.1	ath:AT3G26170	[EC:1.14.-.-]	-	GO:0016491//oxidoreductase activity;GO:0005506//iron ion binding	GO:0016020//membrane;GO:0031410//cytoplasmic vesicle
Unigene1062_Z-1	539	40	9.5405	gi|5734725|gb|AAD49990.1|AC007259_3	91.3	6.00E-18	Hypothetical protein [Arabidopsis thaliana]	--	--	--	--	--	--	--	--	--	--	--	--	--	--	-	-	-
Unigene10630_Z-1	418	26	7.9964	gi|27368863|emb|CAD59589.1|	62.4	1.00E-09	MDR-like ABC transporter [Oryza sativa (japonica cultivar-group)]	sp|Q9M0M2|AB9B_ARATH	55.5	1.00E-07	ABC transporter B family member 9 OS=Arabidopsis thaliana GN=ABCB9 PE=2 SV=1	--	--	--	--	--	K05658	2.00E-11	55.5	vvi:100267452	ATP-binding cassette, subfamily B (MDR/TAP), member 1	GO:0006810//transport	GO:0042626//ATPase activity, coupled to transmembrane movement of substances;GO:0032559//adenyl ribonucleotide binding	GO:0043234//protein complex;GO:0031410//cytoplasmic vesicle;GO:0044425//membrane part
Unigene10631_Z-1	380	24	8.1195	--	--	--	--	--	--	--	--	--	--	--	--	--	--	--	--	--	--	-	-	-
Unigene10632_Z-1	430	44	13.1548	gi|67462313|gb|AAY67884.1|	66.6	8.00E-11	argonaute/Zwille-like protein [Picea glauca]	--	--	--	--	--	--	--	--	--	--	--	--	--	--	-	-	-
Unigene10633_Z-1	287	7	3.1356	gi|148907803|gb|ABR17027.1|	65.1	1.00E-11	unknown [Picea sitchensis]	--	--	--	--	--	--	--	--	--	--	--	--	--	--	GO:0006952//defense response;GO:0009987//cellular process	GO:0000166//nucleotide binding	-
Unigene10634_Z-1	1773	611	44.3029	gi|3024500|sp|Q40191.1|RB11A_LOTJA	361	2.00E-98	RecName: Full=Ras-related protein Rab11A >gi|1370142|emb|CAA98177.1| RAB11A [Lotus japonicus]	sp|Q40191|RB11A_LOTJA	361	1.00E-98	Ras-related protein Rab11A OS=Lotus japonicus GN=RAB11A PE=2 SV=1	SPAC18G6.03	255	2.00E-67	COG1100	GTPase SAR1 and related small G proteins	K07976	2.00E-99	360	ath:AT3G12160	Rab family, other	GO:0006810//transport;GO:0009860//pollen tube growth	GO:0019899//enzyme binding;GO:0032561//guanyl ribonucleotide binding;GO:0003824//catalytic activity	GO:0030133//transport vesicle;GO:0016020//membrane
Unigene10635_Z-1	453	7	1.9865	gi|294462348|gb|ADE76723.1|	84	6.00E-16	unknown [Picea sitchensis]	--	--	--	--	--	--	--	--	--	--	--	--	--	--	-	-	-
Unigene10636_Z-1	226	12	6.8261	--	--	--	--	--	--	--	--	--	--	--	--	--	--	--	--	--	--	-	-	-
Unigene10637_Z-1	323	27	10.7463	--	--	--	--	--	--	--	--	--	--	--	--	--	--	--	--	--	--	-	-	-
Unigene10638_Z-1	933	356	49.0533	gi|18412508|ref|NP_567133.1|	127	2.00E-28	complex 1 family protein / LVR family protein [Arabidopsis thaliana] >gi|28466831|gb|AAO44024.1| At3g62810 [Arabidopsis thaliana]	--	--	--	--	--	--	--	--	--	--	--	--	--	--	-	-	-
Unigene10639_Z-1	843	86	13.1151	gi|224118810|ref|XP_002317912.1|	325	4.00E-88	plant synaptotagmin [Populus trichocarpa] >gi|222858585|gb|EEE96132.1| plant synaptotagmin [Populus trichocarpa]	--	--	--	--	--	--	--	--	--	--	--	--	--	--	-	-	-
Unigene1063_Z-1	363	32	11.333	gi|145572856|gb|AAP31312.2|	52.8	1.00E-09	ABI3-interacting protein 2 [Callitropsis nootkatensis]	--	--	--	--	--	--	--	--	--	--	--	--	--	--	-	-	-
Unigene10640_Z-1	1254	249	25.5271	gi|229609881|gb|ACQ83556.1|	368	1.00E-101	calcineurin B-like protein 02 [Vitis vinifera]	sp|Q75LU8|CNBL3_ORYSJ	362	2.00E-99	Calcineurin B-like protein 3 OS=Oryza sativa subsp. japonica GN=CBL3 PE=1 SV=1	YKL190w	84	5.00E-16	COG5126	Ca2+-binding protein (EF-Hand superfamily)	K06268	2.00E-99	359	sbi:SORBI_08g020190	protein phosphatase 3, regulatory subunit	-	GO:0046872//metal ion binding	-
Unigene10641_Z-1	356	70	25.2783	--	--	--	--	--	--	--	--	--	--	--	--	--	--	--	--	--	--	-	-	-
Unigene10642_Z-1	402	65	20.7868	gi|296012006|gb|ADG65641.1|	105	2.00E-22	glycosyltransferase [Withania somnifera]	sp|Q9SK82|COGT2_ARATH	89.4	6.00E-18	Cytokinin-O-glucosyltransferase 2 OS=Arabidopsis thaliana GN=UGT85A1 PE=1 SV=1	--	--	--	--	--	K13030	2.00E-10	60.8	sbi:SORBI_01g001220	cyanohydrin beta-glucosyltransferase [EC:2.4.1.85]	-	GO:0008194//UDP-glycosyltransferase activity	-
Unigene10643_Z-1	575	118	26.3824	--	--	--	--	--	--	--	--	--	--	--	--	--	--	--	--	--	--	-	-	-
Unigene10644_Z-1	1133	87	9.8716	gi|15225445|ref|NP_178983.1|	111	6.00E-33	pentatricopeptide (PPR) repeat-containing protein [Arabidopsis thaliana] >gi|75206168|sp|Q9SIT7.1|PP151_ARATH RecName: Full=Pentatricopeptide repeat-containing protein At2g13600	sp|Q9SIT7|PP151_ARATH	111	3.00E-33	Pentatricopeptide repeat-containing protein At2g13600 OS=Arabidopsis thaliana GN=PCMP-E76 PE=2 SV=1	--	--	--	--	--	K03798	1.00E-14	77.8	rcu:RCOM_0340700	cell division protease FtsH [EC:3.4.24.-]	-	-	-
Unigene10645_Z-1	215	32	19.1342	--	--	--	--	--	--	--	--	--	--	--	--	--	--	--	--	--	--	-	-	-
Unigene10646_Z-1	255	9	4.5373	--	--	--	--	--	--	--	--	--	--	--	--	--	--	--	--	--	--	-	-	-
Unigene10647_Z-1	226	24	13.6522	gi|223452302|gb|ACM89479.1|	62.8	1.00E-09	cysteine-rich protein [Glycine max]	sp|Q9M0X5|CRK25_ARATH	58.2	2.00E-08	Cysteine-rich receptor-like protein kinase 25 OS=Arabidopsis thaliana GN=CRK25 PE=2 SV=1	--	--	--	--	--	--	--	--	--	--	-	GO:0016740//transferase activity	-
Unigene10648_Z-1	756	176	29.9289	gi|115440223|ref|NP_001044391.1|	273	2.00E-72	Os01g0772400 [Oryza sativa Japonica Group] >gi|56785219|dbj|BAD82071.1| aromatic-rich family protein-like [Oryza sativa Japonica Group] >gi|113533922|dbj|BAF06305.1| Os01g0772400 [Oryza sativa Japonica Group]	sp|Q6PBN4|CQ10X_DANRE	133	1.00E-30	Coenzyme Q-binding protein COQ10 homolog, mitochondrial OS=Danio rerio GN=zgc:73324 PE=2 SV=2	mlr0393	80.5	3.00E-15	COG2867	Oligoketide cyclase/lipid transport protein	--	--	--	--	--	-	-	GO:0043231//intracellular membrane-bounded organelle;GO:0044444//cytoplasmic part
Unigene10649_Z-1	418	66	20.2987	gi|15232542|ref|NP_188773.1|	110	5.00E-24	electron carrier/ oxidoreductase [Arabidopsis thaliana] >gi|73921104|sp|Q9LIG0.1|Y3136_ARATH RecName: Full=Clavaminate synthase-like protein At3g21360 >gi|56967335|pdb|1Y0Z|A Chain A, X-Ray Structure Of Gene Product From Arabidopsis Thaliana At3g21360 >gi|56967336|pdb|1Y0Z|B Chain B, X-Ray Structure Of Gene Product From Arabidopsis Thaliana At3g21360 >gi|150261485|pdb|2Q4A|A Chain A, Ensemble Ref…	sp|Q9LIG0|Y3136_ARATH	110	3.00E-24	Clavaminate synthase-like protein At3g21360 OS=Arabidopsis thaliana GN=At3g21360 PE=1 SV=1	--	--	--	--	--	--	--	--	--	--	GO:0008152//metabolic process	GO:0003824//catalytic activity	GO:0043231//intracellular membrane-bounded organelle
Unigene1064_Z-1	231	3	1.6696	gi|5487873|gb|AAD04946.2|	62.8	1.00E-18	PrMC3 [Pinus radiata]	--	--	--	--	--	--	--	--	--	--	--	--	--	--	-	-	-
Unigene10650_Z-1	474	105	28.4781	gi|121489771|emb|CAK18857.1|	53.5	9.00E-07	Zinc-finger protein (ZIM) precursor [Phillyrea latifolia]	--	--	--	--	--	--	--	--	--	--	--	--	--	--	-	-	-
Unigene10651_Z-1	294	19	8.3082	--	--	--	--	--	--	--	--	--	--	--	--	--	--	--	--	--	--	-	-	-
Unigene10652_Z-1	242	2	1.0625	--	--	--	--	--	--	--	--	--	--	--	--	--	--	--	--	--	--	-	-	-
Unigene10653_Z-1	549	50	11.7084	--	--	--	--	--	--	--	--	--	--	--	--	--	--	--	--	--	--	-	-	-
Unigene10654_Z-1	1103	248	28.9052	--	--	--	--	sp|Q9C105|YKT4_SCHPO	53.5	3.00E-06	Chitinase-like protein PB1E7.04c OS=Schizosaccharomyces pombe GN=SPAPB1E7.04c PE=2 SV=1	--	--	--	--	--	--	--	--	--	--	-	-	-
Unigene10655_Z-1	368	34	11.8777	gi|115473879|ref|NP_001060538.1|	60.8	4.00E-09	Os07g0661500 [Oryza sativa Japonica Group] >gi|113612074|dbj|BAF22452.1| Os07g0661500 [Oryza sativa Japonica Group]	--	--	--	--	--	--	--	--	--	--	--	--	--	--	-	GO:0005488//binding	GO:0043231//intracellular membrane-bounded organelle
Unigene10656_Z-1	843	141	21.5026	gi|168988195|gb|ACA35266.1|	84	2.00E-15	nuclear transport family protein [Cucumis sativus]	sp|Q08935|ROC1_NICSY	76.6	2.00E-13	29 kDa ribonucleoprotein A, chloroplastic OS=Nicotiana sylvestris PE=2 SV=1	alr0741	66.6	5.00E-11	COG0724	RNA-binding proteins (RRM domain)	K13195	4.00E-12	68.9	pop:POPTR_712972	cold-inducible RNA-binding protein	-	GO:0005488//binding	GO:0043231//intracellular membrane-bounded organelle
Unigene10657_Z-1	211	23	14.0134	--	--	--	--	--	--	--	--	--	--	--	--	--	--	--	--	--	--	-	-	-
Unigene10658_Z-1	370	21	7.2965	gi|240256365|ref|NP_680299.4|	64.7	2.00E-20	protein dimerization [Arabidopsis thaliana]	--	--	--	--	--	--	--	--	--	--	--	--	--	--	-	GO:0003676//nucleic acid binding;GO:0005515//protein binding	-
Unigene10659_Z-1	325	12	4.7468	gi|18394079|ref|NP_563939.1|	120	5.00E-27	glucose-methanol-choline (GMC) oxidoreductase family protein [Arabidopsis thaliana] >gi|5080794|gb|AAD39304.1|AC007576_27 Similar to mandelonitrile lyase [Arabidopsis thaliana] >gi|16930499|gb|AAL31935.1|AF419603_1 At1g14180/F7A19_27 [Arabidopsis thaliana] >gi|22137038|gb|AAM91364.1| At1g14180/F7A19_27 [Arabidopsis thaliana]	sp|P52707|MDL3_PRUSE	98.6	1.00E-20	(R)-mandelonitrile lyase 3 OS=Prunus serotina GN=MDL3 PE=2 SV=1	SMa1414	53.1	1.00E-07	COG2303	Choline dehydrogenase and related flavoproteins	K08248	1.00E-25	111	ath:AT1G73050	mandelonitrile lyase [EC:4.1.2.10]	-	GO:0030554//adenyl nucleotide binding;GO:0016491//oxidoreductase activity;GO:0016832//aldehyde-lyase activity	-
Unigene1065_Z-1	212	2	1.2128	--	--	--	--	--	--	--	--	--	--	--	--	--	--	--	--	--	--	-	-	-
Unigene10660_Z-1	270	4	1.9046	--	--	--	--	--	--	--	--	--	--	--	--	--	--	--	--	--	--	-	-	-
Unigene10661_Z-1	321	9	3.6044	--	--	--	--	--	--	--	--	--	--	--	--	--	--	--	--	--	--	-	-	-
Unigene10662_Z-1	1419	283	25.6392	gi|115470279|ref|NP_001058738.1|	282	1.00E-131	Os07g0111600 [Oryza sativa Japonica Group] >gi|113610274|dbj|BAF20652.1| Os07g0111600 [Oryza sativa Japonica Group]	sp|Q9LMG7|PPA2_ARATH	264	4.00E-128	Probable inactive purple acid phosphatase 2 OS=Arabidopsis thaliana GN=PAP2 PE=2 SV=1	--	--	--	--	--	--	--	--	--	--	-	-	-
Unigene10663_Z-1	315	20	8.1624	--	--	--	--	--	--	--	--	--	--	--	--	--	--	--	--	--	--	-	-	-
Unigene10664_Z-1	352	80	29.2178	gi|42568402|ref|NP_199685.2|	158	2.00E-38	leucine-rich repeat family protein / protein kinase family protein [Arabidopsis thaliana] >gi|264664537|sp|C0LGV0.1|Y5487_ARATH RecName: Full=Probable LRR receptor-like serine/threonine-protein kinase At5g48740; Flags: Precursor >gi|224589707|gb|ACN59385.1| leucine-rich repeat receptor-like protein kinase [Arabidopsis thaliana]	sp|C0LGV0|Y5487_ARATH	158	9.00E-39	Probable LRR receptor-like serine/threonine-protein kinase At5g48740 OS=Arabidopsis thaliana GN=At5g48740 PE=2 SV=1	ML0016_1	60.8	6.00E-10	COG0515	Serine/threonine protein kinase	K04733	4.00E-33	135	ath:AT5G38990	interleukin-1 receptor-associated kinase 4 [EC:2.7.11.1]	GO:0006464//protein modification process	GO:0004702//receptor signaling protein serine/threonine kinase activity;GO:0032559//adenyl ribonucleotide binding	GO:0043231//intracellular membrane-bounded organelle
Unigene10665_Z-1	499	73	18.8071	gi|145338637|ref|NP_188390.2|	247	4.00E-65	ATCHX19 (CATION/H+ EXCHANGER 19); monovalent cation:proton antiporter/ sodium:hydrogen antiporter [Arabidopsis thaliana] >gi|75311599|sp|Q9LUN4.1|CHX19_ARATH RecName: Full=Cation/H(+) antiporter 19; AltName: Full=Protein CATION/H+ EXCHANGER 19; Short=AtCHX19 >gi|9294151|dbj|BAB02053.1| Na+/H+ exchangeing protein-like [Arabidopsis thaliana] >gi|61658327|gb|AAX49547.1| cation/H+ exchanger [Arabidop…	sp|Q9P7I1|KHA1_SCHPO	110	4.00E-24	K(+)/H(+) antiporter 1 OS=Schizosaccharomyces pombe GN=kha1 PE=2 SV=1	SPAC105.01c	110	1.00E-24	COG0475	Kef-type K+ transport systems, membrane components	--	--	--	--	--	GO:0006811//ion transport	GO:0015298//solute:cation antiporter activity	GO:0031224//intrinsic to membrane
Unigene10666_Z-1	356	34	12.278	--	--	--	--	--	--	--	--	--	--	--	--	--	--	--	--	--	--	-	-	-
Unigene10667_Z-1	522	25	6.157	gi|294463993|gb|ADE77517.1|	66.2	3.00E-23	unknown [Picea sitchensis]	--	--	--	--	--	--	--	--	--	--	--	--	--	--	-	-	-
Unigene10668_Z-1	258	6	2.9897	--	--	--	--	sp|Q8NFZ8|CADM4_HUMAN	123	2.00E-36	Cell adhesion molecule 4 OS=Homo sapiens GN=CADM4 PE=1 SV=1	--	--	--	--	--	--	--	--	--	--	-	-	-
Unigene10669_Z-1	246	16	8.3615	gi|297827029|ref|XP_002881397.1|	144	3.00E-34	At2g35450 [Arabidopsis lyrata subsp. lyrata] >gi|297327236|gb|EFH57656.1| At2g35450 [Arabidopsis lyrata subsp. lyrata]	--	--	--	--	--	--	--	--	--	K07046	3.00E-37	149	vvi:100255676		-	GO:0003824//catalytic activity	GO:0009536//plastid
Unigene1066_Z-1	341	84	31.6683	--	--	--	--	--	--	--	--	--	--	--	--	--	--	--	--	--	--	-	-	-
Unigene10670_Z-1	472	42	11.4395	--	--	--	--	--	--	--	--	--	--	--	--	--	--	--	--	--	--	-	-	-
Unigene10671_Z-1	261	11	5.4182	--	--	--	--	sp|Q2KJJ8|PLD3_BOVIN	117	7.00E-44	Phospholipase D3 OS=Bos taurus GN=PLD3 PE=2 SV=1	--	--	--	--	--	--	--	--	--	--	-	-	-
Unigene10672_Z-1	376	40	13.6764	--	--	--	--	--	--	--	--	--	--	--	--	--	--	--	--	--	--	-	-	-
Unigene10673_Z-1	535	45	10.8133	--	--	--	--	--	--	--	--	--	--	--	--	--	--	--	--	--	--	-	-	-
Unigene10674_Z-1	2234	450	25.8958	gi|225439047|ref|XP_002265169.1|	625	1.00E-178	PREDICTED: similar to Os11g0123400 isoform 1 [Vitis vinifera] >gi|239056178|emb|CAQ58612.1| Ethanolamine-phosphate cytidylyltransferase [Vitis vinifera]	sp|Q55BZ4|PCY2_DICDI	351	1.00E-95	Ethanolamine-phosphate cytidylyltransferase OS=Dictyostelium discoideum GN=pctA PE=1 SV=1	ECU11g0870	192	2.00E-48	COG0615	Cytidylyltransferase	K00967	3.00E-179	625	vvi:100265603	ethanolamine-phosphate cytidylyltransferase [EC:2.7.7.14]	-	-	-
Unigene10675_Z-1	537	101	24.1795	--	--	--	--	--	--	--	--	--	--	--	--	--	--	--	--	--	--	-	-	-
Unigene10676_Z-1	1708	330	24.8385	gi|225439966|ref|XP_002280841.1|	649	0	PREDICTED: similar to transducin family protein / WD-40 repeat family protein [Vitis vinifera]	sp|Q8TBZ3|WDR20_HUMAN	191	1.00E-47	WD repeat-containing protein 20 OS=Homo sapiens GN=WDR20 PE=1 SV=2	SPAC12B10.03	135	2.00E-31	COG2319	FOG: WD40 repeat	K12662	2.00E-09	60.8	sbi:SORBI_01g035220	U4/U6 small nuclear ribonucleoprotein PRP4	-	-	-
Unigene10677_Z-1	664	32	6.1956	gi|115465695|ref|NP_001056447.1|	150	3.00E-45	Os05g0583500 [Oryza sativa Japonica Group] >gi|42491385|gb|AAS16891.1| unknow protein [Oryza sativa Japonica Group] >gi|113579998|dbj|BAF18361.1| Os05g0583500 [Oryza sativa Japonica Group]	--	--	--	--	--	--	--	--	--	--	--	--	--	--	GO:0009987//cellular process	GO:0005543//phospholipid binding	-
Unigene10678_Z-1	889	130	18.7993	gi|297839639|ref|XP_002887701.1|	86.3	5.00E-16	PHD finger family protein [Arabidopsis lyrata subsp. lyrata] >gi|297333542|gb|EFH63960.1| PHD finger family protein [Arabidopsis lyrata subsp. lyrata]	--	--	--	--	--	--	--	--	--	--	--	--	--	--	-	-	-
Unigene10679_Z-1	271	4	1.8975	--	--	--	--	--	--	--	--	--	--	--	--	--	--	--	--	--	--	-	-	-
Unigene1067_Z-1	211	1	0.6093	--	--	--	--	--	--	--	--	--	--	--	--	--	--	--	--	--	--	-	-	-
Unigene10680_Z-1	447	31	8.9157	gi|76262500|gb|ABA41400.1|	130	4.00E-30	pherophorin-C2 protein precursor [Chlamydomonas reinhardtii]	sp|Q9FPQ6|GP1_CHLRE	110	4.00E-24	Vegetative cell wall protein gp1 OS=Chlamydomonas reinhardtii GN=GP1 PE=2 SV=1	XF0818	97.1	1.00E-20	COG2730	Endoglucanase	K11596	2.00E-18	87.8	cre:CHLREDRAFT_18730	argonaute	-	-	-
Unigene10681_Z-1	1050	241	29.5072	gi|18410896|ref|NP_567062.1|	361	1.00E-98	PBS lyase HEAT-like repeat-containing protein [Arabidopsis thaliana] >gi|75250258|sp|Q94JW0.1|DOHH_ARATH RecName: Full=Deoxyhypusine hydroxylase; Short=DOHH; AltName: Full=Deoxyhypusine monooxygenase; AltName: Full=Deoxyhypusine dioxygenase >gi|13926240|gb|AAK49594.1|AF372878_1 AT3g58180/F9D24_90 [Arabidopsis thaliana] >gi|22655416|gb|AAM98300.1| At3g58180/F9D24_90 [Arabidopsis thaliana] >gi|2224…	sp|Q94JW0|DOHH_ARATH	361	5.00E-99	Deoxyhypusine hydroxylase OS=Arabidopsis thaliana GN=At3g58180 PE=2 SV=1	YJR070c	198	1.00E-50	COG1413	FOG: HEAT repeat	K06072	5.00E-103	371	vvi:100256697	deoxyhypusine monooxygenase [EC:1.14.99.29]	-	GO:0003824//catalytic activity	GO:0030076//light-harvesting complex
Unigene10682_Z-1	1389	489	45.2591	gi|115465387|ref|NP_001056293.1|	503	1.00E-141	Os05g0557900 [Oryza sativa Japonica Group] >gi|113579844|dbj|BAF18207.1| Os05g0557900 [Oryza sativa Japonica Group]	--	--	--	--	--	--	--	--	--	--	--	--	--	--	-	-	-
Unigene10683_Z-1	526	118	28.84	gi|225456898|ref|XP_002280677.1|	62	3.00E-09	PREDICTED: hypothetical protein [Vitis vinifera]	--	--	--	--	--	--	--	--	--	--	--	--	--	--	-	-	-
Unigene10684_Z-1	311	69	28.5225	--	--	--	--	--	--	--	--	--	--	--	--	--	--	--	--	--	--	-	-	-
Unigene10685_Z-1	233	63	34.7604	gi|224285623|gb|ACN40530.1|	102	1.00E-21	unknown [Picea sitchensis]	--	--	--	--	--	--	--	--	--	--	--	--	--	--	-	GO:0003824//catalytic activity	-
Unigene10686_Z-1	404	44	14.0014	--	--	--	--	--	--	--	--	--	--	--	--	--	--	--	--	--	--	-	-	-
Unigene10687_Z-1	426	18	5.432	gi|223452327|gb|ACM89491.1|	143	7.00E-34	leucine-rich repeat family protein / protein kinase family protein [Glycine max]	sp|C0LGI2|Y1677_ARATH	142	6.00E-34	Probable LRR receptor-like serine/threonine-protein kinase At1g67720 OS=Arabidopsis thaliana GN=At1g67720 PE=2 SV=1	YAR019c	58.5	4.00E-09	COG0515	Serine/threonine protein kinase	K13429	1.00E-25	111	sbi:SORBI_02g029560	chitin elicitor receptor kinase 1	-	GO:0005488//binding;GO:0004672//protein kinase activity	-
Unigene10688_Z-1	338	21	7.9873	gi|75319887|sp|Q50EK5.1|C72B2_PINTA	111	3.00E-24	RecName: Full=Cytochrome P450 720B2; AltName: Full=Cytochrome P450 CYPB >gi|59800266|gb|AAX07432.1| cytochrome P450 CYPB [Pinus taeda]	sp|Q50EK5|C72B2_PINTA	111	2.00E-24	Cytochrome P450 720B2 OS=Pinus taeda GN=CYP720B2 PE=2 SV=1	--	--	--	--	--	K09589	6.00E-19	89	osa:4327329	cytochrome P450, family 90, subfamily D, polypeptide 2 (steroid 3-oxidase) [EC:1.14.-.-]	GO:0016129;GO:0048827//phyllome development	GO:0016491//oxidoreductase activity;GO:0005506//iron ion binding	GO:0016020//membrane;GO:0031410//cytoplasmic vesicle
Unigene10689_Z-1	564	115	26.2131	--	--	--	--	--	--	--	--	--	--	--	--	--	--	--	--	--	--	-	-	-
Unigene1068_Z-1	281	21	9.6075	--	--	--	--	--	--	--	--	--	--	--	--	--	--	--	--	--	--	-	-	-
Unigene10690_Z-1	402	29	9.2741	gi|1707642|emb|CAA69028.1|	131	3.00E-30	TMK [Oryza sativa (indica cultivar-group)]	sp|P43298|TMK1_ARATH	120	3.00E-27	Probable receptor protein kinase TMK1 OS=Arabidopsis thaliana GN=TMK1 PE=1 SV=1	ECU09g0030	48.9	2.00E-06	COG4886	Leucine-rich repeat (LRR) protein	K00924	1.00E-31	131	osa:4333912	[EC:2.7.1.-]	-	GO:0005488//binding;GO:0004672//protein kinase activity	GO:0044464//cell part
Unigene10691_Z-1	655	84	16.4868	gi|115452031|ref|NP_001049616.1|	114	7.00E-25	Os03g0259900 [Oryza sativa Japonica Group] >gi|108707281|gb|ABF95076.1| expressed protein [Oryza sativa (japonica cultivar-group)] >gi|113548087|dbj|BAF11530.1| Os03g0259900 [Oryza sativa Japonica Group]	--	--	--	--	--	--	--	--	--	--	--	--	--	--	-	-	-
Unigene10692_Z-1	360	22	7.8563	gi|168033850|ref|XP_001769427.1|	52.4	2.00E-06	predicted protein [Physcomitrella patens subsp. patens] >gi|162679347|gb|EDQ65796.1| predicted protein [Physcomitrella patens subsp. patens]	--	--	--	--	--	--	--	--	--	--	--	--	--	--	-	-	-
Unigene10693_Z-1	1807	265	18.8533	gi|225432116|ref|XP_002274451.1|	482	1.00E-135	PREDICTED: similar to vacuolar protein sorting 13C protein-like [Vitis vinifera]	sp|Q709C8|VP13C_HUMAN	127	3.00E-28	Vacuolar protein sorting-associated protein 13C OS=Homo sapiens GN=VPS13C PE=1 SV=1	SPBC31F10.18c	87.8	6.00E-17	COG5043	Vacuolar protein sorting-associated protein	--	--	--	--	--	-	-	-
Unigene10694_Z-1	272	11	5.199	--	--	--	--	--	--	--	--	--	--	--	--	--	--	--	--	--	--	-	-	-
Unigene10695_Z-1	345	19	7.08	gi|90399005|emb|CAJ86275.1|	81.6	2.00E-15	H0901F07.12 [Oryza sativa (indica cultivar-group)]	--	--	--	--	--	--	--	--	--	--	--	--	--	--	-	-	GO:0031224//intrinsic to membrane
Unigene10696_Z-1	399	39	12.5658	gi|115484057|ref|NP_001065690.1|	97.1	6.00E-20	Os11g0136500 [Oryza sativa Japonica Group] >gi|113644394|dbj|BAF27535.1| Os11g0136500 [Oryza sativa Japonica Group]	sp|Q9CQF6|ADPPT_MOUSE	62	1.00E-09	L-aminoadipate-semialdehyde dehydrogenase-phosphopantetheinyl transferase OS=Mus musculus GN=Aasdhppt PE=2 SV=1	--	--	--	--	--	--	--	--	--	--	GO:0009058//biosynthetic process	GO:0016740//transferase activity	-
Unigene10697_Z-1	308	36	15.0263	gi|42564102|ref|NP_187887.3|	82.4	1.00E-15	PIE1 (PHOTOPERIOD-INDEPENDENT EARLY FLOWERING 1); ATP binding / DNA binding / helicase/ nucleic acid binding [Arabidopsis thaliana] >gi|30984019|gb|AAP40633.1| photoperiod independent early flowering1 [Arabidopsis thaliana]	--	--	--	--	--	--	--	--	--	K11681	1.00E-19	91.3	rcu:RCOM_0342920	helicase SWR1 [EC:3.6.1.-]	GO:0006952//defense response;GO:0010038//response to metal ion;GO:0048449	GO:0003676//nucleic acid binding;GO:0003824//catalytic activity	GO:0030312//external encapsulating structure;GO:0016585//chromatin remodeling complex
Unigene10698_Z-1	266	4	1.9332	--	--	--	--	--	--	--	--	--	--	--	--	--	--	--	--	--	--	-	-	-
Unigene10699_Z-1	232	13	7.2037	--	--	--	--	--	--	--	--	--	--	--	--	--	--	--	--	--	--	-	-	-
Unigene1069_Z-1	312	17	7.0048	gi|21655199|gb|AAM28914.1|	80.5	5.00E-15	TIR/P-loop/LRR [Pinus taeda]	sp|Q8YA32|INLI_LISMO	52	1.00E-06	Internalin-I OS=Listeria monocytogenes GN=inlI PE=4 SV=1	--	--	--	--	--	K06685	3.00E-06	46.6	ath:AT4G19050	maintenance of ploidy protein MOB1 (MPS1 binder 1)	-	GO:0005488//binding	-
Unigene106_Z-1	473	115	31.2562	gi|193525190|gb|ACF19677.1|	150	5.00E-36	pyrroline-5-carboxylate synthetase [Euonymus japonicus]	sp|P54888|P5CS2_ARATH	145	1.00E-34	Delta-1-pyrroline-5-carboxylate synthase B OS=Arabidopsis thaliana GN=P5CSB PE=2 SV=1	YOR323c	91.7	5.00E-19	COG0014	Gamma-glutamyl phosphate reductase	K12657	3.00E-37	150	pop:POPTR_833794	delta-1-pyrroline-5-carboxylate synthetase [EC:2.7.2.11 1.2.1.41]	GO:0009725//response to hormone stimulus;GO:0006972//hyperosmotic response;GO:0006560//proline metabolic process;GO:0003006//reproductive developmental process	GO:0016620//oxidoreductase activity, acting on the aldehyde or oxo group of donors, NAD or NADP as acceptor;GO:0016774//phosphotransferase activity, carboxyl group as acceptor	GO:0009536//plastid
Unigene10700_Z-1	246	11	5.7485	gi|158536496|gb|ABW72742.1|	83.2	8.00E-16	flagellin-sensing 2-like protein [Sinapis alba]	sp|Q94F62|BAK1_ARATH	77	3.00E-14	BRASSINOSTEROID INSENSITIVE 1-associated receptor kinase 1 OS=Arabidopsis thaliana GN=BAK1 PE=1 SV=2	MA2301_1	56.6	1.00E-08	COG4886	Leucine-rich repeat (LRR) protein	K13416	2.00E-15	77	ath:AT4G33430	brassinosteroid insensitive 1-associated receptor kinase 1 [EC:2.7.10.1 2.7.11.1]	-	GO:0016301//kinase activity	GO:0043229//intracellular organelle
Unigene10701_Z-1	263	4	1.9553	--	--	--	--	--	--	--	--	--	--	--	--	--	--	--	--	--	--	-	-	-
Unigene10702_Z-1	1205	244	26.0317	gi|297819524|ref|XP_002877645.1|	178	5.00E-60	ribosomal protein S9 family protein [Arabidopsis lyrata subsp. lyrata] >gi|297323483|gb|EFH53904.1| ribosomal protein S9 family protein [Arabidopsis lyrata subsp. lyrata]	sp|A9W606|RS9_METEP	48.9	4.00E-13	30S ribosomal protein S9 OS=Methylobacterium extorquens (strain PA1) GN=rpsI PE=3 SV=1	BMEI1169	47	2.00E-12	COG0103	Ribosomal protein S9	K02996	5.00E-62	175	vvi:100246720	small subunit ribosomal protein S9	GO:0010467//gene expression	GO:0005198//structural molecule activity	GO:0044444//cytoplasmic part;GO:0043229//intracellular organelle;GO:0030529//ribonucleoprotein complex
Unigene10703_Z-1	354	11	3.9947	gi|115452221|ref|NP_001049711.1|	134	2.00E-31	Os03g0275900 [Oryza sativa Japonica Group] >gi|113548182|dbj|BAF11625.1| Os03g0275900 [Oryza sativa Japonica Group]	sp|Q0IMG9|SL11_ORYSJ	131	1.00E-30	Protein spotted leaf 11 OS=Oryza sativa subsp. japonica GN=SPL11 PE=1 SV=2	--	--	--	--	--	--	--	--	--	--	GO:0006259//DNA metabolic process;GO:0032446//protein modification by small protein conjugation	GO:0003676//nucleic acid binding;GO:0019787//small conjugating protein ligase activity	GO:0043234//protein complex
Unigene10704_Z-1	2345	568	31.139	gi|115468838|ref|NP_001058018.1|	473	0	Os06g0604500 [Oryza sativa Japonica Group] >gi|113596058|dbj|BAF19932.1| Os06g0604500 [Oryza sativa Japonica Group]	sp|O18757|SCMC1_RABIT	206	3.00E-83	Calcium-binding mitochondrial carrier protein SCaMC-1 OS=Oryctolagus cuniculus GN=SLC25A24 PE=1 SV=1	SPAC3A12.14	68.2	6.00E-11	COG5126	Ca2+-binding protein (EF-Hand superfamily)	K05863	4.00E-27	82.4	cme:CMN084C	solute carrier family 25 (mitochondrial carrier; adenine nucleotide translocator)	GO:0006810//transport	GO:0046872//metal ion binding	GO:0019866//organelle inner membrane;GO:0031224//intrinsic to membrane
Unigene10705_Z-1	263	2	0.9776	--	--	--	--	--	--	--	--	--	--	--	--	--	--	--	--	--	--	-	-	-
Unigene10706_Z-1	428	43	12.9159	gi|297602331|ref|NP_001052338.2|	212	1.00E-54	Os04g0269600 [Oryza sativa Japonica Group] >gi|38347032|emb|CAD39884.2| OSJNBb0067G11.7 [Oryza sativa (japonica cultivar-group)] >gi|255675263|dbj|BAF14252.2| Os04g0269600 [Oryza sativa Japonica Group]	sp|Q8H1H9|AMO_ARATH	191	2.00E-48	Primary amine oxidase OS=Arabidopsis thaliana GN=At1g62810 PE=2 SV=1	tynA	85.5	3.00E-17	COG3733	Cu2+-containing amine oxidase	K00276	1.00E-09	58.5	ppp:PHYPADRAFT_141468	primary-amine oxidase [EC:1.4.3.21]	GO:0006807//nitrogen compound metabolic process	GO:0046914//transition metal ion binding;GO:0048037//cofactor binding;GO:0016641//oxidoreductase activity, acting on the CH-NH2 group of donors, oxygen as acceptor	GO:0043231//intracellular membrane-bounded organelle;GO:0031410//cytoplasmic vesicle
Unigene10707_Z-1	552	56	13.0421	gi|224285168|gb|ACN40311.1|	98.2	5.00E-20	unknown [Picea sitchensis]	--	--	--	--	--	--	--	--	--	--	--	--	--	--	-	-	-
Unigene10708_Z-1	643	99	19.7936	--	--	--	--	--	--	--	--	--	--	--	--	--	--	--	--	--	--	-	-	-
Unigene10709_Z-1	266	5	2.4165	--	--	--	--	--	--	--	--	--	--	--	--	--	--	--	--	--	--	-	-	-
Unigene1070_Z-1	211	4	2.4371	--	--	--	--	--	--	--	--	--	--	--	--	--	--	--	--	--	--	-	-	-
Unigene10710_Z-1	294	14	6.1218	--	--	--	--	--	--	--	--	--	--	--	--	--	--	--	--	--	--	-	-	-
Unigene10711_Z-1	1610	480	38.3279	gi|115437980|ref|NP_001043428.1|	530	1.00E-149	Os01g0586600 [Oryza sativa Japonica Group] >gi|113532959|dbj|BAF05342.1| Os01g0586600 [Oryza sativa Japonica Group]	sp|Q8LBB2|KING1_ARATH	265	9.00E-70	SNF1-related protein kinase regulatory subunit gamma 1 OS=Arabidopsis thaliana GN=KING1 PE=1 SV=2	TM1347_2	57.4	7.00E-08	COG0517	FOG: CBS domain	--	--	--	--	--	-	-	-
Unigene10712_Z-1	2255	290	16.533	gi|75287517|sp|Q5VQL1.1|RH14_ORYSJ	523	0	RecName: Full=DEAD-box ATP-dependent RNA helicase 14 >gi|240065031|gb|ACS44654.1| ATP-dependent RNA helicase DB10 [Oryza sativa Japonica Group] >gi|240065056|gb|ACS44655.1| ATP-dependent RNA helicase DB10 [Oryza sativa Indica Group]	sp|Q5VQL1|RH14_ORYSJ	523	0	DEAD-box ATP-dependent RNA helicase 14 OS=Oryza sativa subsp. japonica GN=Os01g0172200 PE=2 SV=1	ECU08g1080	253	2.00E-100	COG0513	Superfamily II DNA and RNA helicases	K12823	8.00E-124	302	sbi:SORBI_03g043450	ATP-dependent RNA helicase DDX5/DBP2 [EC:3.6.4.13]	-	GO:0042623//ATPase activity, coupled;GO:0032559//adenyl ribonucleotide binding	GO:0043231//intracellular membrane-bounded organelle
Unigene10713_Z-1	334	18	6.9283	gi|85068594|gb|ABC69377.1|	93.6	6.00E-19	CYP81B2v2 [Nicotiana tabacum]	sp|O64636|C76C1_ARATH	88.6	1.00E-17	Cytochrome P450 76C1 OS=Arabidopsis thaliana GN=CYP76C1 PE=2 SV=1	--	--	--	--	--	K00517	6.00E-18	85.5	ath:AT3G52970	[EC:1.14.-.-]	GO:0008152//metabolic process	GO:0016491//oxidoreductase activity;GO:0005506//iron ion binding	-
Unigene10714_Z-1	474	66	17.9005	gi|148906774|gb|ABR16533.1|	280	5.00E-75	unknown [Picea sitchensis]	--	--	--	--	--	--	--	--	--	--	--	--	--	--	-	-	-
Unigene10715_Z-1	968	71	9.4294	gi|81250789|gb|ABB69784.1|	258	2.00E-87	beta-glucan-binding protein 4 [Medicago truncatula]	sp|Q9UT45|ENG1_SCHPO	86.7	2.00E-16	Endo-1,3(4)-beta-glucanase 1 OS=Schizosaccharomyces pombe GN=eng1 PE=2 SV=1	SPAC23D3.10c	87	4.00E-17	COG5498	Predicted glycosyl hydrolase	--	--	--	--	--	-	GO:0016787//hydrolase activity	-
Unigene10716_Z-1	1764	418	30.4633	gi|18401564|ref|NP_565663.1|	504	1.00E-141	SCPL51 (SERINE CARBOXYPEPTIDASE-LIKE 51); serine-type carboxypeptidase [Arabidopsis thaliana] >gi|125987784|sp|Q67Y83.2|SCP51_ARATH RecName: Full=Serine carboxypeptidase-like 51; Flags: Precursor >gi|15724218|gb|AAL06502.1|AF412049_1 At2g27920/T1E2.16 [Arabidopsis thaliana] >gi|27764970|gb|AAO23606.1| At2g27920/T1E2.16 [Arabidopsis thaliana]	sp|Q67Y83|SCP51_ARATH	504	8.00E-142	Serine carboxypeptidase-like 51 OS=Arabidopsis thaliana GN=SCPL51 PE=2 SV=2	YGL203c	137	5.00E-32	COG2939	Carboxypeptidase C (cathepsin A)	K09646	2.00E-130	462	osa:4346323	serine carboxypeptidase 1 [EC:3.4.16.-]	-	-	-
Unigene10717_Z-1	879	261	38.1726	gi|115436784|ref|NP_001043135.1|	246	3.00E-64	Os01g0502400 [Oryza sativa Japonica Group] >gi|56201538|dbj|BAD73185.1| oxidoreductase, 2OG-Fe(II) oxygenase-like protein [Oryza sativa Japonica Group] >gi|56201807|dbj|BAD73257.1| oxidoreductase, 2OG-Fe(II) oxygenase-like protein [Oryza sativa Japonica Group] >gi|113532666|dbj|BAF05049.1| Os01g0502400 [Oryza sativa Japonica Group]	sp|Q3ED68|Y1295_ARATH	200	1.00E-50	Uncharacterized PKHD-type hydroxylase At1g22950 OS=Arabidopsis thaliana GN=At1g22950 PE=2 SV=2	--	--	--	--	--	--	--	--	--	--	GO:0043170	GO:0046914//transition metal ion binding;GO:0019842//vitamin binding;GO:0016705//oxidoreductase activity, acting on paired donors, with incorporation or reduction of molecular oxygen	-
Unigene10718_Z-1	350	16	5.8769	--	--	--	--	--	--	--	--	--	--	--	--	--	--	--	--	--	--	-	-	-
Unigene10719_Z-1	216	24	14.2842	gi|114974|sp|P26204.1|BGLS_TRIRP	99.8	9.00E-21	RecName: Full=Non-cyanogenic beta-glucosidase; Flags: Precursor >gi|21955|emb|CAA40058.1| beta-glucosidase [Trifolium repens]	sp|P26204|BGLS_TRIRP	99.8	5.00E-21	Non-cyanogenic beta-glucosidase OS=Trifolium repens PE=1 SV=1	CAC1084	83.2	1.00E-16	COG2723	Beta-glucosidase/6-phospho-beta-glucosidase/beta-galactosidase	K05350	8.00E-21	95.1	zma:100274288	beta-glucosidase [EC:3.2.1.21]	GO:0044238//primary metabolic process	GO:0043167//ion binding;GO:0015926//glucosidase activity	GO:0031410//cytoplasmic vesicle
Unigene1071_Z-1	221	10	5.8171	gi|225457283|ref|XP_002284415.1|	58.2	1.00E-16	PREDICTED: similar to EMB2733/ESP3 (EMBRYO DEFECTIVE 2733); ATP-dependent RNA helicase [Vitis vinifera]	--	--	--	--	--	--	--	--	--	K12813	4.00E-18	58.2	vvi:100244993	pre-mRNA-splicing factor ATP-dependent RNA helicase DHX16 [EC:3.6.4.13]	-	GO:0032559//adenyl ribonucleotide binding;GO:0042623//ATPase activity, coupled	-
Unigene10720_Z-1	474	124	33.6312	--	--	--	--	--	--	--	--	--	--	--	--	--	--	--	--	--	--	-	-	-
Unigene10721_Z-1	694	69	12.7817	gi|16973300|emb|CAC82911.1|	236	1.00E-61	allene oxide synthase [Nicotiana attenuata]	sp|P48417|CP74_LINUS	218	3.00E-56	Allene oxide synthase, chloroplastic OS=Linum usitatissimum GN=CYP74A PE=1 SV=1	--	--	--	--	--	K01723	5.00E-60	227	pop:POPTR_644172	hydroperoxide dehydratase [EC:4.2.1.92]	-	GO:0016491//oxidoreductase activity;GO:0005506//iron ion binding	-
Unigene10722_Z-1	344	37	13.8275	gi|116779410|gb|ABK21271.1|	98.6	2.00E-20	unknown [Picea sitchensis]	--	--	--	--	--	--	--	--	--	--	--	--	--	--	-	-	-
Unigene10723_Z-1	747	28	4.8188	gi|225454115|ref|XP_002269352.1|	301	1.00E-101	PREDICTED: similar to KEA1 (K EFFLUX ANTIPORTER 1); potassium:hydrogen antiporter [Vitis vinifera]	sp|B1JIU4|KEFB_YERPY	129	2.00E-29	Glutathione-regulated potassium-efflux system protein kefB OS=Yersinia pseudotuberculosis serotype O:3 (strain YPIII) GN=kefB PE=3 SV=1	RC1252_1	144	1.00E-34	COG0475	Kef-type K+ transport systems, membrane components	--	--	--	--	--	GO:0030001//metal ion transport	GO:0015298//solute:cation antiporter activity	GO:0031224//intrinsic to membrane
Unigene10724_Z-1	720	134	23.9261	--	--	--	--	--	--	--	--	--	--	--	--	--	--	--	--	--	--	-	-	-
Unigene10725_Z-1	1157	259	28.7784	gi|116014637|gb|ABJ52614.1|	137	3.00E-31	AGP6 [Pinus squamata]	sp|Q9S740|AGP19_ARATH	123	3.00E-27	Lysine-rich arabinogalactan protein 19 OS=Arabidopsis thaliana GN=AGP19 PE=2 SV=1	Rv3876	86.7	7.00E-17	COG0455	ATPases involved in chromosome partitioning	K11275	9.00E-13	71.6	sbi:SORBI_01g005010	histone H1/5	-	-	-
Unigene10726_Z-1	614	71	14.8658	gi|223452448|gb|ACM89551.1|	171	4.00E-42	protein kinase [Glycine max]	sp|O48814|BIK1_ARATH	124	3.00E-28	Serine/threonine-protein kinase BIK1 OS=Arabidopsis thaliana GN=BIK1 PE=1 SV=1	--	--	--	--	--	K00924	4.00E-32	134	osa:4337593	[EC:2.7.1.-]	-	GO:0004672//protein kinase activity;GO:0000166//nucleotide binding	-
Unigene10727_Z-1	996	306	39.4968	gi|297808339|ref|XP_002872053.1|	48.9	1.00E-11	protein binding protein [Arabidopsis lyrata subsp. lyrata] >gi|297317890|gb|EFH48312.1| protein binding protein [Arabidopsis lyrata subsp. lyrata]	sp|O49286|FBL5_ARATH	56.6	4.00E-11	F-box/LRR-repeat protein 5 OS=Arabidopsis thaliana GN=FBL5 PE=2 SV=1	--	--	--	--	--	K03875	3.00E-12	56.6	ath:AT1G77000	F-box and leucine-rich repeat protein 1 (S-phase kinase-associated protein 2)	GO:0050896//response to stimulus;GO:0006511//ubiquitin-dependent protein catabolic process	-	GO:0044424//intracellular part
Unigene10728_Z-1	251	14	7.1706	--	--	--	--	--	--	--	--	--	--	--	--	--	--	--	--	--	--	-	-	-
Unigene10729_Z-1	367	6	2.1018	gi|115486862|ref|NP_001065237.1|	69.7	3.00E-23	Os12g0102500 [Oryza sativa Japonica Group] >gi|113648425|dbj|BAF28937.1| Os12g0102500 [Oryza sativa Japonica Group]	sp|Q8LKZ1|NORK_PEA	68.9	7.00E-21	Nodulation receptor kinase OS=Pisum sativum GN=NORK PE=1 SV=1	--	--	--	--	--	K13430	1.00E-16	68.9	osa:4329463	serine/threonine-protein kinase PBS1 [EC:2.7.11.1]	GO:0006464//protein modification process	GO:0004672//protein kinase activity;GO:0032559//adenyl ribonucleotide binding	GO:0031410//cytoplasmic vesicle
Unigene1072_Z-1	235	7	3.8294	gi|294463321|gb|ADE77196.1|	63.2	3.00E-15	unknown [Picea sitchensis]	--	--	--	--	--	--	--	--	--	--	--	--	--	--	-	-	-
Unigene10730_Z-1	1044	79	9.7281	gi|115476978|ref|NP_001062085.1|	108	1.00E-22	Os08g0484800 [Oryza sativa Japonica Group] >gi|113624054|dbj|BAF23999.1| Os08g0484800 [Oryza sativa Japonica Group]	--	--	--	--	--	--	--	--	--	--	--	--	--	--	-	-	-
Unigene10731_Z-1	281	16	7.32	gi|115470939|ref|NP_001059068.1|	50.4	6.00E-06	Os07g0185900 [Oryza sativa Japonica Group] >gi|113610604|dbj|BAF20982.1| Os07g0185900 [Oryza sativa Japonica Group]	--	--	--	--	--	--	--	--	--	--	--	--	--	--	-	-	-
Unigene10732_Z-1	811	49	7.7674	gi|15235984|ref|NP_195680.1|	211	8.00E-54	heavy-metal-associated domain-containing protein / copper chaperone (CCH)-related [Arabidopsis thaliana]	--	--	--	--	--	--	--	--	--	--	--	--	--	--	GO:0006812//cation transport	GO:0043169//cation binding	-
Unigene10733_Z-1	265	8	3.881	--	--	--	--	--	--	--	--	--	--	--	--	--	--	--	--	--	--	-	-	-
Unigene10734_Z-1	674	25	4.7685	--	--	--	--	--	--	--	--	--	--	--	--	--	--	--	--	--	--	-	-	-
Unigene10735_Z-1	932	108	14.8973	gi|227053577|gb|ACP18876.1|	382	1.00E-105	subtilisin-like serine protease [Carica papaya]	sp|O65351|SUBL_ARATH	300	7.00E-81	Subtilisin-like protease OS=Arabidopsis thaliana GN=ARA12 PE=1 SV=1	BH0831	65.5	1.00E-10	COG1404	Subtilisin-like serine proteases	K01342	3.00E-83	305	osa:4334194	subtilisin [EC:3.4.21.62]	-	-	-
Unigene10736_Z-1	474	50	13.561	--	--	--	--	--	--	--	--	--	--	--	--	--	--	--	--	--	--	-	-	-
Unigene10737_Z-1	389	37	12.2279	gi|225348713|gb|ACN87318.1|	115	2.00E-25	allantoate amidohydrolase [Glycine max]	sp|O49434|AAH_ARATH	95.1	1.00E-19	Allantoate deiminase, chloroplastic OS=Arabidopsis thaliana GN=AAH PE=2 SV=2	YPO3249	55.1	3.00E-08	COG0624	Acetylornithine deacetylase/Succinyl-diaminopimelate desuccinylase and related deacylases	--	--	--	--	--	GO:0019538//protein metabolic process;GO:0010135	GO:0005488//binding;GO:0016813//hydrolase activity, acting on carbon-nitrogen (but not peptide) bonds, in linear amidines;GO:0070011//peptidase activity, acting on L-amino acid peptides	GO:0043231//intracellular membrane-bounded organelle;GO:0031410//cytoplasmic vesicle
Unigene10738_Z-1	2325	437	24.1634	gi|7339658|dbj|BAA92894.1|	343	1.00E-122	cytochrome P450 [Petunia x hybrida]	sp|Q9SBQ9|F3PH_PETHY	259	1.00E-93	Flavonoid 3'-monooxygenase OS=Petunia hybrida GN=CYP75B2 PE=2 SV=1	all1361	94.4	4.00E-22	COG2124	Cytochrome P450	K05280	3.00E-94	265	pop:POPTR_823742	flavonoid 3'-monooxygenase [EC:1.14.13.21]	-	-	-
Unigene10739_Z-1	234	11	6.0433	--	--	--	--	--	--	--	--	--	--	--	--	--	--	--	--	--	--	-	-	-
Unigene1073_Z-1	203	6	3.7997	--	--	--	--	--	--	--	--	--	--	--	--	--	--	--	--	--	--	-	-	-
Unigene10740_Z-1	354	618	224.432	gi|197309854|gb|ACH61278.1|	102	2.00E-21	unknown [Pseudotsuga menziesii] >gi|197309856|gb|ACH61279.1| unknown [Pseudotsuga menziesii] >gi|197309858|gb|ACH61280.1| unknown [Pseudotsuga menziesii] >gi|197309860|gb|ACH61281.1| unknown [Pseudotsuga menziesii] >gi|197309862|gb|ACH61282.1| unknown [Pseudotsuga menziesii] >gi|197309864|gb|ACH61283.1| unknown [Pseudotsuga menziesii] >gi|197309866|gb|ACH61284.1| unknown [Pseudotsuga menziesii] >…	--	--	--	--	--	--	--	--	--	--	--	--	--	--	-	-	-
Unigene10741_Z-1	530	47	11.4004	--	--	--	--	--	--	--	--	--	--	--	--	--	--	--	--	--	--	-	-	-
Unigene10742_Z-1	664	22	4.2595	--	--	--	--	--	--	--	--	--	--	--	--	--	--	--	--	--	--	-	-	-
Unigene10743_Z-1	1082	287	34.1	gi|115474513|ref|NP_001060853.1|	374	1.00E-102	Os08g0116400 [Oryza sativa Japonica Group] >gi|113622822|dbj|BAF22767.1| Os08g0116400 [Oryza sativa Japonica Group]	sp|Q9JKL7|SFR12_RAT	64.7	1.00E-09	Splicing factor, arginine/serine-rich 12 OS=Rattus norvegicus GN=Sfrs12 PE=1 SV=1	--	--	--	--	--	K13091	2.00E-08	57	rcu:RCOM_1646720	RNA-binding protein 39	-	GO:0005488//binding	-
Unigene10744_Z-1	265	3	1.4554	gi|115468064|ref|NP_001057631.1|	69.3	1.00E-11	Os06g0474300 [Oryza sativa Japonica Group] >gi|113595671|dbj|BAF19545.1| Os06g0474300 [Oryza sativa Japonica Group]	--	--	--	--	--	--	--	--	--	--	--	--	--	--	-	GO:0046872//metal ion binding	GO:0031410//cytoplasmic vesicle;GO:0043231//intracellular membrane-bounded organelle
Unigene10745_Z-1	271	3	1.4232	--	--	--	--	--	--	--	--	--	--	--	--	--	--	--	--	--	--	-	-	-
Unigene10746_Z-1	264	6	2.9218	--	--	--	--	--	--	--	--	--	--	--	--	--	--	--	--	--	--	-	-	-
Unigene10747_Z-1	293	39	17.1118	gi|158983039|gb|ABK41053.2|	111	2.00E-24	pathogenesis-related protein 1 [Musa acuminata]	sp|P08299|PR1A_TOBAC	106	4.00E-23	Pathogenesis-related protein 1A OS=Nicotiana tabacum PE=1 SV=1	YKR013w	58.2	4.00E-09	COG2340	Uncharacterized protein with SCP/PR1 domains	K13449	1.00E-21	97.8	vvi:100258414	pathogenesis-related protein 1	-	-	-
Unigene10748_Z-1	358	66	23.7007	--	--	--	--	--	--	--	--	--	--	--	--	--	--	--	--	--	--	-	-	-
Unigene10749_Z-1	1100	165	19.2837	--	--	--	--	--	--	--	--	--	--	--	--	--	--	--	--	--	--	-	-	-
Unigene1074_Z-1	206	3	1.8722	gi|269996470|gb|ACZ57571.1|	81.3	3.00E-15	isoprenyl diphosphate synthase [Picea abies]	sp|P34802|GGPP1_ARATH	80.5	3.00E-15	Geranylgeranyl pyrophosphate synthase 1, chloroplastic OS=Arabidopsis thaliana GN=GGPS1 PE=2 SV=2	slr0739	57.8	5.00E-09	COG0142	Geranylgeranyl pyrophosphate synthase	K13789	2.00E-16	80.5	ath:AT4G36810	geranylgeranyl diphosphate synthase, type II [EC:2.5.1.1 2.5.1.10 2.5.1.29]	GO:0016109	GO:0043169//cation binding;GO:0004659//prenyltransferase activity;GO:0016628//oxidoreductase activity, acting on the CH-CH group of donors, NAD or NADP as acceptor	GO:0009532//plastid stroma
Unigene10750_Z-1	426	17	5.1303	--	--	--	--	--	--	--	--	--	--	--	--	--	--	--	--	--	--	-	-	-
Unigene10751_Z-1	1754	397	29.0978	gi|115479091|ref|NP_001063139.1|	807	0	Os09g0407900 [Oryza sativa Japonica Group] >gi|113631372|dbj|BAF25053.1| Os09g0407900 [Oryza sativa Japonica Group]	sp|Q53GS9|SNUT2_HUMAN	491	9.00E-138	U4/U6.U5 tri-snRNP-associated protein 2 OS=Homo sapiens GN=USP39 PE=1 SV=2	YJL197w	63.5	1.00E-09	COG5560	Ubiquitin C-terminal hydrolase	K12847	0	857	vvi:100251887	U4/U6.U5 tri-snRNP-associated protein 2	GO:0019941//modification-dependent protein catabolic process	GO:0046914//transition metal ion binding;GO:0016790//thiolester hydrolase activity	GO:0044464//cell part
Unigene10752_Z-1	376	26	8.8897	gi|226497990|ref|NP_001152160.1|	136	8.00E-32	hsr203J [Zea mays] >gi|195653349|gb|ACG46142.1| hsr203J [Zea mays]	sp|Q9MAA7|GI1L1_ARATH	69.7	5.00E-12	Probable gibberellin receptor GID1L1 OS=Arabidopsis thaliana GN=GID1L1 PE=1 SV=1	--	--	--	--	--	--	--	--	--	--	-	-	-
Unigene10753_Z-1	1140	126	14.2091	gi|74273645|gb|ABA01490.1|	295	7.00E-79	3-ketoacyl-CoA synthase [Gossypium hirsutum]	sp|Q9LN49|KCS4_ARATH	293	1.00E-78	3-ketoacyl-CoA synthase 4 OS=Arabidopsis thaliana GN=KCS4 PE=2 SV=1	--	--	--	--	--	--	--	--	--	--	GO:0009314//response to radiation;GO:0006633//fatty acid biosynthetic process;GO:0000902//cell morphogenesis;GO:0007275//multicellular organismal development;GO:0003006//reproductive developmental process;GO:0006950//response to stress	GO:0004312//fatty-acid synthase activity	GO:0043231//intracellular membrane-bounded organelle
Unigene10754_Z-1	465	49	13.547	gi|115478010|ref|NP_001062600.1|	107	7.00E-23	Os09g0123100 [Oryza sativa Japonica Group] >gi|113630833|dbj|BAF24514.1| Os09g0123100 [Oryza sativa Japonica Group]	--	--	--	--	--	--	--	--	--	K12607	2.00E-28	121	vvi:100252496	CCR4-NOT transcription complex subunit 10	-	-	-
Unigene10755_Z-1	434	103	30.5103	gi|115455493|ref|NP_001051347.1|	75.9	1.00E-13	Os03g0760700 [Oryza sativa Japonica Group] >gi|108711206|gb|ABF99001.1| aspartate-semialdehyde dehydrogenase family protein, expressed [Oryza sativa (japonica cultivar-group)] >gi|113549818|dbj|BAF13261.1| Os03g0760700 [Oryza sativa Japonica Group]	--	--	--	--	--	--	--	--	--	K00133	9.00E-15	75.9	osa:4334188	aspartate-semialdehyde dehydrogenase [EC:1.2.1.11]	GO:0006566//threonine metabolic process;GO:0000097//sulfur amino acid biosynthetic process	GO:0016620//oxidoreductase activity, acting on the aldehyde or oxo group of donors, NAD or NADP as acceptor;GO:0005515//protein binding;GO:0000166//nucleotide binding	GO:0009532//plastid stroma
Unigene10756_Z-1	471	30	8.1884	gi|116787066|gb|ABK24361.1|	150	5.00E-36	unknown [Picea sitchensis]	--	--	--	--	--	--	--	--	--	--	--	--	--	--	-	-	-
Unigene10757_Z-1	1402	314	28.7926	gi|119331584|gb|ABL63118.1|	283	4.00E-75	AT-hook DNA-binding protein [Catharanthus roseus]	sp|Q9S7C9|ESCA_ARATH	224	2.00E-57	Putative DNA-binding protein ESCAROLA OS=Arabidopsis thaliana GN=ESC PE=2 SV=1	--	--	--	--	--	--	--	--	--	--	-	-	-
Unigene10758_Z-1	290	25	11.0826	gi|21655189|gb|AAM28909.1|	82	2.00E-15	NBS/LRR [Pinus taeda]	--	--	--	--	--	--	--	--	--	--	--	--	--	--	GO:0006950//response to stress;GO:0012501//programmed cell death	GO:0032559//adenyl ribonucleotide binding	-
Unigene10759_Z-1	492	45	11.7584	gi|121501708|gb|ABM55249.1|	158	2.00E-38	casein kinase [Beta vulgaris]	sp|P42158|KC1D_ARATH	151	2.00E-36	Casein kinase I isoform delta-like OS=Arabidopsis thaliana GN=At4g26100 PE=2 SV=2	--	--	--	--	--	K02218	3.00E-38	154	ath:AT3G23340	casein kinase 1 [EC:2.7.11.1]	GO:0006464//protein modification process	GO:0004672//protein kinase activity;GO:0032559//adenyl ribonucleotide binding	-
Unigene1075_Z-1	305	35	14.7526	gi|6714300|gb|AAF25996.1|AC013354_15	51.6	3.00E-06	F15H18.11 [Arabidopsis thaliana]	sp|P0C5E2|Y1839_ARATH	50.8	3.00E-06	Probable serine/threonine-protein kinase At1g18390 OS=Arabidopsis thaliana GN=At1g18390 PE=1 SV=2	--	--	--	--	--	--	--	--	--	--	-	GO:0016301//kinase activity	-
Unigene10760_Z-1	298	3	1.2942	--	--	--	--	--	--	--	--	--	--	--	--	--	--	--	--	--	--	-	-	-
Unigene10761_Z-1	536	38	9.1142	gi|115444541|ref|NP_001046050.1|	76.3	2.00E-13	Os02g0174800 [Oryza sativa Japonica Group] >gi|113535581|dbj|BAF07964.1| Os02g0174800 [Oryza sativa Japonica Group]	--	--	--	--	--	--	--	--	--	--	--	--	--	--	-	-	-
Unigene10762_Z-1	751	127	21.7402	gi|11181952|emb|CAC16135.1|	247	1.00E-64	endonuclease III homologue [Arabidopsis thaliana]	sp|Q2KID2|NTHL1_BOVIN	174	7.00E-43	Endonuclease III-like protein 1 OS=Bos taurus GN=NTHL1 PE=2 SV=1	SPAC30D11.07	157	2.00E-38	COG0177	Predicted EndoIII-related endonuclease	K10773	5.00E-69	257	pop:POPTR_763841	endonuclease III [EC:4.2.99.18]	GO:0006281//DNA repair	GO:0003676//nucleic acid binding;GO:0051536//iron-sulfur cluster binding;GO:0004518//nuclease activity;GO:0016835//carbon-oxygen lyase activity	GO:0043231//intracellular membrane-bounded organelle
Unigene10763_Z-1	1250	153	15.7355	gi|226492753|ref|NP_001149062.1|	227	2.00E-58	SCO1 protein [Zea mays] >gi|195624440|gb|ACG34050.1| SCO1 protein [Zea mays]	sp|O42899|SCO1_SCHPO	150	1.00E-35	Protein sco1 OS=Schizosaccharomyces pombe GN=sco1 PE=2 SV=1	SPBC119.06	150	3.00E-36	COG1999	Uncharacterized protein SCO1/SenC/PrrC, involved in biogenesis of respiratory and photosynthetic systems	K07152	2.00E-61	233	vvi:100246281		GO:0009987//cellular process	-	GO:0043231//intracellular membrane-bounded organelle
Unigene10764_Z-1	259	34	16.8764	--	--	--	--	--	--	--	--	--	--	--	--	--	--	--	--	--	--	-	-	-
Unigene10765_Z-1	380	9	3.0448	gi|15227849|ref|NP_179935.1|	62	1.00E-14	GDSL-motif lipase/hydrolase family protein [Arabidopsis thaliana] >gi|75099763|sp|O80470.1|GDL38_ARATH RecName: Full=GDSL esterase/lipase At2g23540; AltName: Full=Extracellular lipase At2g23540; Flags: Precursor	sp|O80470|GDL38_ARATH	62	6.00E-15	GDSL esterase/lipase At2g23540 OS=Arabidopsis thaliana GN=At2g23540 PE=2 SV=1	--	--	--	--	--	--	--	--	--	--	-	GO:0016788//hydrolase activity, acting on ester bonds	GO:0044464//cell part
Unigene10766_Z-1	1663	387	29.917	gi|30690149|ref|NP_851079.1|	265	2.00E-98	NOL1/NOP2/sun family protein [Arabidopsis thaliana] >gi|30690152|ref|NP_197990.2| NOL1/NOP2/sun family protein [Arabidopsis thaliana]	sp|P53972|YNC2_YEAST	110	2.00E-23	Uncharacterized protein YNL022C OS=Saccharomyces cerevisiae GN=YNL022C PE=1 SV=1	SPAC2C4.06c	135	2.00E-31	COG0144	tRNA and rRNA cytosine-C5-methylases	K03500	6.00E-15	79.3	rcu:RCOM_0522470	ribosomal RNA small subunit methyltransferase B [EC:2.1.1.-]	-	-	GO:0043231//intracellular membrane-bounded organelle
Unigene10767_Z-1	250	7	3.5996	gi|115485699|ref|NP_001067993.1|	66.2	1.00E-16	Os11g0525600 [Oryza sativa Japonica Group] >gi|77551210|gb|ABA94007.1| Glycosyl hydrolases family 38 protein, expressed [Oryza sativa (japonica cultivar-group)] >gi|113645215|dbj|BAF28356.1| Os11g0525600 [Oryza sativa Japonica Group]	sp|Q29451|MA2B1_BOVIN	63.5	1.00E-10	Lysosomal alpha-mannosidase OS=Bos taurus GN=MAN2B1 PE=1 SV=3	--	--	--	--	--	K12311	4.00E-20	72.8	pop:POPTR_757134	lysosomal alpha-mannosidase [EC:3.2.1.24]	GO:0006259//DNA metabolic process;GO:0019318//hexose metabolic process	GO:0046914//transition metal ion binding;GO:0003676//nucleic acid binding;GO:0015923//mannosidase activity	GO:0031410//cytoplasmic vesicle
Unigene10768_Z-1	227	16	9.0614	--	--	--	--	--	--	--	--	--	--	--	--	--	--	--	--	--	--	-	-	-
Unigene10769_Z-1	400	28	8.9991	--	--	--	--	--	--	--	--	--	--	--	--	--	--	--	--	--	--	-	-	-
Unigene1076_Z-1	206	9	5.6166	--	--	--	--	--	--	--	--	--	--	--	--	--	--	--	--	--	--	-	-	-
Unigene10770_Z-1	725	67	11.8805	gi|224132582|ref|XP_002327831.1|	367	1.00E-101	SET domain protein [Populus trichocarpa] >gi|222837240|gb|EEE75619.1| SET domain protein [Populus trichocarpa]	sp|O23372|ATXR3_ARATH	362	1.00E-99	Probable histone-lysine N-methyltransferase ATXR3 OS=Arabidopsis thaliana GN=ATXR3 PE=1 SV=2	SPCC306.04c	74.7	1.00E-13	COG2940	Proteins containing SET domain	K11423	1.00E-13	73.6	pop:POPTR_204626	histone-lysine N-methyltransferase SETD2 [EC:2.1.1.43]	-	GO:0046872//metal ion binding	-
Unigene10771_Z-1	2768	708	32.8826	gi|30698937|ref|NP_177485.2|	1094	0	sec34-like family protein [Arabidopsis thaliana] >gi|186495067|ref|NP_001117595.1| sec34-like family protein [Arabidopsis thaliana]	sp|Q96JB2|COG3_HUMAN	452	5.00E-126	Conserved oligomeric Golgi complex subunit 3 OS=Homo sapiens GN=COG3 PE=1 SV=3	--	--	--	--	--	--	--	--	--	--	GO:0015031//protein transport	-	GO:0044431//Golgi apparatus part;GO:0009536//plastid
Unigene10772_Z-1	849	200	30.2846	gi|226507814|ref|NP_001152354.1|	254	7.00E-67	hemolysin A [Zea mays] >gi|195655423|gb|ACG47179.1| hemolysin A [Zea mays]	sp|P19672|YQXC_BACSU	110	9.00E-24	Uncharacterized protein yqxC OS=Bacillus subtilis GN=yqxC PE=4 SV=3	TM1576	148	1.00E-35	COG1189	Predicted rRNA methylase	K06442	2.00E-74	275	rcu:RCOM_1628240	putative hemolysin	GO:0006730//one-carbon metabolic process;GO:0001897	GO:0003676//nucleic acid binding;GO:0016741//transferase activity, transferring one-carbon groups	GO:0043231//intracellular membrane-bounded organelle
Unigene10773_Z-1	268	2	0.9594	--	--	--	--	--	--	--	--	--	--	--	--	--	--	--	--	--	--	-	-	-
Unigene10774_Z-1	484	21	5.5779	--	--	--	--	--	--	--	--	--	--	--	--	--	--	--	--	--	--	-	-	-
Unigene10775_Z-1	785	89	14.5754	gi|38345600|emb|CAD41883.2|	297	8.00E-80	OSJNBa0093O08.2 [Oryza sativa (japonica cultivar-group)]	sp|C0LGH2|Y1561_ARATH	276	1.00E-73	Probable LRR receptor-like serine/threonine-protein kinase At1g56130 OS=Arabidopsis thaliana GN=At1g56130 PE=1 SV=2	alr0124_1	103	3.00E-22	COG4886	Leucine-rich repeat (LRR) protein	K13420	2.00E-42	169	pop:POPTR_1075175	LRR receptor-like serine/threonine-protein kinase FLS2 [EC:2.7.11.1]	GO:0008152//metabolic process	GO:0004672//protein kinase activity;GO:0000166//nucleotide binding	GO:0031410//cytoplasmic vesicle
Unigene10776_Z-1	1724	322	24.0114	gi|108712200|gb|ABF99995.1|	202	2.00E-60	expressed protein [Oryza sativa (japonica cultivar-group)]	sp|Q8L9J9|CAES_ARATH	224	2.00E-57	Probable carbohydrate esterase At4g34215 OS=Arabidopsis thaliana GN=At4g34215 PE=1 SV=2	Z1349	53.1	1.00E-06	COG2801	Transposase and inactivated derivatives	--	--	--	--	--	-	GO:0003824//catalytic activity	GO:0043231//intracellular membrane-bounded organelle
Unigene10777_Z-1	338	18	6.8463	gi|116784913|gb|ABK23518.1|	70.9	4.00E-12	unknown [Picea sitchensis]	--	--	--	--	--	--	--	--	--	--	--	--	--	--	-	-	-
Unigene10778_Z-1	267	37	17.8152	--	--	--	--	--	--	--	--	--	--	--	--	--	--	--	--	--	--	-	-	-
Unigene10779_Z-1	1221	162	17.0569	gi|8778491|gb|AAF79499.1|AC002328_7	110	3.00E-23	F20N2.20 [Arabidopsis thaliana]	sp|P86182|CCD22_RAT	85.9	5.00E-16	Coiled-coil domain-containing protein 22 OS=Rattus norvegicus GN=Ccdc22 PE=1 SV=2	aq_629	52	2.00E-06	COG1196	Chromosome segregation ATPases	--	--	--	--	--	-	-	-
Unigene1077_Z-1	624	46	9.477	gi|225441497|ref|XP_002280258.1|	73.6	1.00E-21	PREDICTED: SINA2p isoform 2 [Vitis vinifera] >gi|225441499|ref|XP_002280243.1| PREDICTED: SINA2p isoform 1 [Vitis vinifera] >gi|4584257|emb|CAB40578.1| SINA2p [Vitis vinifera]	sp|Q9M2P4|SINA2_ARATH	69.3	4.00E-20	E3 ubiquitin-protein ligase SINAT2 OS=Arabidopsis thaliana GN=SINAT2 PE=2 SV=1	--	--	--	--	--	K04506	2.00E-23	76.3	pop:POPTR_711983	E3 ubiquitin-protein ligase SIAH1 [EC:6.3.2.19]	GO:0044267//cellular protein metabolic process	GO:0016874//ligase activity;GO:0046872//metal ion binding	-
Unigene10780_Z-1	595	57	12.3157	gi|42409328|dbj|BAD10644.1|	115	3.00E-25	Nucleoporin-like protein [Oryza sativa Japonica Group]	--	--	--	--	--	--	--	--	--	--	--	--	--	--	GO:0006405//RNA export from nucleus;GO:0009725//response to hormone stimulus	-	GO:0005635//nuclear envelope;GO:0016020//membrane;GO:0031410//cytoplasmic vesicle
Unigene10781_Z-1	301	29	12.386	--	--	--	--	--	--	--	--	--	--	--	--	--	--	--	--	--	--	-	-	-
Unigene10782_Z-1	302	30	12.7707	gi|115456425|ref|NP_001051813.1|	190	5.00E-48	Os03g0833900 [Oryza sativa Japonica Group] >gi|113550284|dbj|BAF13727.1| Os03g0833900 [Oryza sativa Japonica Group]	sp|O34598|GUAD_BACSU	82.4	8.00E-16	Guanine deaminase OS=Bacillus subtilis GN=guaD PE=1 SV=1	BS_yknA	82.4	2.00E-16	COG0590	Cytosine/adenosine deaminases	--	--	--	--	--	-	GO:0016814//hydrolase activity, acting on carbon-nitrogen (but not peptide) bonds, in cyclic amidines;GO:0046914//transition metal ion binding	-
Unigene10783_Z-1	411	16	5.0047	--	--	--	--	--	--	--	--	--	--	--	--	--	--	--	--	--	--	-	-	-
Unigene10784_Z-1	224	14	8.0349	gi|148910467|gb|ABR18309.1|	99	1.00E-20	unknown [Picea sitchensis]	--	--	--	--	--	--	--	--	--	--	--	--	--	--	GO:0008152//metabolic process	GO:0016843	-
Unigene10785_Z-1	588	116	25.3618	gi|300171871|gb|EFJ38471.1|	244	4.00E-64	ATP-binding cassette transporter, subfamily I, member 10, SmABCI10 [Selaginella moellendorffii]	sp|Q8L4R0|TGD1_ARATH	205	1.00E-52	Protein TRIGALACTOSYLDIACYLGLYCEROL 1, chloroplastic OS=Arabidopsis thaliana GN=TGD1 PE=1 SV=1	alr4015	150	2.00E-36	COG0767	ABC-type transport system involved in resistance to organic solvents, permease component	K02066	3.00E-62	234	ppp:PHYPADRAFT_127149	putative ABC transport system permease protein	GO:0006810//transport	GO:0032559//adenyl ribonucleotide binding	GO:0009527//plastid outer membrane;GO:0009528//plastid inner membrane
Unigene10786_Z-1	1990	208	13.4372	gi|115476910|ref|NP_001062051.1|	120	9.00E-26	Os08g0478500 [Oryza sativa Japonica Group] >gi|113624020|dbj|BAF23965.1| Os08g0478500 [Oryza sativa Japonica Group]	sp|Q9SB51|UBP16_ARATH	118	2.00E-25	Ubiquitin carboxyl-terminal hydrolase 16 OS=Arabidopsis thaliana GN=UBP16 PE=2 SV=1	YGL028c	52.8	2.00E-06	COG5309	Exo-beta-1,3-glucanase	K11855	2.00E-08	58.2	ppp:PHYPADRAFT_11930	ubiquitin carboxyl-terminal hydrolase 36/42 [EC:3.1.2.15]	GO:0048827//phyllome development;GO:0009791//post-embryonic development	GO:0008233//peptidase activity	-
Unigene10787_Z-1	259	9	4.4673	--	--	--	--	--	--	--	--	--	--	--	--	--	--	--	--	--	--	-	-	-
Unigene10788_Z-1	926	25	3.4708	gi|255085060|ref|XP_002504961.1|	55.8	7.00E-07	COMPASS/Set1C complex protein [Micromonas sp. RCC299] >gi|226520230|gb|ACO66219.1| COMPASS/Set1C complex protein [Micromonas sp. RCC299]	sp|O94985|CSTN1_HUMAN	307	8.00E-83	Calsyntenin-1 OS=Homo sapiens GN=CLSTN1 PE=1 SV=1	--	--	--	--	--	--	--	--	--	--	-	-	-
Unigene10789_Z-1	494	41	10.6698	--	--	--	--	--	--	--	--	--	--	--	--	--	--	--	--	--	--	-	-	-
Unigene1078_Z-1	233	13	7.1728	--	--	--	--	--	--	--	--	--	--	--	--	--	--	--	--	--	--	-	-	-
Unigene10790_Z-1	853	157	23.6619	gi|75335491|sp|Q9LU46.1|RH35_ARATH	298	7.00E-80	RecName: Full=DEAD-box ATP-dependent RNA helicase 35 >gi|8843865|dbj|BAA97391.1| DEAD-box protein abstrakt [Arabidopsis thaliana] >gi|110740861|dbj|BAE98527.1| DEAD-box protein abstrakt [Arabidopsis thaliana]	sp|Q9LU46|RH35_ARATH	298	4.00E-80	DEAD-box ATP-dependent RNA helicase 35 OS=Arabidopsis thaliana GN=RH35 PE=2 SV=1	ECU08g1080	84	3.00E-16	COG0513	Superfamily II DNA and RNA helicases	K13116	5.00E-93	337	vvi:100249809	ATP-dependent RNA helicase DDX41 [EC:3.6.4.13]	-	GO:0046914//transition metal ion binding;GO:0032559//adenyl ribonucleotide binding;GO:0042623//ATPase activity, coupled	-
Unigene10791_Z-1	276	13	6.0553	--	--	--	--	--	--	--	--	--	--	--	--	--	--	--	--	--	--	-	-	-
Unigene10792_Z-1	457	31	8.7206	--	--	--	--	--	--	--	--	--	--	--	--	--	--	--	--	--	--	-	-	-
Unigene10793_Z-1	786	64	10.4678	gi|21779917|gb|AAM77579.1|	56.6	3.00E-07	leucine-rich-like protein [Aegilops tauschii]	--	--	--	--	--	--	--	--	--	--	--	--	--	--	GO:0008152//metabolic process	GO:0004672//protein kinase activity;GO:0016787//hydrolase activity;GO:0000166//nucleotide binding	GO:0016020//membrane;GO:0031410//cytoplasmic vesicle
Unigene10794_Z-1	221	54	31.4124	gi|2935523|gb|AAC05147.1|	57.4	5.00E-08	21 kD protein precursor [Pinus radiata]	--	--	--	--	--	--	--	--	--	--	--	--	--	--	-	GO:0004091//carboxylesterase activity;GO:0030234//enzyme regulator activity	-
Unigene10795_Z-1	225	6	3.4282	--	--	--	--	--	--	--	--	--	--	--	--	--	--	--	--	--	--	-	-	-
Unigene10796_Z-1	242	4	2.1249	--	--	--	--	--	--	--	--	--	--	--	--	--	--	--	--	--	--	-	-	-
Unigene10797_Z-1	230	13	7.2663	--	--	--	--	--	--	--	--	--	--	--	--	--	--	--	--	--	--	-	-	-
Unigene10798_Z-1	791	54	8.7764	gi|77020842|gb|ABA60427.1|	314	9.00E-85	glutamine synthetase [Lagenidium giganteum]	sp|Q8HZM5|GLNA_CANFA	489	8.00E-138	Glutamine synthetase OS=Canis familiaris GN=GLUL PE=1 SV=3	YPR035w	306	2.00E-83	COG0174	Glutamine synthetase	K01915	1.00E-80	296	pop:POPTR_716066	glutamine synthetase [EC:6.3.1.2]	GO:0006541//glutamine metabolic process	GO:0016211//ammonia ligase activity;GO:0032559//adenyl ribonucleotide binding	-
Unigene10799_Z-1	378	26	8.8426	--	--	--	--	--	--	--	--	--	--	--	--	--	--	--	--	--	--	-	-	-
Unigene1079_Z-1	824	44	6.8648	gi|159466892|ref|XP_001691632.1|	286	8.00E-96	beta subunit of mitochondrial ATP synthase [Chlamydomonas reinhardtii] >gi|584796|sp|P38482.1|ATPBM_CHLRE RecName: Full=ATP synthase subunit beta, mitochondrial; Flags: Precursor >gi|18123|emb|CAA43808.1| H(+)-transporting ATP synthase; beta subunit of mitochondrial ATP synthase [Chlamydomonas reinhardtii] >gi|158278978|gb|EDP04740.1| beta subunit of mitochondrial ATP synthase [Chlamydomonas rein…	sp|P56480|ATPB_MOUSE	346	3.00E-116	ATP synthase subunit beta, mitochondrial OS=Mus musculus GN=Atp5b PE=1 SV=2	BMEI0251	279	2.00E-95	COG0055	F0F1-type ATP synthase, beta subunit	K02133	4.00E-97	286	cre:CHLREDRAFT_78348	F-type H+-transporting ATPase subunit beta [EC:3.6.3.14]	GO:0015986//ATP synthesis coupled proton transport	GO:0015078//hydrogen ion transmembrane transporter activity;GO:0015662//ATPase activity, coupled to transmembrane movement of ions, phosphorylative mechanism;GO:0019829//cation-transporting ATPase activity;GO:0032559//adenyl ribonucleotide binding	GO:0000275//mitochondrial proton-transporting ATP synthase complex, catalytic core F(1)
Unigene107_Z-1	224	4	2.2957	gi|115451499|ref|NP_001049350.1|	62.8	1.00E-09	Os03g0211700 [Oryza sativa Japonica Group] >gi|113547821|dbj|BAF11264.1| Os03g0211700 [Oryza sativa Japonica Group]	sp|Q8L608|HPSE2_ARATH	55.1	1.00E-07	Heparanase-like protein 2 OS=Arabidopsis thaliana GN=At5g61250 PE=2 SV=1	--	--	--	--	--	--	--	--	--	--	-	GO:0003824//catalytic activity	GO:0044464//cell part
Unigene10800_Z-1	1154	428	47.6801	gi|226501814|ref|NP_001150578.1|	358	9.00E-98	LOC100284211 [Zea mays] >gi|195640324|gb|ACG39630.1| ATP-dependent Clp protease proteolytic subunit [Zea mays]	sp|Q9FN42|CLPP2_ARATH	318	5.00E-86	ATP-dependent Clp protease proteolytic subunit 2, mitochondrial OS=Arabidopsis thaliana GN=CLPP2 PE=1 SV=1	CC1963	274	2.00E-73	COG0740	Protease subunit of ATP-dependent Clp proteases	K01358	5.00E-99	358	zma:100284211	ATP-dependent Clp protease, protease subunit [EC:3.4.21.92]	GO:0019538//protein metabolic process	GO:0004175//endopeptidase activity	GO:0043231//intracellular membrane-bounded organelle
Unigene10801_Z-1	1019	248	31.288	gi|115475257|ref|NP_001061225.1|	382	1.00E-105	Os08g0203700 [Oryza sativa Japonica Group] >gi|113623194|dbj|BAF23139.1| Os08g0203700 [Oryza sativa Japonica Group]	sp|C0LGH2|Y1561_ARATH	360	9.00E-99	Probable LRR receptor-like serine/threonine-protein kinase At1g56130 OS=Arabidopsis thaliana GN=At1g56130 PE=1 SV=2	alr0124_1	115	2.00E-25	COG4886	Leucine-rich repeat (LRR) protein	K13420	2.00E-44	176	vvi:100253808	LRR receptor-like serine/threonine-protein kinase FLS2 [EC:2.7.11.1]	-	GO:0016301//kinase activity	-
Unigene10802_Z-1	232	33	18.2863	--	--	--	--	--	--	--	--	--	--	--	--	--	--	--	--	--	--	-	-	-
Unigene10803_Z-1	803	181	28.9776	--	--	--	--	--	--	--	--	--	--	--	--	--	--	--	--	--	--	-	-	-
Unigene10804_Z-1	277	7	3.2488	--	--	--	--	--	--	--	--	--	--	--	--	--	--	--	--	--	--	-	-	-
Unigene10805_Z-1	268	23	11.033	gi|168022294|ref|XP_001763675.1|	50.1	8.00E-06	predicted protein [Physcomitrella patens subsp. patens] >gi|162685168|gb|EDQ71565.1| predicted protein [Physcomitrella patens subsp. patens]	--	--	--	--	--	--	--	--	--	--	--	--	--	--	-	-	-
Unigene10806_Z-1	313	33	13.5541	--	--	--	--	--	--	--	--	--	--	--	--	--	--	--	--	--	--	-	-	-
Unigene10807_Z-1	424	6	1.8192	gi|223995803|ref|XP_002287575.1|	89.4	2.00E-28	RL17A, ribosomal protein 27A 60S large ribosomal subunit [Thalassiosira pseudonana CCMP1335] >gi|220976691|gb|EED95018.1| RL17A, ribosomal protein 27A 60S large ribosomal subunit [Thalassiosira pseudonana CCMP1335]	sp|Q4R723|RL27A_MACFA	161	1.00E-39	60S ribosomal protein L27a OS=Macaca fascicularis GN=RPL27A PE=2 SV=1	SPBC776.11	105	3.00E-23	COG0200	Ribosomal protein L15	K02900	7.00E-27	115	olu:OSTLU_27402	large subunit ribosomal protein L27Ae	GO:0010467//gene expression	-	GO:0015934//large ribosomal subunit;GO:0031981//nuclear lumen
Unigene10808_Z-1	296	7	3.0402	--	--	--	--	--	--	--	--	--	--	--	--	--	--	--	--	--	--	-	-	-
Unigene10809_Z-1	371	7	2.4256	gi|32401320|gb|AAP80832.1|	71.6	3.00E-12	cytochrome c oxidase subunit 6b-1 [Griffithsia japonica]	sp|Q7YRK6|CX6B1_TARSY	130	2.00E-30	Cytochrome c oxidase subunit 6B1 OS=Tarsius syrichta GN=COX6B1 PE=3 SV=3	--	--	--	--	--	K02267	2.00E-12	67.4	vvi:100265595	cytochrome c oxidase subunit VIb [EC:1.9.3.1]	GO:0006970//response to osmotic stress;GO:0008152//metabolic process	GO:0046914//transition metal ion binding;GO:0016787//hydrolase activity	GO:0009534//chloroplast thylakoid
Unigene1080_Z-1	766	72	12.0838	--	--	--	--	--	--	--	--	--	--	--	--	--	--	--	--	--	--	-	-	-
Unigene10810_Z-1	423	26	7.9019	--	--	--	--	--	--	--	--	--	--	--	--	--	--	--	--	--	--	-	-	-
Unigene10811_Z-1	267	8	3.8519	--	--	--	--	--	--	--	--	--	--	--	--	--	--	--	--	--	--	-	-	-
Unigene10812_Z-1	397	17	5.505	--	--	--	--	--	--	--	--	--	--	--	--	--	--	--	--	--	--	-	-	-
Unigene10813_Z-1	228	8	4.5108	gi|21655201|gb|AAM28915.1|	50.1	8.00E-06	NBS [Pinus taeda]	--	--	--	--	--	--	--	--	--	--	--	--	--	--	-	-	-
Unigene10814_Z-1	257	6	3.0014	--	--	--	--	--	--	--	--	--	--	--	--	--	--	--	--	--	--	-	-	-
Unigene10815_Z-1	750	83	14.2271	gi|297848954|ref|XP_002892358.1|	142	4.00E-33	zinc finger family protein [Arabidopsis lyrata subsp. lyrata] >gi|297338200|gb|EFH68617.1| zinc finger family protein [Arabidopsis lyrata subsp. lyrata]	--	--	--	--	--	--	--	--	--	--	--	--	--	--	GO:0016567//protein ubiquitination	GO:0005488//binding	GO:0044424//intracellular part
Unigene10816_Z-1	1563	333	27.3895	gi|259490605|ref|NP_001159036.1|	127	3.00E-28	universal stress protein family protein [Zea mays] >gi|195642976|gb|ACG40956.1| universal stress protein family protein [Zea mays]	--	--	--	--	--	--	--	--	--	--	--	--	--	--	-	-	-
Unigene10817_Z-1	717	50	8.965	gi|27764548|gb|AAO23078.1|	135	4.00E-31	polyprotein [Glycine max]	--	--	--	--	--	--	--	--	--	--	--	--	--	--	GO:0044238//primary metabolic process;GO:0044260	GO:0005488//binding;GO:0003824//catalytic activity	GO:0044424//intracellular part
Unigene10818_Z-1	226	13	7.3949	gi|116788153|gb|ABK24775.1|	87.4	4.00E-17	unknown [Picea sitchensis]	--	--	--	--	--	--	--	--	--	--	--	--	--	--	-	-	-
Unigene10819_Z-1	427	15	4.5161	--	--	--	--	--	--	--	--	--	--	--	--	--	--	--	--	--	--	-	-	-
Unigene1081_Z-1	434	9	2.666	--	--	--	--	--	--	--	--	--	--	--	--	--	--	--	--	--	--	-	-	-
Unigene10820_Z-1	378	50	17.005	--	--	--	--	--	--	--	--	--	--	--	--	--	--	--	--	--	--	-	-	-
Unigene10821_Z-1	942	152	20.744	gi|18416773|ref|NP_567750.1|	201	1.00E-50	immunophilin / FKBP-type peptidyl-prolyl cis-trans isomerase family protein [Arabidopsis thaliana] >gi|16612240|gb|AAL27493.1|AF439821_1 AT4g26550/M3E9_20 [Arabidopsis thaliana] >gi|21928091|gb|AAM78074.1| AT4g26550/M3E9_20 [Arabidopsis thaliana]	sp|Q9LYR5|FKBP7_ARATH	61.6	7.00E-09	Probable FKBP-type peptidyl-prolyl cis-trans isomerase 7, chloroplastic OS=Arabidopsis thaliana GN=At5g13410 PE=1 SV=1	NMB0027	60.1	5.00E-09	COG0545	FKBP-type peptidyl-prolyl cis-trans isomerases 1	K01802	1.00E-09	60.5	ath:AT2G43560	peptidylprolyl isomerase [EC:5.2.1.8]	GO:0044267//cellular protein metabolic process	GO:0005527//macrolide binding;GO:0016859//cis-trans isomerase activity	GO:0009536//plastid
Unigene10822_Z-1	600	80	17.1411	gi|269980525|gb|ACZ56437.1|	93.2	3.00E-36	IAA-amino acid hydrolase [Populus tomentosa]	sp|Q8S9S4|ILL1_ORYSJ	90.9	8.00E-33	IAA-amino acid hydrolase ILR1-like 1 OS=Oryza sativa subsp. japonica GN=ILL1 PE=2 SV=1	SSO1952	56.2	2.00E-17	COG1473	Metal-dependent amidase/aminoacylase/carboxypeptidase	K01463	2.00E-33	84	ath:AT3G02875	[EC:3.5.1.-]	-	GO:0016811//hydrolase activity, acting on carbon-nitrogen (but not peptide) bonds, in linear amides;GO:0005488//binding	GO:0031410//cytoplasmic vesicle
Unigene10823_Z-1	1425	321	28.9594	gi|88196763|gb|ABD43024.1|	75.1	2.00E-12	At4g01960 [Arabidopsis thaliana]	--	--	--	--	--	--	--	--	--	--	--	--	--	--	-	-	-
Unigene10824_Z-1	236	16	8.7158	gi|297812231|ref|XP_002873999.1|	119	1.00E-26	PHD finger family protein [Arabidopsis lyrata subsp. lyrata] >gi|297319836|gb|EFH50258.1| PHD finger family protein [Arabidopsis lyrata subsp. lyrata]	sp|O81488|Y5621_ARATH	107	2.00E-23	PHD finger protein At5g26210 OS=Arabidopsis thaliana GN=At5g26210 PE=1 SV=2	--	--	--	--	--	--	--	--	--	--	GO:0006351//transcription, DNA-dependent	GO:0046914//transition metal ion binding;GO:0042393//histone binding	GO:0043231//intracellular membrane-bounded organelle
Unigene10825_Z-1	506	14	3.5569	gi|225216902|gb|ACN85198.1|	46.6	8.00E-09	subtilisin-like protease precursor [Oryza glaberrima]	--	--	--	--	--	--	--	--	--	--	--	--	--	--	GO:0008152//metabolic process	GO:0070011//peptidase activity, acting on L-amino acid peptides	GO:0031410//cytoplasmic vesicle
Unigene10826_Z-1	267	11	5.2964	gi|157283523|gb|ABV30788.1|	90.9	3.00E-21	kinase-like protein [Prunus cerasus var. caproniana]	sp|Q9FII5|Y5148_ARATH	70.5	7.00E-16	Probable leucine-rich repeat receptor-like protein kinase At5g61480 OS=Arabidopsis thaliana GN=At5g61480 PE=1 SV=1	--	--	--	--	--	K13415	1.00E-14	68.2	rcu:RCOM_0478150	protein brassinosteroid insensitive 1 [EC:2.7.10.1 2.7.11.1]	GO:0006464//protein modification process	GO:0004672//protein kinase activity;GO:0032559//adenyl ribonucleotide binding	-
Unigene10827_Z-1	385	61	20.369	--	--	--	--	--	--	--	--	--	--	--	--	--	--	--	--	--	--	-	-	-
Unigene10828_Z-1	1369	337	31.6465	gi|108710112|gb|ABF97907.1|	355	6.00E-97	expressed protein [Oryza sativa (japonica cultivar-group)]	--	--	--	--	--	--	--	--	--	--	--	--	--	--	-	-	GO:0043231//intracellular membrane-bounded organelle
Unigene10829_Z-1	585	61	13.4052	--	--	--	--	--	--	--	--	--	--	--	--	--	--	--	--	--	--	-	-	-
Unigene1082_Z-1	1294	201	19.9692	gi|115457628|ref|NP_001052414.1|	72.4	1.00E-11	Os04g0304000 [Oryza sativa Japonica Group] >gi|113563985|dbj|BAF14328.1| Os04g0304000 [Oryza sativa Japonica Group] >gi|116308942|emb|CAH66069.1| OSIGBa0092O07.4 [Oryza sativa (indica cultivar-group)] >gi|116309118|emb|CAH66223.1| OSIGBa0157N01.9 [Oryza sativa (indica cultivar-group)]	sp|Q5RGJ6|CCD53_DANRE	113	3.00E-24	WASH complex subunit CCDC53 OS=Danio rerio GN=ccdc53 PE=2 SV=1	--	--	--	--	--	--	--	--	--	--	-	-	-
Unigene10830_Z-1	1100	165	19.2837	gi|124360603|gb|ABN08602.1|	120	2.00E-26	Phosphoinositide-binding clathrin adaptor, N-terminal; Wiscott-Aldrich syndrome, C-terminal [Medicago truncatula]	sp|Q9ULL5|PRR12_HUMAN	71.2	1.00E-11	Proline-rich protein 12 OS=Homo sapiens GN=PRR12 PE=1 SV=2	XF0009	56.6	7.00E-08	COG0810	Periplasmic protein TonB, links inner and outer membranes	K12826	2.00E-09	60.5	rcu:RCOM_1353370	splicing factor 3A subunit 2	-	-	GO:0005618//cell wall
Unigene10831_Z-1	371	62	21.4841	gi|297725601|ref|NP_001175164.1|	116	7.00E-26	Os07g0419000 [Oryza sativa Japonica Group] >gi|255677703|dbj|BAH93892.1| Os07g0419000 [Oryza sativa Japonica Group]	sp|Q05047|C72A1_CATRO	100	4.00E-21	Secologanin synthase OS=Catharanthus roseus GN=CYP72A1 PE=2 SV=1	mlr5192	60.5	7.00E-10	COG2124	Cytochrome P450	K00232	1.00E-23	104	vvi:100249305	acyl-CoA oxidase [EC:1.3.3.6]	GO:0008152//metabolic process	GO:0016634;GO:0005506//iron ion binding	GO:0043231//intracellular membrane-bounded organelle
Unigene10832_Z-1	811	129	20.4488	gi|18390408|ref|NP_563710.1|	209	3.00E-53	AWPM-19-like membrane family protein [Arabidopsis thaliana] >gi|2494121|gb|AAB80630.1| Strong similarity to Triticum ABA induced membrane protein (gb|U80037). EST gb|Z27032 comes from this gene [Arabidopsis thaliana]	--	--	--	--	--	--	--	--	--	--	--	--	--	--	-	-	GO:0031224//intrinsic to membrane;GO:0031410//cytoplasmic vesicle
Unigene10833_Z-1	230	12	6.7074	gi|116786460|gb|ABK24113.1|	74.7	3.00E-13	unknown [Picea sitchensis]	--	--	--	--	--	--	--	--	--	--	--	--	--	--	-	-	-
Unigene10834_Z-1	1176	266	29.0786	gi|168055705|ref|XP_001779864.1|	134	3.00E-30	predicted protein [Physcomitrella patens subsp. patens] >gi|162668677|gb|EDQ55279.1| predicted protein [Physcomitrella patens subsp. patens]	--	--	--	--	--	--	--	--	--	--	--	--	--	--	-	-	-
Unigene10835_Z-1	325	13	5.1423	gi|115470625|ref|NP_001058911.1|	89	2.00E-27	Os07g0153300 [Oryza sativa Japonica Group] >gi|113610447|dbj|BAF20825.1| Os07g0153300 [Oryza sativa Japonica Group]	--	--	--	--	--	--	--	--	--	--	--	--	--	--	-	-	GO:0031410//cytoplasmic vesicle
Unigene10836_Z-1	1281	203	20.3726	gi|5042434|gb|AAD38273.1|AC006193_29	195	9.00E-49	Hypothetical protein [Arabidopsis thaliana]	sp|P08799|MYS2_DICDI	100	2.00E-20	Myosin-2 heavy chain OS=Dictyostelium discoideum GN=mhcA PE=1 SV=3	PAE2905	79	2.00E-14	COG0419	ATPase involved in DNA repair	K06638	5.00E-12	69.3	olu:OSTLU_28954	mitotic spindle assembly checkpoint protein MAD1	-	-	-
Unigene10837_Z-1	921	281	39.2235	gi|115481958|ref|NP_001064572.1|	111	1.00E-23	Os10g0409400 [Oryza sativa Japonica Group] >gi|75141703|sp|Q7XES5.1|BURPG_ORYSJ RecName: Full=BURP domain-containing protein 16; Short=OsBURP16; AltName: Full=Protein WGP1; Short=OsWGP1; Flags: Precursor >gi|31432021|gb|AAP53713.1| BURP domain containing protein, expressed [Oryza sativa (japonica cultivar-group)] >gi|113639181|dbj|BAF26486.1| Os10g0409400 [Oryza sativa Japonica Group] >gi|1492872…	sp|Q7XES5|BURPG_ORYSJ	111	8.00E-24	BURP domain-containing protein 16 OS=Oryza sativa subsp. japonica GN=BURP16 PE=2 SV=1	--	--	--	--	--	--	--	--	--	--	-	-	GO:0044464//cell part
Unigene10838_Z-1	426	25	7.5445	--	--	--	--	--	--	--	--	--	--	--	--	--	--	--	--	--	--	-	-	-
Unigene10839_Z-1	257	10	5.0023	--	--	--	--	--	--	--	--	--	--	--	--	--	--	--	--	--	--	-	-	-
Unigene1083_Z-1	487	79	20.8544	gi|186478734|ref|NP_001117325.1|	167	6.00E-41	protein binding / zinc ion binding [Arabidopsis thaliana]	sp|P42527|MHCKA_DICDI	78.6	2.00E-14	Myosin heavy chain kinase A OS=Dictyostelium discoideum GN=mhkA PE=1 SV=2	all0438_2	70.5	1.00E-12	COG2319	FOG: WD40 repeat	K12862	5.00E-09	57	zma:100282926	pleiotropic regulator 1	GO:0006886//intracellular protein transport	GO:0005488//binding;GO:0003824//catalytic activity	GO:0043231//intracellular membrane-bounded organelle
Unigene10840_Z-1	1325	247	23.9652	gi|30681433|ref|NP_172462.2|	479	1.00E-134	lyase [Arabidopsis thaliana]	sp|Q8RJP2|RHIE_DICD3	63.9	2.00E-09	Rhamnogalacturonate lyase OS=Dickeya dadantii (strain 3937) GN=rhiE PE=1 SV=1	--	--	--	--	--	--	--	--	--	--	-	-	-
Unigene10841_Z-1	1048	230	28.2141	gi|115465541|ref|NP_001056370.1|	316	4.00E-85	Os05g0571000 [Oryza sativa Japonica Group] >gi|113579921|dbj|BAF18284.1| Os05g0571000 [Oryza sativa Japonica Group]	sp|Q9SYX2|SPA1_ARATH	313	1.00E-84	Protein SUPPRESSOR OF PHYA-105 1 OS=Arabidopsis thaliana GN=SPA1 PE=1 SV=1	all0284_3	58.2	2.00E-08	COG2319	FOG: WD40 repeat	K10143	1.00E-69	260	pop:POPTR_1113820	E3 ubiquitin-protein ligase RFWD2 [EC:6.3.2.19]	GO:0048573//photoperiodism, flowering;GO:0048572;GO:0009640//photomorphogenesis;GO:0007602//phototransduction;GO:0006464//protein modification process	GO:0016628//oxidoreductase activity, acting on the CH-CH group of donors, NAD or NADP as acceptor;GO:0005515//protein binding;GO:0016301//kinase activity;GO:0032559//adenyl ribonucleotide binding	GO:0043231//intracellular membrane-bounded organelle;GO:0031461//cullin-RING ubiquitin ligase complex;GO:0019897//extrinsic to plasma membrane
Unigene10842_Z-1	413	34	10.5835	--	--	--	--	--	--	--	--	--	--	--	--	--	--	--	--	--	--	-	-	-
Unigene10843_Z-1	318	4	1.6171	--	--	--	--	--	--	--	--	--	--	--	--	--	--	--	--	--	--	-	-	-
Unigene10844_Z-1	268	6	2.8782	gi|149728036|gb|ABR28343.1|	60.8	4.00E-09	MYB transcription factor MYB64 [Medicago truncatula]	sp|Q9M2Y9|RAX3_ARATH	53.9	3.00E-07	Transcription factor RAX3 OS=Arabidopsis thaliana GN=RAX3 PE=2 SV=1	--	--	--	--	--	K09422	6.00E-09	55.8	ath:AT5G57620	myb proto-oncogene protein, plant	GO:0010468//regulation of gene expression	GO:0003676//nucleic acid binding	GO:0043231//intracellular membrane-bounded organelle
Unigene10845_Z-1	228	13	7.3301	gi|14485487|emb|CAC42081.1|	123	7.00E-28	polyamine oxidase [Hordeum vulgare subsp. vulgare] >gi|14488153|emb|CAC42119.1| flavin containing polyamine oxidase [Hordeum vulgare subsp. vulgare]	sp|Q9FNA2|PAO1_ARATH	117	2.00E-26	Polyamine oxidase 1 OS=Arabidopsis thaliana GN=PAO1 PE=1 SV=1	--	--	--	--	--	K13366	9.00E-31	128	vvi:100241347	polyamine oxidase (propane-1,3-diamine-forming) [EC:1.5.3.14]	GO:0051234//establishment of localization;GO:0006260//DNA replication	GO:0003676//nucleic acid binding;GO:0016647//oxidoreductase activity, acting on the CH-NH group of donors, oxygen as acceptor;GO:0034061	GO:0031410//cytoplasmic vesicle
Unigene10846_Z-1	404	33	10.501	gi|297817764|ref|XP_002876765.1|	86.7	8.00E-17	invertase/pectin methylesterase inhibitor family protein [Arabidopsis lyrata subsp. lyrata] >gi|297322603|gb|EFH53024.1| invertase/pectin methylesterase inhibitor family protein [Arabidopsis lyrata subsp. lyrata]	sp|P17407|21KD_DAUCA	78.2	1.00E-14	21 kDa protein OS=Daucus carota PE=2 SV=1	--	--	--	--	--	K01051	1.00E-06	48.5	ath:AT3G43270	pectinesterase [EC:3.1.1.11]	-	GO:0004091//carboxylesterase activity;GO:0004857//enzyme inhibitor activity	GO:0044464//cell part
Unigene10847_Z-1	322	36	14.373	gi|224286905|gb|ACN41155.1|	99.8	9.00E-21	unknown [Picea sitchensis]	--	--	--	--	--	--	--	--	--	--	--	--	--	--	-	-	-
Unigene10848_Z-1	1190	174	18.7976	gi|297831428|ref|XP_002883596.1|	158	9.00E-77	oxidative signal-inducible1 [Arabidopsis lyrata subsp. lyrata] >gi|297329436|gb|EFH59855.1| oxidative signal-inducible1 [Arabidopsis lyrata subsp. lyrata]	sp|Q0DCT8|G11A_ORYSJ	142	6.00E-62	Protein kinase G11A OS=Oryza sativa subsp. japonica GN=Os06g0291600 PE=2 SV=1	YBR028c	88.2	3.00E-17	COG0515	Serine/threonine protein kinase	K08286	7.00E-64	140	ath:AT5G47750	protein-serine/threonine kinase [EC:2.7.11.-]	GO:0009987//cellular process	GO:0005488//binding;GO:0004672//protein kinase activity	GO:0016020//membrane
Unigene10849_Z-1	447	27	7.7653	gi|18406854|ref|NP_566051.1|	144	2.00E-50	calcineurin B subunit-related [Arabidopsis thaliana]	sp|Q0KHU5|PCAT1_DROME	53.5	5.00E-07	1-acylglycerophosphocholine O-acyltransferase 1 OS=Drosophila melanogaster GN=CG32699 PE=2 SV=1	--	--	--	--	--	K13510	1.00E-53	152	vvi:100262557	lysophosphatidylcholine acyltransferase / lyso-PAF acetyltransferase [EC:2.3.1.23 2.3.1.67]	-	GO:0016788//hydrolase activity, acting on ester bonds;GO:0046872//metal ion binding;GO:0016747//transferase activity, transferring acyl groups other than amino-acyl groups	-
Unigene1084_Z-1	226	59	33.5616	--	--	--	--	--	--	--	--	--	--	--	--	--	--	--	--	--	--	-	-	-
Unigene10850_Z-1	407	58	18.3203	--	--	--	--	--	--	--	--	--	--	--	--	--	--	--	--	--	--	-	-	-
Unigene10851_Z-1	234	43	23.6239	gi|59275991|dbj|BAD89563.1|	76.3	1.00E-13	NTMTP1B [Nicotiana tabacum]	sp|Q9ZT63|MTP1_ARATH	73.6	4.00E-13	Metal tolerance protein 1 OS=Arabidopsis thaliana GN=MTP1 PE=1 SV=2	PM0926	55.5	2.00E-08	COG4531	ABC-type Zn2+ transport system, periplasmic component/surface adhesin	K03295	2.00E-09	57	cme:CMF058C	cation efflux system protein, CDF family	GO:0010035//response to inorganic substance;GO:0009987//cellular process;GO:0000041//transition metal ion transport	GO:0015082//di-, tri-valent inorganic cation transmembrane transporter activity	GO:0031090//organelle membrane;GO:0043231//intracellular membrane-bounded organelle
Unigene10852_Z-1	542	34	8.0645	gi|226496117|ref|NP_001149745.1|	151	3.00E-36	GINS complex subunit 1 [Zea mays] >gi|195630675|gb|ACG36644.1| DNA replication complex GINS protein PSF1 [Zea mays]	sp|Q9CZ15|PSF1_MOUSE	62.8	1.00E-09	DNA replication complex GINS protein PSF1 OS=Mus musculus GN=Gins1 PE=2 SV=1	--	--	--	--	--	K10732	7.00E-30	126	ath:AT1G80190	GINS complex subunit 1	GO:0006259//DNA metabolic process	-	GO:0043234//protein complex;GO:0009536//plastid
Unigene10853_Z-1	241	25	13.3359	--	--	--	--	--	--	--	--	--	--	--	--	--	--	--	--	--	--	-	-	-
Unigene10854_Z-1	399	59	19.0099	--	--	--	--	--	--	--	--	--	--	--	--	--	--	--	--	--	--	-	-	-
Unigene10855_Z-1	602	132	28.1888	gi|297722543|ref|NP_001173635.1|	96.7	2.00E-19	Os03g0737701 [Oryza sativa Japonica Group] >gi|108710970|gb|ABF98765.1| kinase, pfkB family protein, expressed [Oryza sativa (japonica cultivar-group)] >gi|170799868|gb|ACB38658.1| myo-inositol kinase [Oryza sativa Japonica Group] >gi|255674878|dbj|BAH92363.1| Os03g0737701 [Oryza sativa Japonica Group]	sp|P16356|RPB1_CAEEL	50.8	6.00E-06	DNA-directed RNA polymerase II subunit RPB1 OS=Caenorhabditis elegans GN=ama-1 PE=1 SV=2	--	--	--	--	--	K03006	9.00E-06	47	sbi:SORBI_07g003680	DNA-directed RNA polymerase II subunit A [EC:2.7.7.6]	-	-	-
Unigene10856_Z-1	260	9	4.4501	gi|148907803|gb|ABR17027.1|	76.3	1.00E-13	unknown [Picea sitchensis]	--	--	--	--	--	--	--	--	--	--	--	--	--	--	-	GO:0005488//binding	-
Unigene10857_Z-1	647	39	7.7493	gi|225457550|ref|XP_002272383.1|	72.4	4.00E-12	PREDICTED: similar to patched family protein [Vitis vinifera]	sp|O35604|NPC1_MOUSE	57	1.00E-07	Niemann-Pick C1 protein OS=Mus musculus GN=Npc1 PE=1 SV=1	--	--	--	--	--	K12385	4.00E-12	68.2	vvi:100257163	Niemann-Pick C1 protein	GO:0015918//sterol transport	GO:0004888//transmembrane receptor activity	GO:0031224//intrinsic to membrane;GO:0043231//intracellular membrane-bounded organelle
Unigene10858_Z-1	523	71	17.4524	gi|226509004|ref|NP_001148092.1|	258	2.00E-68	aldehyde dehydrogenase, dimeric NADP-preferring [Zea mays] >gi|195615734|gb|ACG29697.1| aldehyde dehydrogenase, dimeric NADP-preferring [Zea mays]	sp|Q70DU8|AL3H1_ARATH	247	2.00E-65	Aldehyde dehydrogenase family 3 member H1 OS=Arabidopsis thaliana GN=ALDH3H1 PE=2 SV=2	alr3672	160	1.00E-39	COG1012	NAD-dependent aldehyde dehydrogenases	K00128	3.00E-65	244	ath:AT4G34240	aldehyde dehydrogenase (NAD+) [EC:1.2.1.3]	GO:0009414//response to water deprivation;GO:0009725//response to hormone stimulus;GO:0006970//response to osmotic stress;GO:0044237//cellular metabolic process	GO:0004030//aldehyde dehydrogenase [NAD(P)+] activity	GO:0043231//intracellular membrane-bounded organelle
Unigene10859_Z-1	264	5	2.4348	--	--	--	--	--	--	--	--	--	--	--	--	--	--	--	--	--	--	-	-	-
Unigene1085_Z-1	467	21	5.781	--	--	--	--	--	--	--	--	--	--	--	--	--	--	--	--	--	--	-	-	-
Unigene10860_Z-1	263	5	2.4441	--	--	--	--	--	--	--	--	--	--	--	--	--	--	--	--	--	--	-	-	-
Unigene10861_Z-1	278	6	2.7746	--	--	--	--	--	--	--	--	--	--	--	--	--	--	--	--	--	--	-	-	-
Unigene10862_Z-1	583	49	10.8051	--	--	--	--	--	--	--	--	--	--	--	--	--	--	--	--	--	--	-	-	-
Unigene10863_Z-1	234	10	5.4939	--	--	--	--	--	--	--	--	--	--	--	--	--	K01436	2.00E-06	47.4	ath:AT1G44180	aminoacylase [EC:3.5.1.14]	-	-	-
Unigene10864_Z-1	383	0	0	gi|24473796|gb|AAL91663.1|	53.5	7.00E-11	60s acidic ribosomal protein [Prunus dulcis] >gi|111013714|gb|ABH03379.1| 60S acidic ribosomal protein [Prunus dulcis]	sp|P05387|RLA2_HUMAN	87.8	5.00E-24	60S acidic ribosomal protein P2 OS=Homo sapiens GN=RPLP2 PE=1 SV=1	SPBC23G7.15c	52.8	3.00E-11	COG2058	Ribosomal protein L12E/L44/L45/RPP1/RPP2	K02943	3.00E-12	51.2	pop:POPTR_832971	large subunit ribosomal protein LP2	GO:0006412//translation	GO:0005198//structural molecule activity	GO:0030529//ribonucleoprotein complex
Unigene10865_Z-1	242	4	2.1249	--	--	--	--	--	--	--	--	--	--	--	--	--	--	--	--	--	--	-	-	-
Unigene10866_Z-1	318	12	4.8513	gi|297607668|ref|NP_001060384.2|	105	2.00E-22	Os07g0635200 [Oryza sativa Japonica Group] >gi|255677995|dbj|BAF22298.2| Os07g0635200 [Oryza sativa Japonica Group]	sp|Q05047|C72A1_CATRO	85.5	3.00E-17	Secologanin synthase OS=Catharanthus roseus GN=CYP72A1 PE=2 SV=1	CC2997	53.5	9.00E-08	COG2124	Cytochrome P450	K07424	2.00E-19	90.9	sbi:SORBI_03g028720	cytochrome P450, family 3, subfamily A [EC:1.14.14.1]	GO:0008152//metabolic process	GO:0016634;GO:0005506//iron ion binding	-
Unigene10867_Z-1	400	23	7.3921	gi|297720895|ref|NP_001172810.1|	85.9	1.00E-16	Os02g0157150 [Oryza sativa Japonica Group] >gi|255670617|dbj|BAH91539.1| Os02g0157150 [Oryza sativa Japonica Group]	sp|Q8LPB4|PSKR1_DAUCA	85.9	7.00E-17	Phytosulfokine receptor 1 OS=Daucus carota GN=PSKR PE=1 SV=1	--	--	--	--	--	K13420	5.00E-14	73.2	osa:4337016	LRR receptor-like serine/threonine-protein kinase FLS2 [EC:2.7.11.1]	-	GO:0003824//catalytic activity	GO:0044464//cell part
Unigene10868_Z-1	2064	644	40.1121	gi|37983647|gb|AAR06293.1|	593	1.00E-179	adenylosuccinate lyase [Nicotiana tabacum]	sp|P44797|PUR8_HAEIN	541	2.00E-161	Adenylosuccinate lyase OS=Haemophilus influenzae GN=purB PE=3 SV=1	HI0639	541	5.00E-162	COG0015	Adenylosuccinate lyase	K01756	0	602	rcu:RCOM_0498660	adenylosuccinate lyase [EC:4.3.2.2]	GO:0009168//purine ribonucleoside monophosphate biosynthetic process	GO:0016842	-
Unigene10869_Z-1	464	51	14.1303	gi|209954723|dbj|BAG80552.1|	61.6	3.00E-11	UDP-glucose:glucosyltransferase [Lycium barbarum]	sp|Q9SK82|COGT2_ARATH	53.9	4.00E-07	Cytokinin-O-glucosyltransferase 2 OS=Arabidopsis thaliana GN=UGT85A1 PE=1 SV=1	--	--	--	--	--	K13030	5.00E-06	47	sbi:SORBI_01g001220	cyanohydrin beta-glucosyltransferase [EC:2.4.1.85]	-	GO:0016757//transferase activity, transferring glycosyl groups	-
Unigene1086_Z-1	380	21	7.1045	gi|18402623|ref|NP_565720.1|	53.1	9.00E-16	INH3 (INHIBITOR-3) [Arabidopsis thaliana] >gi|20197895|gb|AAM15305.1| Expressed protein [Arabidopsis thaliana] >gi|106879151|gb|ABF82605.1| At2g31305 [Arabidopsis thaliana]	sp|O14218|YPI1_SCHPO	43.9	5.00E-08	Type 1 phosphatases regulator ypi1 OS=Schizosaccharomyces pombe GN=ypi1 PE=2 SV=1	--	--	--	--	--	--	--	--	--	--	-	-	-
Unigene10870_Z-1	268	1	0.4797	--	--	--	--	--	--	--	--	--	--	--	--	--	--	--	--	--	--	-	-	-
Unigene10871_Z-1	352	30	10.9567	--	--	--	--	--	--	--	--	--	--	--	--	--	--	--	--	--	--	-	-	-
Unigene10872_Z-1	267	3	1.4445	gi|124359384|gb|ABN05850.1|	42	2.00E-09	Lysyl-tRNA synthetase, class-2; Aminoacyl-transfer RNA synthetase, class II [Medicago truncatula]	sp|Q9UUE6|SYKC_SCHPO	65.1	7.00E-18	Lysyl-tRNA synthetase, cytoplasmic OS=Schizosaccharomyces pombe GN=krs1 PE=2 SV=1	SPBC17G9.03c	65.1	2.00E-18	COG1190	Lysyl-tRNA synthetase (class II)	K04567	7.00E-12	47.8	olu:OSTLU_29494	lysyl-tRNA synthetase, class II [EC:6.1.1.6]	GO:0006412//translation	GO:0016874//ligase activity;GO:0005488//binding	-
Unigene10873_Z-1	255	10	5.0415	--	--	--	--	--	--	--	--	--	--	--	--	--	--	--	--	--	--	-	-	-
Unigene10874_Z-1	422	18	5.4835	--	--	--	--	--	--	--	--	--	--	--	--	--	--	--	--	--	--	-	-	-
Unigene10875_Z-1	358	60	21.5461	--	--	--	--	--	--	--	--	--	--	--	--	--	--	--	--	--	--	-	-	-
Unigene10876_Z-1	387	43	14.2842	--	--	--	--	--	--	--	--	--	--	--	--	--	--	--	--	--	--	-	-	-
Unigene10877_Z-1	362	10	3.5513	gi|15220579|ref|NP_176957.1|	108	4.00E-32	phototropic-responsive NPH3 family protein [Arabidopsis thaliana] >gi|42572025|ref|NP_974103.1| phototropic-responsive NPH3 family protein [Arabidopsis thaliana] >gi|31711740|gb|AAP68226.1| At1g67900 [Arabidopsis thaliana]	sp|Q5KS50|NPH3_ORYSJ	92	1.00E-22	Coleoptile phototropism protein 1 OS=Oryza sativa subsp. japonica GN=CPT1 PE=2 SV=1	--	--	--	--	--	--	--	--	--	--	GO:0009314//response to radiation	GO:0060089//molecular transducer activity	GO:0031410//cytoplasmic vesicle
Unigene10878_Z-1	395	23	7.4857	gi|115463435|ref|NP_001055317.1|	103	3.00E-39	Os05g0363100 [Oryza sativa Japonica Group] >gi|113578868|dbj|BAF17231.1| Os05g0363100 [Oryza sativa Japonica Group]	--	--	--	--	--	--	--	--	--	--	--	--	--	--	-	GO:0004091//carboxylesterase activity	-
Unigene10879_Z-1	416	50	15.4517	gi|116792177|gb|ABK26261.1|	84	5.00E-16	unknown [Picea sitchensis]	--	--	--	--	--	--	--	--	--	--	--	--	--	--	-	-	-
Unigene1087_Z-1	233	1	0.5518	--	--	--	--	--	--	--	--	--	--	--	--	--	--	--	--	--	--	-	-	-
Unigene10880_Z-1	1408	280	25.5655	gi|15230124|ref|NP_189092.1|	207	3.00E-52	transcription factor [Arabidopsis thaliana]	--	--	--	--	--	--	--	--	--	--	--	--	--	--	-	-	-
Unigene10881_Z-1	309	41	17.0579	--	--	--	--	--	--	--	--	--	--	--	--	--	--	--	--	--	--	-	-	-
Unigene10882_Z-1	665	36	6.9595	gi|288311314|gb|ADC45396.1|	310	7.00E-84	HSP90-2 [Glycine max]	sp|Q4R4T5|HS90B_MACFA	437	4.00E-122	Heat shock protein HSP 90-beta OS=Macaca fascicularis GN=Hsp90ab1 PE=2 SV=1	SPAC926.04c	249	4.00E-66	COG0326	Molecular chaperone, HSP90 family	K04079	2.00E-84	308	sbi:SORBI_02g028050	molecular chaperone HtpG	GO:0044267//cellular protein metabolic process;GO:0050896//response to stimulus	GO:0005515//protein binding;GO:0032559//adenyl ribonucleotide binding	GO:0044424//intracellular part
Unigene10883_Z-1	423	25	7.598	gi|50726936|gb|AAT81164.1|	166	6.00E-41	membrane acyl-CoA binding protein [Agave americana]	sp|Q9SM23|ACBP1_ARATH	161	1.00E-39	Acyl-CoA-binding domain-containing protein 1 OS=Arabidopsis thaliana GN=ACBP1 PE=1 SV=2	SPBC1539.06	48.5	4.00E-06	COG4281	Acyl-CoA-binding protein	K08762	2.00E-07	51.6	osa:4333305	diazepam-binding inhibitor (GABA receptor modulator, acyl-CoA-binding protein)	GO:0006950//response to stress;GO:0006810//transport;GO:0044238//primary metabolic process;GO:0010038//response to metal ion	GO:0046872//metal ion binding;GO:0005543//phospholipid binding;GO:0005504//fatty acid binding	GO:0005777//peroxisome;GO:0005618//cell wall;GO:0016020//membrane;GO:0031410//cytoplasmic vesicle
Unigene10884_Z-1	364	17	6.0041	--	--	--	--	--	--	--	--	--	--	--	--	--	--	--	--	--	--	-	-	-
Unigene10885_Z-1	652	37	7.2955	--	--	--	--	--	--	--	--	--	--	--	--	--	--	--	--	--	--	-	-	-
Unigene10886_Z-1	439	31	9.0781	gi|195638318|gb|ACG38627.1|	59.3	1.00E-08	GDU1 [Zea mays]	--	--	--	--	--	--	--	--	--	--	--	--	--	--	-	-	-
Unigene10887_Z-1	631	21	4.2785	gi|297741364|emb|CBI32495.3|	53.5	2.00E-06	unnamed protein product [Vitis vinifera]	--	--	--	--	--	--	--	--	--	--	--	--	--	--	-	-	-
Unigene10888_Z-1	643	29	5.7981	gi|115442533|ref|NP_001045546.1|	136	2.00E-31	Os01g0973300 [Oryza sativa Japonica Group] >gi|113535077|dbj|BAF07460.1| Os01g0973300 [Oryza sativa Japonica Group]	sp|Q9JME5|AP3B2_MOUSE	50.4	9.00E-06	AP-3 complex subunit beta-2 OS=Mus musculus GN=Ap3b2 PE=1 SV=2	--	--	--	--	--	K12397	9.00E-33	136	osa:4326400	AP-3 complex subunit beta	GO:0006810//transport	-	GO:0044464//cell part
Unigene10889_Z-1	621	24	4.9684	gi|1161167|gb|AAA85365.1|	138	4.00E-32	ethylene-forming enzyme [Picea glauca]	sp|A2A1A0|NCS1_COPJA	136	1.00E-31	S-norcoclaurine synthase 1 OS=Coptis japonica GN=NCS1 PE=1 SV=1	PA4191	55.5	7.00E-08	COG3491	Isopenicillin N synthase and related dioxygenases	K05278	6.00E-24	107	ath:AT5G08640	flavonol synthase [EC:1.14.11.23]	GO:0008152//metabolic process	GO:0046872//metal ion binding;GO:0003824//catalytic activity	-
Unigene1088_Z-1	398	28	9.0443	--	--	--	--	--	--	--	--	--	--	--	--	--	--	--	--	--	--	-	-	-
Unigene10890_Z-1	264	17	8.2784	--	--	--	--	--	--	--	--	--	--	--	--	--	--	--	--	--	--	-	-	-
Unigene10891_Z-1	1442	363	32.3624	gi|53850481|gb|AAU95417.1|	271	2.00E-71	At2g39740 [Arabidopsis thaliana] >gi|55733735|gb|AAV59264.1| At2g39740 [Arabidopsis thaliana]	sp|Q9UT49|CID13_SCHPO	91.7	1.00E-17	Poly(A) RNA polymerase cid13 OS=Schizosaccharomyces pombe GN=cid13 PE=1 SV=1	SPAC821.04c	91.7	3.00E-18	COG5260	DNA polymerase sigma	K03514	2.00E-09	60.8	ppp:PHYPADRAFT_166007	DNA polymerase sigma subunit [EC:2.7.7.7]	-	-	-
Unigene10892_Z-1	645	33	6.5774	gi|18406854|ref|NP_566051.1|	160	9.00E-39	calcineurin B subunit-related [Arabidopsis thaliana]	sp|Q502J0|PCAT2_DANRE	84.3	6.00E-16	Lysophosphatidylcholine acyltransferase 2 OS=Danio rerio GN=lpcat2 PE=2 SV=1	YKL190w	52	8.00E-07	COG5126	Ca2+-binding protein (EF-Hand superfamily)	K13510	2.00E-47	185	pop:POPTR_1098087	lysophosphatidylcholine acyltransferase / lyso-PAF acetyltransferase [EC:2.3.1.23 2.3.1.67]	-	GO:0003824//catalytic activity	-
Unigene10893_Z-1	607	15	3.1769	gi|116785441|gb|ABK23724.1|	86.3	2.00E-26	unknown [Picea sitchensis]	--	--	--	--	--	--	--	--	--	--	--	--	--	--	-	-	-
Unigene10894_Z-1	320	16	6.4279	--	--	--	--	--	--	--	--	--	--	--	--	--	--	--	--	--	--	-	-	-
Unigene10895_Z-1	794	128	20.7247	gi|15230680|ref|NP_187911.1|	245	4.00E-64	transporter-related [Arabidopsis thaliana] >gi|15809988|gb|AAL06921.1| AT3g13050/MGH6_16 [Arabidopsis thaliana] >gi|28416475|gb|AAO42768.1| At3g13050/MGH6_16 [Arabidopsis thaliana]	sp|Q8BFT9|SVOP_MOUSE	154	5.00E-37	Synaptic vesicle 2-related protein OS=Mus musculus GN=Svop PE=1 SV=1	SMa1447	80.9	2.00E-15	COG0477	Permeases of the major facilitator superfamily	K08176	2.00E-07	53.1	osa:4331542	MFS transporter, PHS family, inorganic phosphate transporter	GO:0006810//transport	GO:0005402	GO:0016020//membrane;GO:0031410//cytoplasmic vesicle
Unigene10896_Z-1	2040	481	30.312	--	--	--	--	--	--	--	--	--	--	--	--	--	--	--	--	--	--	-	-	-
Unigene10897_Z-1	279	11	5.0686	--	--	--	--	--	--	--	--	--	--	--	--	--	--	--	--	--	--	-	-	-
Unigene10898_Z-1	283	13	5.9055	--	--	--	--	--	--	--	--	--	--	--	--	--	--	--	--	--	--	-	-	-
Unigene10899_Z-1	859	75	11.2245	--	--	--	--	--	--	--	--	--	--	--	--	--	--	--	--	--	--	-	-	-
Unigene1089_Z-1	354	12	4.3579	gi|115441689|ref|NP_001045124.1|	135	1.00E-31	Os01g0904500 [Oryza sativa Japonica Group] >gi|113534655|dbj|BAF07038.1| Os01g0904500 [Oryza sativa Japonica Group]	--	--	--	--	--	--	--	--	--	--	--	--	--	--	-	-	GO:0044444//cytoplasmic part;GO:0043229//intracellular organelle
Unigene108_Z-1	691	101	18.7907	--	--	--	--	--	--	--	--	--	--	--	--	--	--	--	--	--	--	-	-	-
Unigene10900_Z-1	823	121	18.901	gi|297829424|ref|XP_002882594.1|	246	2.00E-64	DNAJ heat shock N-terminal domain-containing protein [Arabidopsis lyrata subsp. lyrata] >gi|297328434|gb|EFH58853.1| DNAJ heat shock N-terminal domain-containing protein [Arabidopsis lyrata subsp. lyrata]	--	--	--	--	--	--	--	--	--	--	--	--	--	--	GO:0009408//response to heat;GO:0000904//cell morphogenesis involved in differentiation	GO:0003824//catalytic activity	GO:0044432//endoplasmic reticulum part;GO:0031410//cytoplasmic vesicle
Unigene10901_Z-1	253	6	3.0488	gi|224128934|ref|XP_002320457.1|	37	9.00E-06	predicted protein [Populus trichocarpa] >gi|222861230|gb|EEE98772.1| predicted protein [Populus trichocarpa]	--	--	--	--	--	--	--	--	--	--	--	--	--	--	-	-	-
Unigene10902_Z-1	271	10	4.7438	gi|56784949|dbj|BAD82479.1|	85.1	6.00E-25	wall-associated kinase 4-like [Oryza sativa Japonica Group]	sp|P0C5E2|Y1839_ARATH	86.7	3.00E-21	Probable serine/threonine-protein kinase At1g18390 OS=Arabidopsis thaliana GN=At1g18390 PE=1 SV=2	--	--	--	--	--	K04733	1.00E-13	62	ath:AT5G38990	interleukin-1 receptor-associated kinase 4 [EC:2.7.11.1]	GO:0006464//protein modification process	GO:0004672//protein kinase activity;GO:0032559//adenyl ribonucleotide binding	GO:0016020//membrane;GO:0031410//cytoplasmic vesicle
Unigene10903_Z-1	1505	164	14.009	gi|169666911|gb|ACA63854.1|	103	8.00E-21	low molecular weight glutenin subunit [Triticum aestivum] >gi|169666925|gb|ACA63861.1| low molecular weight glutenin subunit [Triticum aestivum]	sp|Q90WJ3|PAXI1_XENLA	102	1.00E-20	PAX-interacting protein 1 OS=Xenopus laevis GN=paxip1 PE=1 SV=1	YBR112c	76.3	1.00E-13	COG0457	FOG: TPR repeat	K04498	4.00E-14	76.6	ppp:PHYPADRAFT_10108	E1A/CREB-binding protein [EC:2.3.1.48]	-	-	-
Unigene10904_Z-1	1093	117	13.7615	gi|75219509|sp|O48788.1|Y2267_ARATH	242	4.00E-80	RecName: Full=Probable inactive receptor kinase At2g26730; Flags: Precursor >gi|60543329|gb|AAX22262.1| At2g26730 [Arabidopsis thaliana] >gi|224589527|gb|ACN59297.1| leucine-rich repeat receptor-like protein kinase [Arabidopsis thaliana]	sp|O48788|Y2267_ARATH	242	2.00E-80	Probable inactive receptor kinase At2g26730 OS=Arabidopsis thaliana GN=At2g26730 PE=1 SV=1	MYPU_6850	43.1	4.00E-06	COG0515	Serine/threonine protein kinase	K13418	8.00E-27	84.7	pop:POPTR_913861	somatic embryogenesis receptor kinase 1 [EC:2.7.10.1 2.7.11.1]	GO:0006464//protein modification process;GO:0007167//enzyme linked receptor protein signaling pathway	GO:0004871//signal transducer activity;GO:0004672//protein kinase activity;GO:0016628//oxidoreductase activity, acting on the CH-CH group of donors, NAD or NADP as acceptor;GO:0032559//adenyl ribonucleotide binding	GO:0031224//intrinsic to membrane
Unigene10905_Z-1	755	70	11.9193	gi|297796335|ref|XP_002866052.1|	220	1.00E-78	glycosyl hydrolase family 1 protein [Arabidopsis lyrata subsp. lyrata] >gi|297311887|gb|EFH42311.1| glycosyl hydrolase family 1 protein [Arabidopsis lyrata subsp. lyrata]	sp|Q0DA21|BGL25_ORYSJ	217	2.00E-80	Beta-glucosidase 25 OS=Oryza sativa subsp. japonica GN=BGLU25 PE=2 SV=2	CAC0385	68.9	5.00E-17	COG2723	Beta-glucosidase/6-phospho-beta-glucosidase/beta-galactosidase	K01188	9.00E-78	286	osa:4332041	beta-glucosidase [EC:3.2.1.21]	GO:0044238//primary metabolic process	GO:0004553//hydrolase activity, hydrolyzing O-glycosyl compounds;GO:0043167//ion binding	GO:0005576//extracellular region;GO:0009536//plastid
Unigene10906_Z-1	1119	88	10.11	gi|300162985|gb|EFJ29597.1|	447	1.00E-149	Glycosyltransferase, CAZy family GT8 [Selaginella moellendorffii]	sp|Q949Q1|GAUTB_ARATH	410	9.00E-134	Probable galacturonosyltransferase 11 OS=Arabidopsis thaliana GN=GAUT11 PE=2 SV=1	--	--	--	--	--	--	--	--	--	--	-	-	-
Unigene10907_Z-1	270	4	1.9046	gi|2935642|gb|AAC39372.1|	80.1	7.00E-15	Af12-amino acid [Avena fatua]	sp|P09471|GNAO_HUMAN	175	9.00E-44	Guanine nucleotide-binding protein G(o) subunit alpha OS=Homo sapiens GN=GNAO1 PE=1 SV=4	--	--	--	--	--	K04640	1.00E-08	54.7	osa:4338448	guanine nucleotide binding protein (G protein), alpha, other	-	GO:0000166//nucleotide binding	-
Unigene10908_Z-1	1186	134	14.5251	gi|115445643|ref|NP_001046601.1|	252	6.00E-66	Os02g0293800 [Oryza sativa Japonica Group] >gi|113536132|dbj|BAF08515.1| Os02g0293800 [Oryza sativa Japonica Group]	sp|Q9D479|K1530_MOUSE	52.8	5.00E-06	Uncharacterized protein KIAA1530 OS=Mus musculus GN=Kiaa1530 PE=2 SV=1	--	--	--	--	--	--	--	--	--	--	-	-	-
Unigene10909_Z-1	429	132	39.5564	gi|57899335|dbj|BAD87946.1|	119	1.00E-26	chloroplast processing enzyme-like protein [Oryza sativa Japonica Group] >gi|57900425|dbj|BAD87661.1| chloroplast processing enzyme-like protein [Oryza sativa Japonica Group]	sp|P45181|PQQL_HAEIN	67	4.00E-11	Probable zinc protease pqqL OS=Haemophilus influenzae GN=pqqL PE=3 SV=1	HI1368	67	1.00E-11	COG0612	Predicted Zn-dependent peptidases	--	--	--	--	--	GO:0019538//protein metabolic process	GO:0046914//transition metal ion binding;GO:0004175//endopeptidase activity	GO:0009536//plastid
Unigene1090_Z-1	236	4	2.179	--	--	--	--	--	--	--	--	--	--	--	--	--	--	--	--	--	--	-	-	-
Unigene10910_Z-1	796	146	23.5798	--	--	--	--	--	--	--	--	--	--	--	--	--	--	--	--	--	--	-	-	-
Unigene10911_Z-1	408	29	9.1377	--	--	--	--	--	--	--	--	--	--	--	--	--	--	--	--	--	--	-	-	-
Unigene10912_Z-1	235	12	6.5647	gi|116788914|gb|ABK25048.1|	57	6.00E-08	unknown [Picea sitchensis]	--	--	--	--	--	--	--	--	--	--	--	--	--	--	-	-	-
Unigene10913_Z-1	224	21	12.0523	gi|104642235|gb|ABF73316.1|	115	1.00E-25	clavata-like receptor [Picea glauca]	sp|Q9SGP2|HSL1_ARATH	101	2.00E-21	Receptor-like protein kinase HSL1 OS=Arabidopsis thaliana GN=HSL1 PE=2 SV=1	--	--	--	--	--	K00924	1.00E-22	101	ath:AT1G28440	[EC:2.7.1.-]	GO:0006464//protein modification process	GO:0004702//receptor signaling protein serine/threonine kinase activity;GO:0004713//protein tyrosine kinase activity;GO:0016628//oxidoreductase activity, acting on the CH-CH group of donors, NAD or NADP as acceptor;GO:0032559//adenyl ribonucleotide binding	GO:0031224//intrinsic to membrane
Unigene10914_Z-1	1985	256	16.5798	gi|115489110|ref|NP_001067042.1|	750	0	Os12g0564600 [Oryza sativa Japonica Group] >gi|113649549|dbj|BAF30061.1| Os12g0564600 [Oryza sativa Japonica Group]	sp|O60524|SDCG1_HUMAN	416	2.00E-115	Serologically defined colon cancer antigen 1 OS=Homo sapiens GN=SDCCAG1 PE=1 SV=4	SPCC1322.17c	252	1.00E-66	COG1293	Predicted RNA-binding protein homologous to eukaryotic snRNP	--	--	--	--	--	GO:0003006//reproductive developmental process;GO:0008152//metabolic process	GO:0046914//transition metal ion binding	-
Unigene10915_Z-1	794	207	33.5158	gi|115487968|ref|NP_001066471.1|	71.2	1.00E-11	Os12g0239000 [Oryza sativa Japonica Group] >gi|77554064|gb|ABA96860.1| expressed protein [Oryza sativa (japonica cultivar-group)] >gi|113648978|dbj|BAF29490.1| Os12g0239000 [Oryza sativa Japonica Group]	--	--	--	--	--	--	--	--	--	--	--	--	--	--	-	-	-
Unigene10916_Z-1	1142	239	26.9049	gi|115473473|ref|NP_001060335.1|	229	4.00E-59	Os07g0626300 [Oryza sativa Japonica Group] >gi|113611871|dbj|BAF22249.1| Os07g0626300 [Oryza sativa Japonica Group]	--	--	--	--	--	--	--	--	--	--	--	--	--	--	-	-	-
Unigene10917_Z-1	761	89	15.0351	gi|110349516|gb|ABG73233.1|	62	7.00E-09	class III HD-Zip protein HDZ31 [Selaginella moellendorffii]	sp|Q6AST1|HOX32_ORYSJ	57.8	8.00E-08	Homeobox-leucine zipper protein HOX32 OS=Oryza sativa subsp. japonica GN=HOX32 PE=2 SV=1	--	--	--	--	--	K09338	7.00E-09	57.8	osa:4333544	homeobox-leucine zipper protein	-	-	-
Unigene10918_Z-1	276	4	1.8632	gi|15450503|gb|AAK96544.1|	65.1	2.00E-10	AT5g04480/T32M21_80 [Arabidopsis thaliana] >gi|24111433|gb|AAN46867.1| At5g04480/T32M21_80 [Arabidopsis thaliana]	--	--	--	--	--	--	--	--	--	--	--	--	--	--	GO:0008152//metabolic process	GO:0003824//catalytic activity	GO:0043231//intracellular membrane-bounded organelle
Unigene10919_Z-1	1033	261	32.4818	gi|104642235|gb|ABF73316.1|	134	2.00E-30	clavata-like receptor [Picea glauca]	sp|P47735|RLK5_ARATH	109	3.00E-23	Receptor-like protein kinase 5 OS=Arabidopsis thaliana GN=RLK5 PE=1 SV=1	--	--	--	--	--	K08286	2.00E-24	109	ath:AT4G28490	protein-serine/threonine kinase [EC:2.7.11.-]	GO:0006464//protein modification process	GO:0004672//protein kinase activity;GO:0032559//adenyl ribonucleotide binding	-
Unigene1091_Z-1	322	6	2.3955	--	--	--	--	--	--	--	--	--	--	--	--	--	--	--	--	--	--	-	-	-
Unigene10920_Z-1	429	64	19.1788	gi|67633936|gb|AAY78890.1|	188	2.00E-47	CC-NBS-LRR resistance-like protein [Pinus lambertiana]	sp|Q9SZA7|DRL29_ARATH	125	6.00E-29	Probable disease resistance protein At4g33300 OS=Arabidopsis thaliana GN=At4g33300 PE=2 SV=2	--	--	--	--	--	K13460	5.00E-07	50.1	ath:AT1G12220	disease resistance protein RPS5	GO:0012501//programmed cell death;GO:0006950//response to stress	GO:0032559//adenyl ribonucleotide binding	-
Unigene10921_Z-1	319	76	30.6283	gi|295913154|gb|ADG57837.1|	50.8	5.00E-06	transcription factor [Lycoris longituba]	--	--	--	--	--	--	--	--	--	K04371	2.00E-09	57.4	vvi:100254083	extracellular signal-regulated kinase 1/2 [EC:2.7.11.24]	-	GO:0005488//binding	-
Unigene10922_Z-1	600	145	31.0682	gi|12002853|gb|AAG43405.1|AF172931_1	120	8.00E-27	homeobox 1 [Picea abies]	sp|Q93V99|PDF2_ARATH	120	6.00E-27	Homeobox-leucine zipper protein PROTODERMAL FACTOR 2 OS=Arabidopsis thaliana GN=PDF2 PE=2 SV=1	--	--	--	--	--	K09338	6.00E-28	120	ath:AT4G04890	homeobox-leucine zipper protein	GO:0010468//regulation of gene expression;GO:0008544//epidermis development;GO:0006351//transcription, DNA-dependent;GO:0009793//embryonic development ending in seed dormancy	GO:0003677//DNA binding	GO:0043231//intracellular membrane-bounded organelle
Unigene10923_Z-1	766	45	7.5524	gi|42566953|ref|NP_193673.2|	145	8.00E-51	alcohol oxidase-related [Arabidopsis thaliana] >gi|300680983|sp|O65709.2|FAO4A_ARATH RecName: Full=Long-chain-alcohol oxidase FAO4A; AltName: Full=Long-chain fatty alcohol oxidase 4A	--	--	--	--	--	--	--	--	--	--	--	--	--	--	-	-	-
Unigene10924_Z-1	469	59	16.1726	--	--	--	--	--	--	--	--	--	--	--	--	--	--	--	--	--	--	-	-	-
Unigene10925_Z-1	384	69	23.1003	--	--	--	--	--	--	--	--	--	--	--	--	--	--	--	--	--	--	-	-	-
Unigene10926_Z-1	394	27	8.8098	gi|24960753|gb|AAN65447.1|	65.1	1.00E-13	Hypothetical protein [Oryza sativa Japonica Group]	sp|Q9LMA1|FMO1_ARATH	61.6	5.00E-13	Probable flavin-containing monooxygenase 1 OS=Arabidopsis thaliana GN=FMO1 PE=2 SV=1	--	--	--	--	--	--	--	--	--	--	-	GO:0016491//oxidoreductase activity	-
Unigene10927_Z-1	2473	758	39.4044	gi|115473875|ref|NP_001060536.1|	429	1.00E-119	Os07g0661300 [Oryza sativa Japonica Group] >gi|113612072|dbj|BAF22450.1| Os07g0661300 [Oryza sativa Japonica Group]	sp|Q9FPS3|UBP24_ARATH	424	2.00E-117	Ubiquitin carboxyl-terminal hydrolase 24 OS=Arabidopsis thaliana GN=UBP24 PE=1 SV=1	SPBC18H10.08c	90.5	1.00E-17	COG5533	Ubiquitin C-terminal hydrolase	K11841	2.00E-146	516	vvi:100261998	ubiquitin carboxyl-terminal hydrolase 10 [EC:3.1.2.15]	GO:0019941//modification-dependent protein catabolic process	GO:0016790//thiolester hydrolase activity	-
Unigene10928_Z-1	941	107	14.6182	gi|297823923|ref|XP_002879844.1|	96.7	1.00E-25	yippee family protein [Arabidopsis lyrata subsp. lyrata] >gi|297325683|gb|EFH56103.1| yippee family protein [Arabidopsis lyrata subsp. lyrata]	sp|Q9FN32|YIPL7_ARATH	89.4	6.00E-26	Protein yippee-like At5g53940 OS=Arabidopsis thaliana GN=At5g53940 PE=2 SV=1	--	--	--	--	--	--	--	--	--	--	-	-	-
Unigene10929_Z-1	353	21	7.6479	gi|225428015|ref|XP_002278452.1|	97.1	6.00E-20	PREDICTED: similar to KAK (KAKTUS) isoform 2 [Vitis vinifera]	sp|Q6WWW4|UPL3_ARATH	81.6	1.00E-15	E3 ubiquitin-protein ligase UPL3 OS=Arabidopsis thaliana GN=UPL3 PE=1 SV=1	--	--	--	--	--	K10590	2.00E-21	97.1	vvi:100264024	E3 ubiquitin-protein ligase TRIP12 [EC:6.3.2.19]	GO:0006261//DNA-dependent DNA replication;GO:0000904//cell morphogenesis involved in differentiation	-	GO:0016020//membrane
Unigene1092_Z-1	290	16	7.0929	--	--	--	--	--	--	--	--	--	--	--	--	--	--	--	--	--	--	-	-	-
Unigene10930_Z-1	233	38	20.9666	--	--	--	--	--	--	--	--	--	--	--	--	--	--	--	--	--	--	-	-	-
Unigene10931_Z-1	492	31	8.1002	gi|115436552|ref|NP_001043034.1|	218	2.00E-56	Os01g0363900 [Oryza sativa Japonica Group] >gi|113532565|dbj|BAF04948.1| Os01g0363900 [Oryza sativa Japonica Group]	sp|Q924C1|XPO5_MOUSE	51.6	2.00E-06	Exportin-5 OS=Mus musculus GN=Xpo5 PE=2 SV=1	--	--	--	--	--	--	--	--	--	--	GO:0009908//flower development;GO:0016109;GO:0009943//adaxial/abaxial axis specification;GO:0009887//organ morphogenesis;GO:0006405//RNA export from nucleus;GO:0045426//quinone cofactor biosynthetic process	GO:0010354;GO:0005215//transporter activity	GO:0009526//plastid envelope
Unigene10932_Z-1	403	15	4.785	gi|222423956|dbj|BAH19940.1|	100	4.00E-21	AT2G46280 [Arabidopsis thaliana]	sp|Q0V320|EIF3I_PHANO	230	2.00E-60	Eukaryotic translation initiation factor 3 subunit I OS=Phaeosphaeria nodorum GN=TIF34 PE=3 SV=2	sll0163	63.2	1.00E-10	COG2319	FOG: WD40 repeat	K03246	4.00E-23	103	pop:POPTR_833555	translation initiation factor eIF-3 subunit 2	GO:0006970//response to osmotic stress;GO:0010038//response to metal ion	GO:0005488//binding	GO:0031461//cullin-RING ubiquitin ligase complex
Unigene10933_Z-1	566	42	9.5397	gi|115434424|ref|NP_001041970.1|	51.2	7.00E-06	Os01g0138400 [Oryza sativa Japonica Group] >gi|113531501|dbj|BAF03884.1| Os01g0138400 [Oryza sativa Japonica Group] >gi|146739165|gb|ABQ42617.1| stress-induced receptor-like kinase 2 [Oryza sativa Indica Group]	--	--	--	--	--	--	--	--	--	--	--	--	--	--	-	-	-
Unigene10934_Z-1	245	16	8.3956	--	--	--	--	--	--	--	--	--	--	--	--	--	--	--	--	--	--	-	-	-
Unigene10935_Z-1	646	190	37.8112	--	--	--	--	--	--	--	--	--	--	--	--	--	--	--	--	--	--	-	-	-
Unigene10936_Z-1	623	54	11.1431	--	--	--	--	--	--	--	--	--	--	--	--	--	--	--	--	--	--	-	-	-
Unigene10937_Z-1	395	44	14.3204	--	--	--	--	--	--	--	--	--	--	--	--	--	--	--	--	--	--	-	-	-
Unigene10938_Z-1	1799	206	14.7209	gi|225452843|ref|XP_002278470.1|	859	0	PREDICTED: similar to starch synthase [Vitis vinifera]	sp|Q43847|SSY2_SOLTU	847	0	Granule-bound starch synthase 2, chloroplastic/amyloplastic OS=Solanum tuberosum GN=SS2 PE=1 SV=3	SP1124	300	5.00E-81	COG0297	Glycogen synthase	K00703	0	859	vvi:100261002	starch synthase [EC:2.4.1.21]	GO:0005982//starch metabolic process;GO:0005977//glycogen metabolic process	GO:0046527//glucosyltransferase activity	GO:0009536//plastid
Unigene10939_Z-1	271	5	2.3719	gi|148907966|gb|ABR17103.1|	58.2	3.00E-08	unknown [Picea sitchensis]	--	--	--	--	--	--	--	--	--	--	--	--	--	--	-	-	-
Unigene1093_Z-1	257	3	1.5007	--	--	--	--	--	--	--	--	--	--	--	--	--	--	--	--	--	--	-	-	-
Unigene10940_Z-1	366	26	9.1325	--	--	--	--	--	--	--	--	--	--	--	--	--	--	--	--	--	--	-	-	-
Unigene10941_Z-1	235	8	4.3764	--	--	--	--	--	--	--	--	--	--	--	--	--	--	--	--	--	--	-	-	-
Unigene10942_Z-1	275	9	4.2074	--	--	--	--	--	--	--	--	--	--	--	--	--	--	--	--	--	--	-	-	-
Unigene10943_Z-1	323	13	5.1742	--	--	--	--	--	--	--	--	--	--	--	--	--	--	--	--	--	--	-	-	-
Unigene10944_Z-1	380	74	25.035	gi|115473749|ref|NP_001060473.1|	118	2.00E-26	Os07g0647900 [Oryza sativa Japonica Group] >gi|143456709|sp|Q5K5B6.2|RH57_ORYSJ RecName: Full=DEAD-box ATP-dependent RNA helicase 57 >gi|113612009|dbj|BAF22387.1| Os07g0647900 [Oryza sativa Japonica Group]	sp|Q5K5B6|RH57_ORYSJ	118	1.00E-26	DEAD-box ATP-dependent RNA helicase 57 OS=Oryza sativa subsp. japonica GN=Os07g0647900 PE=2 SV=2	SPAC22F3.08c	79	2.00E-15	COG0513	Superfamily II DNA and RNA helicases	K12835	1.00E-07	51.6	ppp:PHYPADRAFT_147234	ATP-dependent RNA helicase DDX42 [EC:3.6.4.13]	-	GO:0005488//binding;GO:0042623//ATPase activity, coupled	-
Unigene10945_Z-1	289	4	1.7794	--	--	--	--	--	--	--	--	--	--	--	--	--	--	--	--	--	--	-	-	-
Unigene10946_Z-1	417	31	9.5571	gi|75319886|sp|Q50EK4.1|C75A1_PINTA	201	2.00E-51	RecName: Full=Cytochrome P450 750A1; AltName: Full=Cytochrome P450 CYPC >gi|59800268|gb|AAX07433.1| cytochrome P450 CYPC [Pinus taeda]	sp|Q50EK4|C75A1_PINTA	201	1.00E-51	Cytochrome P450 750A1 OS=Pinus taeda GN=CYP750A1 PE=2 SV=1	alr1450	85.5	3.00E-17	COG2124	Cytochrome P450	K00517	2.00E-34	141	ath:AT4G31940	[EC:1.14.-.-]	GO:0008152//metabolic process	GO:0016491//oxidoreductase activity;GO:0005506//iron ion binding	GO:0031224//intrinsic to membrane
Unigene10947_Z-1	1830	457	32.1044	gi|297849340|ref|XP_002892551.1|	415	1.00E-114	NF-X1 type zinc finger family protein [Arabidopsis lyrata subsp. lyrata] >gi|297338393|gb|EFH68810.1| NF-X1 type zinc finger family protein [Arabidopsis lyrata subsp. lyrata]	sp|Q12986|NFX1_HUMAN	263	2.00E-69	Transcriptional repressor NF-X1 OS=Homo sapiens GN=NFX1 PE=1 SV=2	--	--	--	--	--	--	--	--	--	--	-	-	-
Unigene10948_Z-1	444	51	14.7668	gi|60327214|gb|AAX19030.1|	109	1.00E-23	Hcr2-p7.1 [Solanum pimpinellifolium]	sp|Q9LP24|Y1571_ARATH	95.5	1.00E-19	Probable leucine-rich repeat receptor-like protein kinase At1g35710 OS=Arabidopsis thaliana GN=At1g35710 PE=2 SV=1	ECU11g0170	53.1	2.00E-07	COG4886	Leucine-rich repeat (LRR) protein	K13420	3.00E-19	90.9	ath:AT5G46330	LRR receptor-like serine/threonine-protein kinase FLS2 [EC:2.7.11.1]	-	GO:0003824//catalytic activity	-
Unigene10949_Z-1	286	2	0.899	--	--	--	--	--	--	--	--	--	--	--	--	--	--	--	--	--	--	-	-	-
Unigene1094_Z-1	2302	729	40.7119	gi|115437164|ref|NP_001043227.1|	354	3.00E-96	Os01g0526200 [Oryza sativa Japonica Group] >gi|113532758|dbj|BAF05141.1| Os01g0526200 [Oryza sativa Japonica Group]	sp|Q9QYW0|AATF_RAT	153	6.00E-36	Protein AATF OS=Rattus norvegicus GN=Aatf PE=1 SV=1	--	--	--	--	--	--	--	--	--	--	-	-	-
Unigene10950_Z-1	1027	131	16.3984	--	--	--	--	--	--	--	--	--	--	--	--	--	--	--	--	--	--	-	-	-
Unigene10951_Z-1	656	79	15.4819	gi|297796383|ref|XP_002866076.1|	73.9	2.00E-18	swap (Suppressor-of-White-APricot)/surp domain-containing protein [Arabidopsis lyrata subsp. lyrata] >gi|297311911|gb|EFH42335.1| swap (Suppressor-of-White-APricot)/surp domain-containing protein [Arabidopsis lyrata subsp. lyrata]	--	--	--	--	--	--	--	--	--	K13168	1.00E-06	50.1	rcu:RCOM_1408100	splicing factor, arginine/serine-rich 16	-	-	-
Unigene10952_Z-1	227	25	14.1584	--	--	--	--	--	--	--	--	--	--	--	--	--	--	--	--	--	--	-	-	-
Unigene10953_Z-1	1188	307	33.2217	gi|88196739|gb|ABD43012.1|	302	6.00E-81	At4g26550 [Arabidopsis thaliana]	sp|P38166|SFT2_YEAST	83.6	3.00E-15	Protein transport protein SFT2 OS=Saccharomyces cerevisiae GN=SFT2 PE=1 SV=1	YBL102w	83.6	6.00E-16	COG5102	Membrane protein involved in ER to Golgi transport	--	--	--	--	--	GO:0006810//transport	-	GO:0044464//cell part
Unigene10954_Z-1	345	17	6.3347	gi|115464439|ref|NP_001055819.1|	118	2.00E-26	Os05g0473000 [Oryza sativa Japonica Group] >gi|113579370|dbj|BAF17733.1| Os05g0473000 [Oryza sativa Japonica Group]	sp|O80920|PYL4_ARATH	110	3.00E-24	Abscisic acid receptor PYL4 OS=Arabidopsis thaliana GN=PYL4 PE=1 SV=1	--	--	--	--	--	--	--	--	--	--	-	-	-
Unigene10955_Z-1	2862	587	26.3674	gi|15241866|ref|NP_201062.1|	342	2.00E-92	armadillo/beta-catenin repeat family protein / U-box domain-containing protein [Arabidopsis thaliana] >gi|122242631|sp|Q0WUF6.1|PUB41_ARATH RecName: Full=U-box domain-containing protein 41; AltName: Full=Plant U-box protein 41	sp|Q0WUF6|PUB41_ARATH	342	9.00E-93	U-box domain-containing protein 41 OS=Arabidopsis thaliana GN=PUB41 PE=2 SV=1	--	--	--	--	--	--	--	--	--	--	GO:0032446//protein modification by small protein conjugation	GO:0019787//small conjugating protein ligase activity	-
Unigene10956_Z-1	498	21	5.4211	--	--	--	--	--	--	--	--	--	--	--	--	--	--	--	--	--	--	-	-	-
Unigene10957_Z-1	271	9	4.2695	--	--	--	--	--	--	--	--	--	--	--	--	--	--	--	--	--	--	-	-	-
Unigene10958_Z-1	269	39	18.6385	gi|30681478|ref|NP_850942.1|	100	7.00E-21	LRR XI-23; ATP binding / kinase/ protein kinase/ protein serine/threonine kinase [Arabidopsis thaliana] >gi|17065208|gb|AAL32758.1| Unknown protein [Arabidopsis thaliana] >gi|224589386|gb|ACN59227.1| leucine-rich repeat receptor-like protein kinase [Arabidopsis thaliana]	sp|Q9LJM4|IKU2_ARATH	95.5	9.00E-20	Receptor-like protein kinase HAIKU2 OS=Arabidopsis thaliana GN=IKU2 PE=1 SV=1	--	--	--	--	--	K00924	2.00E-17	83.6	ath:AT1G28440	[EC:2.7.1.-]	GO:0019538//protein metabolic process	GO:0008233//peptidase activity;GO:0004672//protein kinase activity;GO:0000166//nucleotide binding	GO:0031410//cytoplasmic vesicle
Unigene10959_Z-1	524	103	25.27	--	--	--	--	--	--	--	--	--	--	--	--	--	--	--	--	--	--	-	-	-
Unigene1095_Z-1	314	43	17.6051	--	--	--	--	--	--	--	--	--	--	--	--	--	--	--	--	--	--	-	-	-
Unigene10960_Z-1	316	36	14.6459	gi|148909248|gb|ABR17724.1|	99.4	1.00E-20	unknown [Picea sitchensis]	--	--	--	--	--	--	--	--	--	--	--	--	--	--	GO:0044238//primary metabolic process	GO:0004091//carboxylesterase activity	-
Unigene10961_Z-1	818	150	23.5742	gi|42571181|ref|NP_973664.1|	286	2.00E-76	POLD2 (DNA POLYMERASE DELTA SMALL SUBUNIT); DNA binding / DNA-directed DNA polymerase [Arabidopsis thaliana] >gi|31376377|gb|AAP49515.1| At2g42120 [Arabidopsis thaliana] >gi|62320658|dbj|BAD95325.1| DNA polymerase delta small subunit like protein [Arabidopsis thaliana]	sp|O48520|DPOD2_ARATH	280	6.00E-75	DNA polymerase delta small subunit OS=Arabidopsis thaliana GN=POLD2 PE=2 SV=1	SPAC27E2.05	90.1	4.00E-18	COG1311	Archaeal DNA polymerase II, small subunit/DNA polymerase delta, subunit B	K02328	4.00E-77	284	ath:AT2G42120	DNA polymerase delta subunit 2	-	GO:0016779//nucleotidyltransferase activity	-
Unigene10962_Z-1	408	5	1.5755	gi|37693462|dbj|BAC99050.1|	91.7	6.00E-38	brassinosteroid receptor [Pisum sativum]	sp|O22476|BRI1_ARATH	83.6	1.00E-34	Protein BRASSINOSTEROID INSENSITIVE 1 OS=Arabidopsis thaliana GN=BRI1 PE=1 SV=1	--	--	--	--	--	K13415	2.00E-38	89	vvi:100252647	protein brassinosteroid insensitive 1 [EC:2.7.10.1 2.7.11.1]	GO:0009908//flower development;GO:0000226//microtubule cytoskeleton organization;GO:0009720//detection of hormone stimulus;GO:0048827//phyllome development;GO:0048878//chemical homeostasis;GO:0009411//response to UV;GO:0010208//pollen wall assembly;GO:0043401;GO:0006464//protein modification process;GO:0009646//response to absence of light	GO:0004672//protein kinase activity;GO:0004896//cytokine receptor activity;GO:0046983//protein dimerization activity;GO:0042802//identical protein binding;GO:0032559//adenyl ribonucleotide binding	GO:0032991;GO:0016020//membrane;GO:0043231//intracellular membrane-bounded organelle;GO:0031410//cytoplasmic vesicle
Unigene10963_Z-1	1383	226	21.0081	--	--	--	--	--	--	--	--	--	--	--	--	--	--	--	--	--	--	-	-	-
Unigene10964_Z-1	264	11	5.3566	--	--	--	--	--	--	--	--	--	--	--	--	--	--	--	--	--	--	-	-	-
Unigene10965_Z-1	551	26	6.0663	gi|159474126|ref|XP_001695180.1|	84.7	4.00E-22	ubiquitin-activating enzyme E1 [Chlamydomonas reinhardtii] >gi|158276114|gb|EDP01888.1| ubiquitin-activating enzyme E1 [Chlamydomonas reinhardtii]	sp|Q55C16|UBA1_DICDI	90.1	2.00E-20	Ubiquitin-like modifier-activating enzyme 1 OS=Dictyostelium discoideum GN=uba1 PE=3 SV=1	YKL210w	81.3	3.00E-19	COG0476	Dinucleotide-utilizing enzymes involved in molybdopterin and thiamine biosynthesis family 2	K03178	2.00E-23	84.7	cre:CHLREDRAFT_191903	ubiquitin-activating enzyme E1 [EC:6.3.2.19]	-	GO:0003824//catalytic activity;GO:0005488//binding	-
Unigene10966_Z-1	304	69	29.1793	--	--	--	--	--	--	--	--	--	--	--	--	--	--	--	--	--	--	-	-	-
Unigene10967_Z-1	543	102	24.149	gi|300167816|gb|EFJ34420.1|	240	6.00E-63	ubiquitin-protein ligase, PUB49 [Selaginella moellendorffii]	sp|Q9FJX0|PPIL2_ARATH	228	1.00E-59	Peptidyl-prolyl cis-trans isomerase-like 2 OS=Arabidopsis thaliana GN=PUB49 PE=2 SV=1	SPAC21E11.05c	84.3	1.00E-16	COG0652	Peptidyl-prolyl cis-trans isomerase (rotamase) - cyclophilin family	K10598	4.00E-63	237	rcu:RCOM_0580330	peptidyl-prolyl cis-trans isomerase-like 2 [EC:5.2.1.8]	GO:0032446//protein modification by small protein conjugation	GO:0019787//small conjugating protein ligase activity;GO:0016859//cis-trans isomerase activity	GO:0043234//protein complex
Unigene10968_Z-1	339	18	6.8261	gi|149391425|gb|ABR25730.1|	187	4.00E-47	ubiquitin fusion protein [Oryza sativa Indica Group]	sp|P0C276|RL40_SHEEP	115	6.00E-26	60S ribosomal protein L40 OS=Ovis aries GN=UBA52 PE=3 SV=1	SPAC1805.12c_2	98.2	3.00E-21	COG1552	Ribosomal protein L40E	K02927	5.00E-49	188	vvi:100253716	large subunit ribosomal protein L40e	GO:0003006//reproductive developmental process;GO:0010467//gene expression;GO:0032446//protein modification by small protein conjugation	GO:0005488//binding;GO:0005198//structural molecule activity	GO:0015934//large ribosomal subunit;GO:0031981//nuclear lumen
Unigene10969_Z-1	1321	262	25.4975	gi|168024518|ref|XP_001764783.1|	368	1.00E-100	WD40 repeat protein, COMPASS complex protein [Physcomitrella patens subsp. patens] >gi|162684077|gb|EDQ70482.1| WD40 repeat protein, COMPASS complex protein [Physcomitrella patens subsp. patens]	sp|Q8BX09|RBBP5_MOUSE	168	9.00E-41	Retinoblastoma-binding protein 5 OS=Mus musculus GN=Rbbp5 PE=1 SV=2	YAR003w	116	1.00E-25	COG2319	FOG: WD40 repeat	--	--	--	--	--	-	-	-
Unigene1096_Z-1	275	12	5.6098	--	--	--	--	--	--	--	--	--	--	--	--	--	--	--	--	--	--	-	-	-
Unigene10970_Z-1	1598	556	44.7299	gi|18399058|ref|NP_566383.1|	347	2.00E-94	protein phosphatase-related [Arabidopsis thaliana] >gi|87116654|gb|ABD19691.1| At3g10940 [Arabidopsis thaliana]	sp|Q9WUA5|EPM2A_MOUSE	84.7	2.00E-15	Laforin OS=Mus musculus GN=Epm2a PE=1 SV=1	--	--	--	--	--	--	--	--	--	--	GO:0006464//protein modification process;GO:0006796//phosphate metabolic process	GO:0004721//phosphoprotein phosphatase activity	GO:0009536//plastid
Unigene10971_Z-1	393	21	6.8695	--	--	--	--	--	--	--	--	--	--	--	--	--	--	--	--	--	--	-	-	-
Unigene10972_Z-1	268	9	4.3173	--	--	--	--	--	--	--	--	--	--	--	--	--	--	--	--	--	--	-	-	-
Unigene10973_Z-1	415	20	6.1956	--	--	--	--	--	--	--	--	--	--	--	--	--	--	--	--	--	--	-	-	-
Unigene10974_Z-1	335	708	271.699	gi|115476652|ref|NP_001061922.1|	95.9	1.00E-19	Os08g0444100 [Oryza sativa Japonica Group] >gi|42407437|dbj|BAD10044.1| splicing factor 3B subunit 5-like protein [Oryza sativa Japonica Group] >gi|113623891|dbj|BAF23836.1| Os08g0444100 [Oryza sativa Japonica Group]	sp|P58728|SF3BB_ARATH	94	3.00E-19	Uncharacterized protein At4g14342 OS=Arabidopsis thaliana GN=At4g14342 PE=3 SV=1	--	--	--	--	--	K12832	4.00E-21	96.3	vvi:100247773	splicing factor 3B subunit 5	GO:0006396//RNA processing	-	GO:0043231//intracellular membrane-bounded organelle
Unigene10975_Z-1	1382	122	11.3488	gi|9295718|gb|AAF87024.1|AC006535_2	163	2.00E-64	T24P13.3 [Arabidopsis thaliana]	--	--	--	--	--	--	--	--	--	--	--	--	--	--	-	-	GO:0031410//cytoplasmic vesicle
Unigene10976_Z-1	642	144	28.8355	gi|15224501|ref|NP_181375.1|	62	5.00E-09	VHS domain-containing protein / GAT domain-containing protein [Arabidopsis thaliana] >gi|209529799|gb|ACI49794.1| At2g38410 [Arabidopsis thaliana]	sp|Q75BI6|MED15_ASHGO	58.5	3.00E-08	Mediator of RNA polymerase II transcription subunit 15 OS=Ashbya gossypii GN=GAL11 PE=3 SV=1	--	--	--	--	--	K13210	3.00E-06	48.9	ath:AT2G25970	far upstream element-binding protein	GO:0009987//cellular process	-	GO:0044464//cell part
Unigene10977_Z-1	580	51	11.3043	gi|83423282|emb|CAI64810.1|	172	2.00E-60	nucleoporin [Lotus japonicus] >gi|83423284|emb|CAI64811.1| nucleoporin [Lotus japonicus]	--	--	--	--	--	--	--	--	--	--	--	--	--	--	-	GO:0005506//iron ion binding	-
Unigene10978_Z-1	328	25	9.7986	gi|289188048|gb|ADC92549.1|	87.8	3.00E-17	UDP-glucosyltransferase HvUGT5876 [Hordeum vulgare subsp. vulgare]	sp|Q9ZQ99|COGT1_ARATH	68.2	2.00E-11	Cytokinin-O-glucosyltransferase 1 OS=Arabidopsis thaliana GN=UGT73C1 PE=2 SV=1	--	--	--	--	--	K13496	1.00E-12	68.2	ath:AT2G36750	UDP-glucosyl transferase 73C [EC:2.4.1.-]	-	GO:0016757//transferase activity, transferring glycosyl groups	GO:0043231//intracellular membrane-bounded organelle
Unigene10979_Z-1	543	117	27.7004	--	--	--	--	--	--	--	--	--	--	--	--	--	--	--	--	--	--	-	-	-
Unigene1097_Z-1	769	100	16.7176	gi|225435610|ref|XP_002283298.1|	228	6.00E-59	PREDICTED: similar to Callose synthase 3 [Vitis vinifera]	sp|Q9SL03|CALS2_ARATH	228	3.00E-59	Callose synthase 2 OS=Arabidopsis thaliana GN=CALS2 PE=2 SV=2	--	--	--	--	--	K11000	3.00E-61	231	rcu:RCOM_0146290	callose synthase [EC:2.4.1.-]	GO:0006074	GO:0035251//UDP-glucosyltransferase activity	GO:0043234//protein complex;GO:0016020//membrane
Unigene10980_Z-1	352	29	10.5914	gi|67466987|gb|AAY67902.1|	75.9	1.00E-13	SHR5-receptor-like kinase [Saccharum hybrid cultivar SP70-1143]	sp|C0LGH2|Y1561_ARATH	67.4	3.00E-11	Probable LRR receptor-like serine/threonine-protein kinase At1g56130 OS=Arabidopsis thaliana GN=At1g56130 PE=1 SV=2	--	--	--	--	--	K13417	2.00E-08	53.9	ath:AT2G13790	somatic embryogenesis receptor kinase 4 [EC:2.7.10.1 2.7.11.1]	-	GO:0005488//binding;GO:0016301//kinase activity	GO:0043231//intracellular membrane-bounded organelle;GO:0031410//cytoplasmic vesicle
Unigene10981_Z-1	1148	201	22.5089	gi|297598653|ref|NP_001046019.2|	282	4.00E-92	Os02g0169000 [Oryza sativa Japonica Group] >gi|255670633|dbj|BAF07933.2| Os02g0169000 [Oryza sativa Japonica Group]	--	--	--	--	--	--	--	--	--	--	--	--	--	--	-	-	GO:0009536//plastid
Unigene10982_Z-1	316	8	3.2546	--	--	--	--	--	--	--	--	--	--	--	--	--	--	--	--	--	--	-	-	-
Unigene10983_Z-1	514	40	10.0045	gi|116778989|gb|ABK21088.1|	75.9	2.00E-13	unknown [Picea sitchensis]	--	--	--	--	--	--	--	--	--	--	--	--	--	--	-	-	-
Unigene10984_Z-1	2027	575	36.4681	gi|297844488|ref|XP_002890125.1|	281	3.00E-74	ribosomal protein S15 family protein [Arabidopsis lyrata subsp. lyrata] >gi|297335967|gb|EFH66384.1| ribosomal protein S15 family protein [Arabidopsis lyrata subsp. lyrata]	sp|A8F724|RS15_THELT	86.7	6.00E-16	30S ribosomal protein S15 OS=Thermotoga lettingae (strain ATCC BAA-301 / DSM 14385 / TMO) GN=rpsO PE=3 SV=1	FN1979	77.8	7.00E-14	COG0184	Ribosomal protein S15P/S13E	K02956	2.00E-07	55.1	olu:OSTLU_94333	small subunit ribosomal protein S15	-	-	GO:0043231//intracellular membrane-bounded organelle;GO:0044444//cytoplasmic part;GO:0030529//ribonucleoprotein complex
Unigene10985_Z-1	419	33	10.1251	gi|226499068|ref|NP_001152440.1|	66.6	8.00E-11	calmodulin binding protein [Zea mays]	--	--	--	--	--	--	--	--	--	K02183	3.00E-10	60.8	vvi:100264980	calmodulin	-	GO:0005515//protein binding	-
Unigene10986_Z-1	435	24	7.0929	gi|115463103|ref|NP_001055151.1|	54.7	3.00E-07	Os05g0305900 [Oryza sativa Japonica Group] >gi|113578702|dbj|BAF17065.1| Os05g0305900 [Oryza sativa Japonica Group]	--	--	--	--	--	--	--	--	--	--	--	--	--	--	-	GO:0005488//binding;GO:0004672//protein kinase activity	-
Unigene10987_Z-1	271	6	2.8463	--	--	--	--	--	--	--	--	--	--	--	--	--	--	--	--	--	--	-	-	-
Unigene10988_Z-1	248	15	7.7757	--	--	--	--	--	--	--	--	--	--	--	--	--	--	--	--	--	--	-	-	-
Unigene10989_Z-1	416	55	16.9969	gi|212717143|gb|ACJ37413.1|	70.1	7.00E-12	serine/threonine protein kinase-like protein [Glycine max]	sp|Q9LYN8|EXS_ARATH	63.5	4.00E-10	Leucine-rich repeat receptor protein kinase EXS OS=Arabidopsis thaliana GN=EXS PE=1 SV=1	--	--	--	--	--	K13415	6.00E-12	66.2	sbi:SORBI_03g032990	protein brassinosteroid insensitive 1 [EC:2.7.10.1 2.7.11.1]	GO:0006464//protein modification process	GO:0004674//protein serine/threonine kinase activity;GO:0032559//adenyl ribonucleotide binding	GO:0009536//plastid
Unigene1098_Z-1	338	30	11.4105	--	--	--	--	--	--	--	--	--	--	--	--	--	--	--	--	--	--	-	-	-
Unigene10990_Z-1	824	153	23.8706	gi|116793055|gb|ABK26600.1|	209	3.00E-53	unknown [Picea sitchensis]	--	--	--	--	--	--	--	--	--	--	--	--	--	--	-	-	-
Unigene10991_Z-1	487	8	2.1118	gi|162460162|ref|NP_001106062.1|	52.8	2.00E-06	pentatricopeptide repeat protein 5 [Zea mays] >gi|154520281|gb|ABS82814.1| pentatricopeptide repeat protein 5 [Zea mays]	--	--	--	--	--	--	--	--	--	--	--	--	--	--	-	-	-
Unigene10992_Z-1	499	52	13.3968	--	--	--	--	--	--	--	--	--	--	--	--	--	--	--	--	--	--	-	-	-
Unigene10993_Z-1	408	37	11.6585	--	--	--	--	--	--	--	--	--	--	--	--	--	--	--	--	--	--	-	-	-
Unigene10994_Z-1	1127	188	21.4454	gi|2341043|gb|AAB70448.1|	265	8.00E-70	Strong similarity to Arabidopsis REV3C (gb|X62461) [Arabidopsis thaliana] >gi|111074216|gb|ABH04481.1| At1g04280 [Arabidopsis thaliana]	--	--	--	--	--	--	--	--	--	--	--	--	--	--	-	-	-
Unigene10995_Z-1	1515	364	30.8879	gi|297834232|ref|XP_002884998.1|	210	5.00E-53	DNA binding protein [Arabidopsis lyrata subsp. lyrata] >gi|297330838|gb|EFH61257.1| DNA binding protein [Arabidopsis lyrata subsp. lyrata]	sp|O14086|RPA49_SCHPO	77	3.00E-13	DNA-directed RNA polymerase I subunit rpa49 OS=Schizosaccharomyces pombe GN=rpa49 PE=2 SV=1	--	--	--	--	--	K03005	2.00E-79	293	ppp:PHYPADRAFT_169823	DNA-directed RNA polymerase I subunit A49 [EC:2.7.7.6]	GO:0010467//gene expression	GO:0034062//RNA polymerase activity;GO:0003676//nucleic acid binding	GO:0043231//intracellular membrane-bounded organelle
Unigene10996_Z-1	245	30	15.7418	gi|297604342|ref|NP_001055263.2|	115	1.00E-25	Os05g0346500 [Oryza sativa Japonica Group] >gi|255676280|dbj|BAF17177.2| Os05g0346500 [Oryza sativa Japonica Group]	sp|A1L251|ENASE_DANRE	55.1	1.00E-07	Cytosolic endo-beta-N-acetylglucosaminidase OS=Danio rerio GN=engase PE=2 SV=1	--	--	--	--	--	--	--	--	--	--	-	GO:0016798//hydrolase activity, acting on glycosyl bonds	-
Unigene10997_Z-1	329	29	11.3319	--	--	--	--	--	--	--	--	--	--	--	--	--	--	--	--	--	--	-	-	-
Unigene10998_Z-1	260	64	31.6451	gi|297727019|ref|NP_001175873.1|	64.7	3.00E-10	Os09g0461800 [Oryza sativa Japonica Group] >gi|255678956|dbj|BAH94601.1| Os09g0461800 [Oryza sativa Japonica Group]	--	--	--	--	--	--	--	--	--	--	--	--	--	--	-	GO:0003824//catalytic activity	-
Unigene10999_Z-1	906	44	6.2434	gi|21655193|gb|AAM28911.1|	217	1.00E-66	NBS/LRR [Pinus taeda]	sp|Q40392|TMVRN_NICGU	102	2.00E-24	TMV resistance protein N OS=Nicotiana glutinosa GN=N PE=1 SV=1	--	--	--	--	--	--	--	--	--	--	GO:0006950//response to stress;GO:0009987//cellular process	GO:0000166//nucleotide binding	-
Unigene1099_Z-1	302	27	11.4936	gi|168056960|ref|XP_001780485.1|	65.1	2.00E-10	predicted protein [Physcomitrella patens subsp. patens] >gi|162668071|gb|EDQ54686.1| predicted protein [Physcomitrella patens subsp. patens]	--	--	--	--	--	--	--	--	--	--	--	--	--	--	-	-	-
Unigene109_Z-1	304	13	5.4976	--	--	--	--	--	--	--	--	--	--	--	--	--	--	--	--	--	--	-	-	-
Unigene10_Z-1	469	59	16.1726	gi|168029383|ref|XP_001767205.1|	125	1.00E-33	GLP3 GID1-like protein [Physcomitrella patens subsp. patens] >gi|162681460|gb|EDQ67886.1| GLP3 GID1-like protein [Physcomitrella patens subsp. patens]	sp|Q6L545|GID1_ORYSJ	95.1	3.00E-22	Gibberellin receptor GID1 OS=Oryza sativa subsp. japonica GN=GID1 PE=1 SV=1	SSO2521	63.2	1.00E-13	COG0657	Esterase/lipase	--	--	--	--	--	-	-	-
Unigene11000_Z-1	329	24	9.3781	--	--	--	--	--	--	--	--	--	--	--	--	--	--	--	--	--	--	-	-	-
Unigene11001_Z-1	322	16	6.388	--	--	--	--	--	--	--	--	--	--	--	--	--	--	--	--	--	--	-	-	-
Unigene11002_Z-1	239	6	3.2274	gi|223453050|gb|ACM89789.1|	63.9	5.00E-10	cytochrome P450 monooxygenase CYP736B [Vitis arizonica x Vitis rupestris] >gi|225421127|gb|ACN89832.1| cytochrome P450 monooxygenase CYP736B [Vitis arizonica x Vitis rupestris]	sp|Q9LIP3|C71BY_ARATH	62.8	6.00E-10	Cytochrome P450 71B37 OS=Arabidopsis thaliana GN=CYP71B37 PE=2 SV=2	--	--	--	--	--	K00517	1.00E-10	61.6	ath:AT3G26320	[EC:1.14.-.-]	GO:0008152//metabolic process	GO:0016491//oxidoreductase activity;GO:0005506//iron ion binding	-
Unigene11003_Z-1	618	44	9.153	gi|253761396|ref|XP_002489102.1|	82.8	3.00E-15	hypothetical protein SORBIDRAFT_0070s002020 [Sorghum bicolor] >gi|241947393|gb|EES20538.1| hypothetical protein SORBIDRAFT_0070s002020 [Sorghum bicolor]	--	--	--	--	--	--	--	--	--	--	--	--	--	--	-	-	-
Unigene11004_Z-1	330	55	21.4264	gi|22329131|ref|NP_195096.2|	104	3.00E-22	CBS domain-containing protein [Arabidopsis thaliana] >gi|17381276|gb|AAL36056.1| AT4g33700/T16L1_190 [Arabidopsis thaliana] >gi|20856058|gb|AAM26645.1| AT4g33700/T16L1_190 [Arabidopsis thaliana]	--	--	--	--	--	--	--	--	--	--	--	--	--	--	-	-	GO:0016020//membrane;GO:0031410//cytoplasmic vesicle
Unigene11005_Z-1	360	16	5.7137	--	--	--	--	--	--	--	--	--	--	--	--	--	--	--	--	--	--	-	-	-
Unigene11006_Z-1	233	25	13.7938	gi|148910025|gb|ABR18096.1|	79.3	1.00E-14	unknown [Picea sitchensis]	--	--	--	--	--	--	--	--	--	K13459	4.00E-06	46.2	vvi:100254298	disease resistance protein RPS2	-	-	-
Unigene11007_Z-1	264	5	2.4348	--	--	--	--	--	--	--	--	--	--	--	--	--	--	--	--	--	--	-	-	-
Unigene11008_Z-1	435	18	5.3196	gi|108711083|gb|ABF98878.1|	102	9.00E-41	Helicase associated domain family protein, expressed [Oryza sativa (japonica cultivar-group)]	sp|Q8VHK9|DHX36_MOUSE	80.9	2.00E-15	Probable ATP-dependent RNA helicase DHX36 OS=Mus musculus GN=Dhx36 PE=2 SV=1	SPBC15C4.05	54.3	7.00E-08	COG1643	HrpA-like helicases	K12820	3.00E-09	57.4	zma:100282531	pre-mRNA-splicing factor ATP-dependent RNA helicase DHX15/PRP43 [EC:3.6.4.13]	-	GO:0003723//RNA binding;GO:0042623//ATPase activity, coupled;GO:0032559//adenyl ribonucleotide binding	GO:0043231//intracellular membrane-bounded organelle
Unigene11009_Z-1	479	39	10.4672	gi|6730701|gb|AAF27096.1|AC011809_5	61.2	5.00E-09	Unknown protein [Arabidopsis thaliana]	--	--	--	--	--	--	--	--	--	--	--	--	--	--	-	-	GO:0031981//nuclear lumen
Unigene1100_Z-1	273	20	9.4182	gi|300167826|gb|EFJ34430.1|	51.6	3.00E-06	hypothetical protein SELMODRAFT_438815 [Selaginella moellendorffii]	--	--	--	--	--	--	--	--	--	--	--	--	--	--	-	-	-
Unigene11010_Z-1	272	34	16.0698	--	--	--	--	--	--	--	--	--	--	--	--	--	--	--	--	--	--	-	-	-
Unigene11011_Z-1	1066	250	30.1497	gi|6730701|gb|AAF27096.1|AC011809_5	194	2.00E-48	Unknown protein [Arabidopsis thaliana]	--	--	--	--	--	--	--	--	--	--	--	--	--	--	-	-	GO:0031981//nuclear lumen
Unigene11012_Z-1	631	101	20.5775	gi|30684047|ref|NP_568265.2|	171	5.00E-42	ankyrin repeat family protein [Arabidopsis thaliana]	sp|Q9HFE7|YNW5_SCHPO	80.1	1.00E-14	Ankyrin repeat-containing protein P16F5.05c OS=Schizosaccharomyces pombe GN=SPBP16F5.05c PE=2 SV=1	all2748	69.7	4.00E-12	COG0666	FOG: Ankyrin repeat	K06694	2.00E-11	65.9	ath:AT2G03430	26S proteasome non-ATPase regulatory subunit 10	-	-	-
Unigene11013_Z-1	356	25	9.028	--	--	--	--	--	--	--	--	--	--	--	--	--	--	--	--	--	--	-	-	-
Unigene11014_Z-1	982	163	21.3391	gi|22325715|ref|NP_179254.2|	235	6.00E-61	proline-rich family protein [Arabidopsis thaliana] >gi|31711858|gb|AAP68285.1| At2g16630 [Arabidopsis thaliana]	sp|Q9FPQ6|GP1_CHLRE	82.4	4.00E-15	Vegetative cell wall protein gp1 OS=Chlamydomonas reinhardtii GN=GP1 PE=2 SV=1	YPO2725	63.9	4.00E-10	COG3501	Uncharacterized protein conserved in bacteria	K01051	3.00E-11	66.2	ath:AT5G04970	pectinesterase [EC:3.1.1.11]	-	-	-
Unigene11015_Z-1	624	148	30.4914	gi|255570825|ref|XP_002526365.1|	57	2.00E-07	sumo ligase, putative [Ricinus communis] >gi|223534324|gb|EEF36036.1| sumo ligase, putative [Ricinus communis]	sp|Q6L4L4|SIZ1_ORYSJ	50.4	9.00E-06	E3 SUMO-protein ligase SIZ1 OS=Oryza sativa subsp. japonica GN=SIZ1 PE=1 SV=1	--	--	--	--	--	--	--	--	--	--	-	-	-
Unigene11016_Z-1	504	50	12.7538	--	--	--	--	--	--	--	--	--	--	--	--	--	--	--	--	--	--	-	-	-
Unigene11017_Z-1	716	59	10.5935	gi|255576609|ref|XP_002529195.1|	87.8	7.00E-22	DNA binding protein, putative [Ricinus communis] >gi|223531373|gb|EEF33209.1| DNA binding protein, putative [Ricinus communis]	--	--	--	--	--	--	--	--	--	--	--	--	--	--	-	-	-
Unigene11018_Z-1	1538	401	33.5187	gi|15237230|ref|NP_197706.1|	166	1.00E-39	HUA2 (ENHANCER OF AG-4 2); transcription factor [Arabidopsis thaliana] >gi|10177804|dbj|BAB11170.1| transcription factor-like protein [Arabidopsis thaliana]	sp|P21997|SSGP_VOLCA	90.5	3.00E-17	Sulfated surface glycoprotein 185 OS=Volvox carteri PE=1 SV=1	XF0818	63.9	7.00E-10	COG2730	Endoglucanase	K12826	4.00E-12	70.1	zma:100273898	splicing factor 3A subunit 2	GO:0048856//anatomical structure development;GO:0050793//regulation of developmental process;GO:0007275//multicellular organismal development	-	-
Unigene11019_Z-1	364	9	3.1786	gi|21700195|dbj|BAC02896.1|	53.1	1.00E-14	tobacco nucleolin [Nicotiana tabacum]	--	--	--	--	--	--	--	--	--	K11294	1.00E-16	55.1	vvi:100262769	nucleolin	-	-	-
Unigene1101_Z-1	742	105	18.1922	--	--	--	--	--	--	--	--	--	--	--	--	--	--	--	--	--	--	-	-	-
Unigene11020_Z-1	342	30	11.277	gi|18395434|ref|NP_565290.1|	154	3.00E-37	UTR1 (UDP-GALACTOSE TRANSPORTER 1); UDP-galactose transmembrane transporter/ UDP-glucose transmembrane transporter/ pyrimidine nucleotide sugar transmembrane transporter [Arabidopsis thaliana] >gi|13877591|gb|AAK43873.1|AF370496_1 Unknown protein [Arabidopsis thaliana] >gi|2947060|gb|AAC05341.1| expressed protein [Arabidopsis thaliana] >gi|56744236|gb|AAW28558.1| At2g02810 [Arabidopsis thaliana]	sp|Q9VEI3|S35B2_DROME	53.5	4.00E-07	Adenosine 3'-phospho 5'-phosphosulfate transporter 1 OS=Drosophila melanogaster GN=sll PE=1 SV=1	--	--	--	--	--	--	--	--	--	--	GO:0006984//ER-nuclear signaling pathway;GO:0008643//carbohydrate transport	GO:0015165//pyrimidine nucleotide sugar transmembrane transporter activity	GO:0031090//organelle membrane;GO:0031224//intrinsic to membrane
Unigene11021_Z-1	231	7	3.8957	--	--	--	--	--	--	--	--	--	--	--	--	--	--	--	--	--	--	-	-	-
Unigene11022_Z-1	408	15	4.7264	--	--	--	--	--	--	--	--	--	--	--	--	--	--	--	--	--	--	-	-	-
Unigene11023_Z-1	351	26	9.5228	gi|148910041|gb|ABR18104.1|	162	8.00E-40	unknown [Picea sitchensis]	--	--	--	--	--	--	--	--	--	--	--	--	--	--	GO:0010467//gene expression	-	GO:0005622//intracellular
Unigene11024_Z-1	1965	269	17.5991	gi|162461300|ref|NP_001105247.1|	766	0	glossy1 [Zea mays] >gi|40950054|gb|AAR97643.1| Gl1 protein [Zea mays]	sp|Q8H1Z0|WAX2_ARATH	730	0	Protein WAX2 OS=Arabidopsis thaliana GN=WAX2 PE=1 SV=1	RSp0730	60.5	1.00E-08	COG3000	Sterol desaturase	--	--	--	--	--	GO:0006633//fatty acid biosynthetic process;GO:0007275//multicellular organismal development;GO:0003006//reproductive developmental process	GO:0005488//binding;GO:0003824//catalytic activity	GO:0016020//membrane
Unigene11025_Z-1	323	49	19.5026	--	--	--	--	--	--	--	--	--	--	--	--	--	--	--	--	--	--	-	-	-
Unigene11026_Z-1	348	69	25.49	--	--	--	--	--	--	--	--	--	--	--	--	--	--	--	--	--	--	-	-	-
Unigene11027_Z-1	514	102	25.5115	gi|119507463|dbj|BAF42039.1|	57.8	6.00E-08	pectin methylesterase 2 [Pyrus communis]	--	--	--	--	--	--	--	--	--	--	--	--	--	--	-	GO:0016787//hydrolase activity	-
Unigene11028_Z-1	218	16	9.4355	--	--	--	--	--	--	--	--	--	--	--	--	--	--	--	--	--	--	-	-	-
Unigene11029_Z-1	245	5	2.6236	--	--	--	--	--	--	--	--	--	--	--	--	--	--	--	--	--	--	-	-	-
Unigene1102_Z-1	375	7	2.3998	--	--	--	--	--	--	--	--	--	--	--	--	--	--	--	--	--	--	-	-	-
Unigene11030_Z-1	620	146	30.2734	gi|225432364|ref|XP_002275431.1|	159	3.00E-38	PREDICTED: similar to protein kinase family protein [Vitis vinifera]	sp|Q9FE20|PBS1_ARATH	116	1.00E-25	Serine/threonine-protein kinase PBS1 OS=Arabidopsis thaliana GN=PBS1 PE=1 SV=1	--	--	--	--	--	K13430	2.00E-31	132	vvi:100254113	serine/threonine-protein kinase PBS1 [EC:2.7.11.1]	-	GO:0016301//kinase activity	GO:0016020//membrane
Unigene11031_Z-1	2763	506	23.5434	gi|145338044|ref|NP_186956.2|	474	0	ATP binding / ATPase/ nucleoside-triphosphatase/ nucleotide binding [Arabidopsis thaliana]	sp|Q6PAX2|ATD3B_XENLA	244	6.00E-103	ATPase family AAA domain-containing protein 3-B OS=Xenopus laevis GN=atad3-b PE=2 SV=1	MJ1494	97.8	9.00E-20	COG1223	Predicted ATPase (AAA+ superfamily)	K03065	9.00E-17	86.3	vvi:100259757	26S proteasome regulatory subunit T5	-	GO:0046914//transition metal ion binding;GO:0042623//ATPase activity, coupled;GO:0032559//adenyl ribonucleotide binding	GO:0043234//protein complex;GO:0005618//cell wall
Unigene11032_Z-1	338	72	27.3852	--	--	--	--	--	--	--	--	--	--	--	--	--	--	--	--	--	--	-	-	-
Unigene11033_Z-1	1091	103	12.137	gi|298706634|emb|CBJ29572.1|	88.6	1.00E-16	similar to Rho GTPase activating protein 24 [Ectocarpus siliculosus]	sp|P15882|CHIN_HUMAN	508	2.00E-143	N-chimaerin OS=Homo sapiens GN=CHN1 PE=1 SV=3	--	--	--	--	--	--	--	--	--	--	-	-	-
Unigene11034_Z-1	556	113	26.1278	gi|297793621|ref|XP_002864695.1|	220	4.00E-81	phospholipid/glycerol acyltransferase family protein [Arabidopsis lyrata subsp. lyrata] >gi|297310530|gb|EFH40954.1| phospholipid/glycerol acyltransferase family protein [Arabidopsis lyrata subsp. lyrata]	sp|Q5ZLL8|GPAT3_CHICK	67	7.00E-11	Glycerol-3-phosphate acyltransferase 3 OS=Gallus gallus GN=AGPAT9 PE=2 SV=1	ECU10g0310	54.7	9.00E-08	COG0204	1-acyl-sn-glycerol-3-phosphate acyltransferase	K13506	8.00E-85	224	ppp:PHYPADRAFT_137573	glycerol-3-phosphate O-acyltransferase 3/4 [EC:2.3.1.15]	-	GO:0008374//O-acyltransferase activity	-
Unigene11035_Z-1	504	48	12.2436	--	--	--	--	--	--	--	--	--	--	--	--	--	--	--	--	--	--	-	-	-
Unigene11036_Z-1	298	30	12.9421	gi|115448257|ref|NP_001047908.1|	141	2.00E-33	Os02g0712600 [Oryza sativa Japonica Group] >gi|113537439|dbj|BAF09822.1| Os02g0712600 [Oryza sativa Japonica Group]	sp|Q66GN2|LRKA3_ARATH	114	2.00E-25	Lectin-domain containing receptor kinase A4.3 OS=Arabidopsis thaliana GN=LECRKA4.3 PE=2 SV=1	DR2518_1	67	8.00E-12	COG0515	Serine/threonine protein kinase	K13417	3.00E-24	106	ath:AT2G13790	somatic embryogenesis receptor kinase 4 [EC:2.7.10.1 2.7.11.1]	GO:0006464//protein modification process	GO:0030246//carbohydrate binding;GO:0004702//receptor signaling protein serine/threonine kinase activity;GO:0004713//protein tyrosine kinase activity;GO:0032559//adenyl ribonucleotide binding	GO:0043231//intracellular membrane-bounded organelle;GO:0031410//cytoplasmic vesicle
Unigene11037_Z-1	856	77	11.5642	gi|52076638|dbj|BAD45539.1|	184	9.00E-46	LvsC-like [Oryza sativa Japonica Group]	--	--	--	--	--	--	--	--	--	--	--	--	--	--	-	-	-
Unigene11038_Z-1	450	139	39.7102	--	--	--	--	--	--	--	--	--	--	--	--	--	--	--	--	--	--	-	-	-
Unigene11039_Z-1	344	7	2.616	gi|75319886|sp|Q50EK4.1|C75A1_PINTA	103	4.00E-26	RecName: Full=Cytochrome P450 750A1; AltName: Full=Cytochrome P450 CYPC >gi|59800268|gb|AAX07433.1| cytochrome P450 CYPC [Pinus taeda]	sp|Q50EK4|C75A1_PINTA	103	2.00E-26	Cytochrome P450 750A1 OS=Pinus taeda GN=CYP750A1 PE=2 SV=1	--	--	--	--	--	K00517	2.00E-13	70.9	ath:AT3G52970	[EC:1.14.-.-]	GO:0008152//metabolic process	GO:0016491//oxidoreductase activity;GO:0005506//iron ion binding	GO:0031224//intrinsic to membrane
Unigene1103_Z-1	203	2	1.2666	gi|116787277|gb|ABK24443.1|	55.5	2.00E-07	unknown [Picea sitchensis]	--	--	--	--	--	--	--	--	--	--	--	--	--	--	-	-	-
Unigene11040_Z-1	538	52	12.4257	gi|297604633|ref|NP_001055800.2|	234	3.00E-61	Os05g0468600 [Oryza sativa Japonica Group] >gi|255676432|dbj|BAF17714.2| Os05g0468600 [Oryza sativa Japonica Group]	--	--	--	--	--	--	--	--	--	--	--	--	--	--	-	-	GO:0009536//plastid
Unigene11041_Z-1	273	3	1.4127	gi|115481992|ref|NP_001064589.1|	58.2	3.00E-08	Os10g0412700 [Oryza sativa Japonica Group] >gi|31432058|gb|AAP53743.1| Thaumatin family protein, expressed [Oryza sativa (japonica cultivar-group)] >gi|113639198|dbj|BAF26503.1| Os10g0412700 [Oryza sativa Japonica Group]	--	--	--	--	--	--	--	--	--	--	--	--	--	--	-	-	GO:0031410//cytoplasmic vesicle
Unigene11042_Z-1	2348	437	23.9267	gi|224068819|ref|XP_002302833.1|	119	1.00E-25	predicted protein [Populus trichocarpa] >gi|222844559|gb|EEE82106.1| predicted protein [Populus trichocarpa]	--	--	--	--	--	--	--	--	--	--	--	--	--	--	-	-	-
Unigene11043_Z-1	2514	389	19.8923	gi|297602727|ref|NP_001052802.2|	172	3.00E-41	Os04g0425100 [Oryza sativa Japonica Group] >gi|255675461|dbj|BAF14716.2| Os04g0425100 [Oryza sativa Japonica Group]	sp|Q96T88|UHRF1_HUMAN	58.5	2.00E-07	E3 ubiquitin-protein ligase UHRF1 OS=Homo sapiens GN=UHRF1 PE=1 SV=1	--	--	--	--	--	--	--	--	--	--	-	GO:0005488//binding	-
Unigene11044_Z-1	361	41	14.6008	gi|61214233|sp|Q766C3.1|NEP1_NEPGR	68.9	2.00E-11	RecName: Full=Aspartic proteinase nepenthesin-1; AltName: Full=Nepenthesin-I; Flags: Precursor >gi|41016421|dbj|BAD07474.1| aspartic proteinase nepenthesin I [Nepenthes gracilis]	sp|Q766C3|NEP1_NEPGR	68.9	9.00E-12	Aspartic proteinase nepenthesin-1 OS=Nepenthes gracilis GN=nep1 PE=1 SV=1	--	--	--	--	--	--	--	--	--	--	GO:0019538//protein metabolic process	GO:0004175//endopeptidase activity	GO:0031410//cytoplasmic vesicle
Unigene11045_Z-1	349	40	14.7345	--	--	--	--	--	--	--	--	--	--	--	--	--	--	--	--	--	--	-	-	-
Unigene11046_Z-1	370	43	14.9405	gi|297606048|ref|NP_001057925.2|	87.4	4.00E-17	Os06g0574400 [Oryza sativa Japonica Group] >gi|255677163|dbj|BAF19839.2| Os06g0574400 [Oryza sativa Japonica Group]	--	--	--	--	--	--	--	--	--	--	--	--	--	--	-	-	-
Unigene11047_Z-1	281	4	1.83	gi|75333913|sp|Q9FII5.1|Y5148_ARATH	84.3	4.00E-19	RecName: Full=Probable leucine-rich repeat receptor-like protein kinase At5g61480; Flags: Precursor >gi|10177178|dbj|BAB10447.1| receptor protein kinase-like protein [Arabidopsis thaliana] >gi|224589737|gb|ACN59400.1| leucine-rich repeat receptor-like protein kinase [Arabidopsis thaliana]	sp|Q9FII5|Y5148_ARATH	84.3	2.00E-19	Probable leucine-rich repeat receptor-like protein kinase At5g61480 OS=Arabidopsis thaliana GN=At5g61480 PE=1 SV=1	--	--	--	--	--	K00924	6.00E-15	66.2	ath:AT1G75820	[EC:2.7.1.-]	GO:0006464//protein modification process	GO:0004702//receptor signaling protein serine/threonine kinase activity;GO:0016628//oxidoreductase activity, acting on the CH-CH group of donors, NAD or NADP as acceptor;GO:0032559//adenyl ribonucleotide binding	GO:0031224//intrinsic to membrane;GO:0031410//cytoplasmic vesicle
Unigene11048_Z-1	913	224	31.5411	gi|227206384|dbj|BAH57247.1|	195	7.00E-49	AT4G08540 [Arabidopsis thaliana]	--	--	--	--	--	--	--	--	--	--	--	--	--	--	-	-	-
Unigene11049_Z-1	370	13	4.5169	--	--	--	--	sp|Q9ULP0|NDRG4_HUMAN	63.2	5.00E-10	Protein NDRG4 OS=Homo sapiens GN=NDRG4 PE=2 SV=2	--	--	--	--	--	--	--	--	--	--	-	-	-
Unigene1104_Z-1	219	2	1.174	--	--	--	--	--	--	--	--	--	--	--	--	--	--	--	--	--	--	-	-	-
Unigene11050_Z-1	366	22	7.7275	gi|7387809|sp|O49204.1|KAPS_CATRO	85.5	2.00E-16	RecName: Full=Adenylyl-sulfate kinase, chloroplastic; AltName: Full=Adenosine-5'-phosphosulfate kinase; Short=APS kinase; AltName: Full=ATP adenosine-5'-phosphosulfate 3'-phosphotransferase; Flags: Precursor >gi|2832300|gb|AAC31145.1| adenosine-5'-phosphosulfate-kinase [Catharanthus roseus]	sp|O49204|KAPS_CATRO	85.5	9.00E-17	Adenylyl-sulfate kinase, chloroplastic OS=Catharanthus roseus GN=AKN PE=2 SV=1	CAC0103	68.2	4.00E-12	COG0529	Adenylylsulfate kinase and related kinases	K00860	9.00E-21	95.1	ppp:PHYPADRAFT_176315	adenylylsulfate kinase [EC:2.7.1.25]	GO:0006790//sulfur metabolic process	GO:0016301//kinase activity;GO:0032559//adenyl ribonucleotide binding	GO:0043231//intracellular membrane-bounded organelle
Unigene11051_Z-1	328	36	14.11	--	--	--	--	--	--	--	--	--	--	--	--	--	--	--	--	--	--	-	-	-
Unigene11052_Z-1	1246	261	26.9291	gi|297845166|ref|XP_002890464.1|	414	1.00E-115	BTB/POZ domain-containing protein [Arabidopsis lyrata subsp. lyrata] >gi|297336306|gb|EFH66723.1| BTB/POZ domain-containing protein [Arabidopsis lyrata subsp. lyrata]	sp|Q94420|MEL26_CAEEL	75.5	7.00E-13	Protein maternal effect lethal 26 OS=Caenorhabditis elegans GN=mel-26 PE=1 SV=2	--	--	--	--	--	--	--	--	--	--	-	-	-
Unigene11053_Z-1	1050	280	34.2822	gi|18403833|ref|NP_566736.1|	607	1.00E-172	HGL1 (heteroglycan glucosidase 1); hydrolase, hydrolyzing O-glycosyl compounds [Arabidopsis thaliana] >gi|186510357|ref|NP_001118685.1| HGL1 (heteroglycan glucosidase 1); hydrolase, hydrolyzing O-glycosyl compounds [Arabidopsis thaliana] >gi|16648903|gb|AAL24303.1| alpha glucosidase-like protein [Arabidopsis thaliana] >gi|27311799|gb|AAO00865.1| Unknown protein [Arabidopsis thaliana] >gi|31711788…	sp|Q9F234|AGL2_BACTQ	363	1.00E-99	Alpha-glucosidase 2 OS=Bacillus thermoamyloliquefaciens PE=3 SV=1	alr4773	362	6.00E-100	COG1501	Alpha-glucosidases, family 31 of glycosyl hydrolases	K05546	3.00E-78	288	cre:CHLREDRAFT_128630	alpha 1,3-glucosidase [EC:3.2.1.84]	-	-	-
Unigene11054_Z-1	232	24	13.2991	gi|300171494|gb|EFJ38094.1|	59.3	1.00E-08	BAHD family acyltransferase, clade I [Selaginella moellendorffii]	sp|Q70PR7|VINSY_RAUSE	48.9	1.00E-05	Vinorine synthase OS=Rauvolfia serpentina GN=ACT PE=1 SV=2	--	--	--	--	--	--	--	--	--	--	-	GO:0016746//transferase activity, transferring acyl groups	-
Unigene11055_Z-1	381	25	8.4356	gi|75154127|sp|Q8L7A4.1|AGD11_ARATH	52	2.00E-06	RecName: Full=Probable ADP-ribosylation factor GTPase-activating protein AGD11; Short=ARF GAP AGD11; AltName: Full=Protein ARF-GAP DOMAIN 11; Short=AtAGD11	sp|Q8L7A4|AGD11_ARATH	52	1.00E-06	Probable ADP-ribosylation factor GTPase-activating protein AGD11 OS=Arabidopsis thaliana GN=AGD11 PE=2 SV=1	--	--	--	--	--	--	--	--	--	--	-	GO:0005083//small GTPase regulator activity;GO:0008289//lipid binding	GO:0043231//intracellular membrane-bounded organelle;GO:0016020//membrane
Unigene11056_Z-1	745	194	33.4769	gi|145334837|ref|NP_001078764.1|	269	3.00E-71	CPL4 (C-TERMINAL DOMAIN PHOSPHATASE-LIKE 4); phosphoprotein phosphatase [Arabidopsis thaliana] >gi|122154038|sp|Q00IB6.1|CPL4_ARATH RecName: Full=RNA polymerase II C-terminal domain phosphatase-like 4; Short=FCP-like 4; AltName: Full=Carboxyl-terminal phosphatase-like 4; Short=CTD phosphatase-like 4; Short=AtCPL4 >gi|95115186|gb|ABF55959.1| carboxyl-terminal phosphatase-like 4 [Arabidopsis thalia…	sp|Q00IB6|CPL4_ARATH	269	2.00E-71	RNA polymerase II C-terminal domain phosphatase-like 4 OS=Arabidopsis thaliana GN=CPL4 PE=1 SV=1	SPAC19B12.05c	95.1	1.00E-19	COG5190	TFIIF-interacting CTD phosphatases, including NLI-interacting factor	--	--	--	--	--	GO:0006970//response to osmotic stress	GO:0016787//hydrolase activity;GO:0005515//protein binding	GO:0043231//intracellular membrane-bounded organelle
Unigene11057_Z-1	562	26	5.9475	gi|297820088|ref|XP_002877927.1|	75.1	3.00E-15	fus3-complementing gene 1 [Arabidopsis lyrata subsp. lyrata] >gi|297323765|gb|EFH54186.1| fus3-complementing gene 1 [Arabidopsis lyrata subsp. lyrata]	sp|P51566|AFC1_ARATH	75.1	2.00E-15	Serine/threonine-protein kinase AFC1 OS=Arabidopsis thaliana GN=AFC1 PE=2 SV=2	--	--	--	--	--	K08823	5.00E-17	75.5	vvi:100251648	CDC-like kinase [EC:2.7.12.1]	GO:0010468//regulation of gene expression;GO:0006464//protein modification process	GO:0004672//protein kinase activity;GO:0032559//adenyl ribonucleotide binding	-
Unigene11058_Z-1	414	25	7.7632	gi|297597194|ref|NP_001043549.2|	72.8	3.00E-22	Os01g0611000 [Oryza sativa Japonica Group] >gi|255673458|dbj|BAF05463.2| Os01g0611000 [Oryza sativa Japonica Group]	--	--	--	--	--	--	--	--	--	--	--	--	--	--	-	-	GO:0031410//cytoplasmic vesicle
Unigene11059_Z-1	397	37	11.9815	gi|116781633|gb|ABK22185.1|	79	2.00E-14	unknown [Picea sitchensis]	--	--	--	--	--	--	--	--	--	--	--	--	--	--	-	-	-
Unigene1105_Z-1	244	11	5.7957	--	--	--	--	--	--	--	--	--	--	--	--	--	--	--	--	--	--	-	-	-
Unigene11060_Z-1	326	37	14.591	gi|116781001|gb|ABK21920.1|	87.4	4.00E-17	unknown [Picea sitchensis]	--	--	--	--	--	--	--	--	--	--	--	--	--	--	-	-	-
Unigene11061_Z-1	689	50	9.3293	gi|148907817|gb|ABR17034.1|	54.3	1.00E-06	unknown [Picea sitchensis]	--	--	--	--	--	--	--	--	--	--	--	--	--	--	-	-	-
Unigene11062_Z-1	268	5	2.3985	gi|225451615|ref|XP_002275754.1|	99.4	1.00E-20	PREDICTED: similar to SUVH4 (SU(VAR)3-9 HOMOLOG 4) [Vitis vinifera]	sp|Q8GZB6|SUVH4_ARATH	89.4	6.00E-18	Histone-lysine N-methyltransferase, H3 lysine-9 specific SUVH4 OS=Arabidopsis thaliana GN=SUVH4 PE=1 SV=2	--	--	--	--	--	K11422	1.00E-05	45.1	ppp:PHYPADRAFT_82140	histone-lysine N-methyltransferase SETD1 [EC:2.1.1.43]	GO:0034968;GO:0006259//DNA metabolic process	GO:0003690//double-stranded DNA binding;GO:0018024//histone-lysine N-methyltransferase activity;GO:0000166//nucleotide binding	-
Unigene11063_Z-1	310	46	19.0764	--	--	--	--	--	--	--	--	--	--	--	--	--	--	--	--	--	--	-	-	-
Unigene11064_Z-1	782	52	8.5486	gi|115472987|ref|NP_001060092.1|	127	2.00E-28	Os07g0577900 [Oryza sativa Japonica Group] >gi|113611628|dbj|BAF22006.1| Os07g0577900 [Oryza sativa Japonica Group]	sp|Q8VXX9|BETL1_ARATH	124	7.00E-28	Bet1-like protein At4g14600 OS=Arabidopsis thaliana GN=At4g14600 PE=2 SV=1	--	--	--	--	--	K08505	9.00E-30	127	osa:4343711	protein transport protein SFT1	-	-	GO:0016020//membrane
Unigene11065_Z-1	372	15	5.1838	--	--	--	--	--	--	--	--	--	--	--	--	--	--	--	--	--	--	-	-	-
Unigene11066_Z-1	1125	214	24.4546	gi|115450169|ref|NP_001048685.1|	373	1.00E-102	Os03g0106400 [Oryza sativa Japonica Group] >gi|24418036|gb|AAN60486.1| Putative aminotransferase [Oryza sativa Japonica Group] >gi|113547156|dbj|BAF10599.1| Os03g0106400 [Oryza sativa Japonica Group]	sp|Q9FYA6|BCAT5_ARATH	368	4.00E-101	Branched-chain-amino-acid aminotransferase 5, chloroplastic OS=Arabidopsis thaliana GN=BCAT5 PE=1 SV=1	SPy0911	201	1.00E-51	COG0115	Branched-chain amino acid aminotransferase/4-amino-4-deoxychorismate lyase	K00826	3.00E-104	375	rcu:RCOM_0858990	branched-chain amino acid aminotransferase [EC:2.6.1.42]	GO:0006520//cellular amino acid metabolic process	GO:0008483//transaminase activity	GO:0009536//plastid
Unigene11067_Z-1	869	114	16.8649	gi|300260468|gb|EFJ44687.1|	92.4	5.00E-23	extracellular matrix glycoprotein pherophorin-V40 [Volvox carteri f. nagariensis]	sp|Q84ZL0|FH5_ORYSJ	80.5	9.00E-20	Formin-like protein 5 OS=Oryza sativa subsp. japonica GN=FH5 PE=2 SV=2	XF0818	61.2	3.00E-11	COG2730	Endoglucanase	K12826	3.00E-12	69.3	pop:POPTR_667866	splicing factor 3A subunit 2	-	-	-
Unigene11068_Z-1	557	65	15.0023	gi|7329658|emb|CAB82755.1|	145	2.00E-46	protein kinase ATN1-like protein [Arabidopsis thaliana]	sp|Q2MHE4|HT1_ARATH	69.7	9.00E-16	Serine/threonine-protein kinase HT1 OS=Arabidopsis thaliana GN=HT1 PE=1 SV=1	--	--	--	--	--	K04424	4.00E-13	54.3	ath:AT5G11850	sterile alpha motif and leucine zipper containing kinase AZK [EC:2.7.11.25]	GO:0006464//protein modification process	GO:0004672//protein kinase activity;GO:0032559//adenyl ribonucleotide binding	-
Unigene11069_Z-1	740	73	12.6821	gi|224069756|ref|XP_002326406.1|	171	1.00E-41	f-box family protein [Populus trichocarpa] >gi|222833599|gb|EEE72076.1| f-box family protein [Populus trichocarpa]	sp|Q9LF92|P2A15_ARATH	170	8.00E-42	F-box protein PP2-A15 OS=Arabidopsis thaliana GN=PP2A15 PE=2 SV=1	--	--	--	--	--	--	--	--	--	--	-	GO:0005488//binding	-
Unigene1106_Z-1	205	1	0.6271	--	--	--	--	--	--	--	--	--	--	--	--	--	--	--	--	--	--	-	-	-
Unigene11070_Z-1	554	72	16.7079	gi|115477128|ref|NP_001062160.1|	81.6	5.00E-15	Os08g0500800 [Oryza sativa Japonica Group] >gi|42407752|dbj|BAD08898.1| zinc metalloproteinase-like [Oryza sativa Japonica Group] >gi|113624129|dbj|BAF24074.1| Os08g0500800 [Oryza sativa Japonica Group]	--	--	--	--	--	--	--	--	--	--	--	--	--	--	-	-	-
Unigene11071_Z-1	283	8	3.6342	gi|16612261|gb|AAL27500.1|AF439828_1	61.2	4.00E-13	AT3g04860/T9J14_19 [Arabidopsis thaliana] >gi|21928087|gb|AAM78072.1| AT3g04860/T9J14_19 [Arabidopsis thaliana]	--	--	--	--	--	--	--	--	--	--	--	--	--	--	-	GO:0004721//phosphoprotein phosphatase activity	-
Unigene11072_Z-1	255	8	4.0332	--	--	--	--	--	--	--	--	--	--	--	--	--	--	--	--	--	--	-	-	-
Unigene11073_Z-1	237	45	24.4098	--	--	--	--	--	--	--	--	--	--	--	--	--	--	--	--	--	--	-	-	-
Unigene11074_Z-1	265	18	8.7323	gi|115448007|ref|NP_001047783.1|	90.1	9.00E-19	Os02g0689200 [Oryza sativa Japonica Group] >gi|113537314|dbj|BAF09697.1| Os02g0689200 [Oryza sativa Japonica Group]	sp|Q9LPF6|PUP11_ARATH	76.6	6.00E-15	Probable purine permease 11 OS=Arabidopsis thaliana GN=PUP11 PE=1 SV=1	--	--	--	--	--	--	--	--	--	--	GO:0006810//transport	GO:0005402	GO:0012505//endomembrane system;GO:0031224//intrinsic to membrane
Unigene11075_Z-1	222	24	13.8982	gi|297611832|ref|NP_001067905.2|	103	8.00E-22	Os11g0483000 [Oryza sativa Japonica Group] >gi|108864395|gb|ABA93683.2| Cytochrome P450 family protein, expressed [Oryza sativa (japonica cultivar-group)] >gi|255680093|dbj|BAF28268.2| Os11g0483000 [Oryza sativa Japonica Group]	sp|O81117|C94A1_VICSA	66.2	6.00E-11	Cytochrome P450 94A1 OS=Vicia sativa GN=CYP94A1 PE=2 SV=2	--	--	--	--	--	K00517	1.00E-15	78.2	ath:AT3G56630	[EC:1.14.-.-]	GO:0008152//metabolic process	GO:0004497//monooxygenase activity;GO:0005506//iron ion binding	GO:0031410//cytoplasmic vesicle
Unigene11076_Z-1	272	12	5.6717	--	--	--	--	--	--	--	--	--	--	--	--	--	--	--	--	--	--	-	-	-
Unigene11077_Z-1	301	4	1.7084	--	--	--	--	--	--	--	--	--	--	--	--	--	--	--	--	--	--	-	-	-
Unigene11078_Z-1	577	31	6.9069	--	--	--	--	--	--	--	--	--	--	--	--	--	--	--	--	--	--	-	-	-
Unigene11079_Z-1	315	26	10.6111	gi|187372954|gb|ACD03211.1|	90.5	5.00E-18	xyloglucan endotransglucosylase/hydrolase 1 [Actinidia eriantha]	sp|Q8L9A9|XTH8_ARATH	83.2	5.00E-16	Probable xyloglucan endotransglucosylase/hydrolase protein 8 OS=Arabidopsis thaliana GN=XTH8 PE=2 SV=1	--	--	--	--	--	K08235	2.00E-19	90.9	rcu:RCOM_0905690	xyloglucan:xyloglucosyl transferase [EC:2.4.1.207]	GO:0044042//glucan metabolic process	GO:0016798//hydrolase activity, acting on glycosyl bonds;GO:0016758//transferase activity, transferring hexosyl groups	GO:0005576//extracellular region;GO:0030312//external encapsulating structure
Unigene1107_Z-1	427	23	6.9247	gi|2829868|gb|AAC00576.1|	98.2	3.00E-20	Unknown protein [Arabidopsis thaliana]	--	--	--	--	--	--	--	--	--	--	--	--	--	--	-	-	-
Unigene11080_Z-1	1339	104	9.9851	gi|75333913|sp|Q9FII5.1|Y5148_ARATH	346	1.00E-137	RecName: Full=Probable leucine-rich repeat receptor-like protein kinase At5g61480; Flags: Precursor >gi|10177178|dbj|BAB10447.1| receptor protein kinase-like protein [Arabidopsis thaliana] >gi|224589737|gb|ACN59400.1| leucine-rich repeat receptor-like protein kinase [Arabidopsis thaliana]	sp|Q9FII5|Y5148_ARATH	346	6.00E-138	Probable leucine-rich repeat receptor-like protein kinase At5g61480 OS=Arabidopsis thaliana GN=At5g61480 PE=1 SV=1	YAR019c	83.2	1.00E-15	COG0515	Serine/threonine protein kinase	K08286	4.00E-78	226	ath:AT4G28490	protein-serine/threonine kinase [EC:2.7.11.-]	-	GO:0016740//transferase activity	GO:0044464//cell part
Unigene11081_Z-1	237	7	3.7971	--	--	--	--	--	--	--	--	--	--	--	--	--	--	--	--	--	--	-	-	-
Unigene11082_Z-1	758	126	21.3698	--	--	--	--	--	--	--	--	--	--	--	--	--	--	--	--	--	--	-	-	-
Unigene11083_Z-1	1137	178	20.1261	gi|32396295|gb|AAP44405.1|	214	2.00E-77	auxin-induced protein 2 [Pinus taeda]	sp|P0C132|IAA30_ORYSJ	181	1.00E-54	Auxin-responsive protein IAA30 OS=Oryza sativa subsp. japonica GN=IAA30 PE=2 SV=1	--	--	--	--	--	--	--	--	--	--	GO:0010468//regulation of gene expression;GO:0009755//hormone-mediated signaling pathway	GO:0005515//protein binding	GO:0043231//intracellular membrane-bounded organelle
Unigene11084_Z-1	363	18	6.3748	--	--	--	--	--	--	--	--	--	--	--	--	--	--	--	--	--	--	-	-	-
Unigene11085_Z-1	279	6	2.7647	--	--	--	--	--	--	--	--	--	--	--	--	--	--	--	--	--	--	-	-	-
Unigene11086_Z-1	270	7	3.333	--	--	--	--	--	--	--	--	--	--	--	--	--	--	--	--	--	--	-	-	-
Unigene11087_Z-1	229	5	2.8069	--	--	--	--	--	--	--	--	--	--	--	--	--	--	--	--	--	--	-	-	-
Unigene11088_Z-1	265	14	6.7918	gi|124360683|gb|ABN08672.1|	74.3	4.00E-13	Isocitrate lyase and phosphorylmutase [Medicago truncatula]	--	--	--	--	--	--	--	--	--	--	--	--	--	--	-	GO:0016833//oxo-acid-lyase activity	GO:0009536//plastid
Unigene11089_Z-1	2253	248	14.1511	gi|30685224|ref|NP_850186.1|	272	1.00E-130	pentatricopeptide (PPR) repeat-containing protein [Arabidopsis thaliana] >gi|75115346|sp|Q66GI4.1|PP179_ARATH RecName: Full=Pentatricopeptide repeat-containing protein At2g32230, mitochondrial; Flags: Precursor >gi|51536606|gb|AAU05541.1| At2g32230 [Arabidopsis thaliana]	sp|Q66GI4|PP179_ARATH	272	3.00E-130	Pentatricopeptide repeat-containing protein At2g32230, mitochondrial OS=Arabidopsis thaliana GN=At2g32230 PE=2 SV=1	--	--	--	--	--	--	--	--	--	--	-	-	-
Unigene1108_Z-1	518	24	5.9564	gi|294460219|gb|ADE75692.1|	93.6	1.00E-18	unknown [Picea sitchensis]	--	--	--	--	--	--	--	--	--	--	--	--	--	--	-	-	-
Unigene11090_Z-1	1900	503	34.0341	gi|2499115|sp|P93231.1|VPS41_SOLLC	681	0	RecName: Full=Vacuolar protein sorting-associated protein 41 homolog >gi|1835788|gb|AAB60857.1| VPS41 [Solanum lycopersicum]	sp|P93231|VPS41_SOLLC	681	0	Vacuolar protein sorting-associated protein 41 homolog OS=Solanum lycopersicum GN=VPS41 PE=2 SV=1	--	--	--	--	--	--	--	--	--	--	GO:0015031//protein transport	GO:0005488//binding	-
Unigene11091_Z-1	526	61	14.9088	--	--	--	--	--	--	--	--	--	--	--	--	--	--	--	--	--	--	-	-	-
Unigene11092_Z-1	1423	433	39.1185	gi|79155662|gb|ABB52083.1|	584	1.00E-166	zeta carotene desaturase [Daucus carota subsp. sativus]	sp|O49901|ZDS_NARPS	582	2.00E-165	Zeta-carotene desaturase, chloroplastic/chromoplastic OS=Narcissus pseudonarcissus GN=ZDS1 PE=2 SV=1	slr0940	407	3.00E-113	COG3349	Uncharacterized conserved protein	K00514	7.00E-164	573	osa:4342680	zeta-carotene desaturase [EC:1.14.99.30]	GO:0016109	GO:0016705//oxidoreductase activity, acting on paired donors, with incorporation or reduction of molecular oxygen	-
Unigene11093_Z-1	328	23	9.0147	--	--	--	--	--	--	--	--	--	--	--	--	--	--	--	--	--	--	-	-	-
Unigene11094_Z-1	789	115	18.7379	gi|116789794|gb|ABK25388.1|	267	9.00E-71	unknown [Picea sitchensis]	--	--	--	--	--	--	--	--	--	--	--	--	--	--	-	-	-
Unigene11095_Z-1	331	48	18.6429	gi|18396359|ref|NP_564286.1|	122	1.00E-27	lecithin:cholesterol acyltransferase family protein / LACT family protein [Arabidopsis thaliana] >gi|9802537|gb|AAF99739.1|AC004557_18 F17L21.27 [Arabidopsis thaliana] >gi|13605855|gb|AAK32913.1|AF367326_1 At1g27480/F17L21_28 [Arabidopsis thaliana] >gi|22137198|gb|AAM91444.1| At1g27480/F17L21_28 [Arabidopsis thaliana] >gi|33339740|gb|AAQ14348.1| lecithin cholesterol acyltransferase [Arabidopsis t…	sp|Q8VEB4|PAG15_MOUSE	59.7	5.00E-09	Group XV phospholipase A2 OS=Mus musculus GN=Pla2g15 PE=1 SV=1	--	--	--	--	--	--	--	--	--	--	GO:0044238//primary metabolic process	GO:0008374//O-acyltransferase activity	GO:0016020//membrane;GO:0031410//cytoplasmic vesicle;GO:0043231//intracellular membrane-bounded organelle
Unigene11096_Z-1	272	6	2.8358	gi|6015065|sp|O23755.1|EF2_BETVU	85.5	2.00E-21	RecName: Full=Elongation factor 2; Short=EF-2 >gi|2369714|emb|CAB09900.1| elongation factor 2 [Beta vulgaris subsp. vulgaris]	sp|Q754C8|EF2_ASHGO	100	4.00E-28	Elongation factor 2 OS=Ashbya gossypii GN=EFT1 PE=3 SV=1	YOR133w	97.1	2.00E-27	COG0480	Translation elongation factors (GTPases)	K03234	1.00E-22	84.3	rcu:RCOM_1575900	elongation factor EF-2 [EC:3.6.5.3]	GO:0010467//gene expression	GO:0008135//translation factor activity, nucleic acid binding;GO:0032561//guanyl ribonucleotide binding;GO:0017111//nucleoside-triphosphatase activity	GO:0044424//intracellular part
Unigene11097_Z-1	274	10	4.6919	--	--	--	--	--	--	--	--	--	--	--	--	--	--	--	--	--	--	-	-	-
Unigene11098_Z-1	328	56	21.949	gi|149392583|gb|ABR26094.1|	51.6	3.00E-06	retrotransposon protein [Oryza sativa Indica Group]	--	--	--	--	--	--	--	--	--	--	--	--	--	--	-	-	-
Unigene11099_Z-1	476	49	13.2339	gi|115450507|ref|NP_001048854.1|	67.4	3.00E-11	Os03g0130400 [Oryza sativa Japonica Group] >gi|113547325|dbj|BAF10768.1| Os03g0130400 [Oryza sativa Japonica Group]	sp|Q8HSW1|KADC_SOLTU	67.4	4.00E-11	Adenylate kinase, chloroplastic OS=Solanum tuberosum GN=ADK PE=2 SV=1	--	--	--	--	--	K00939	2.00E-10	62	ppp:PHYPADRAFT_145834	adenylate kinase [EC:2.7.4.3]	GO:0009117//nucleotide metabolic process;GO:0006520//cellular amino acid metabolic process;GO:0048513//organ development	GO:0016776//phosphotransferase activity, phosphate group as acceptor;GO:0019205//nucleobase, nucleoside, nucleotide kinase activity;GO:0032559//adenyl ribonucleotide binding	GO:0009532//plastid stroma
Unigene1109_Z-1	1082	302	35.8822	gi|208609043|dbj|BAG72144.1|	228	6.00E-91	alpha-glucosidase like protein [Hordeum vulgare subsp. vulgare]	--	--	--	--	--	--	--	--	--	--	--	--	--	--	GO:0044238//primary metabolic process	GO:0005488//binding;GO:0015926//glucosidase activity	GO:0009536//plastid
Unigene110_Z-1	904	166	23.6069	gi|145336292|ref|NP_174397.2|	377	1.00E-104	KUP10; potassium ion transmembrane transporter [Arabidopsis thaliana]	sp|Q7XLC6|HAK11_ORYSJ	372	1.00E-102	Probable potassium transporter 11 OS=Oryza sativa subsp. japonica GN=HAK11 PE=2 SV=3	YPO0006	72.8	8.00E-13	COG3158	K+ transporter	K03549	7.00E-91	330	ppp:PHYPADRAFT_106748	KUP system potassium uptake protein	GO:0048229//gametophyte development	GO:0046873//metal ion transmembrane transporter activity	GO:0016020//membrane
Unigene11100_Z-1	250	6	3.0854	--	--	--	--	--	--	--	--	--	--	--	--	--	--	--	--	--	--	-	-	-
Unigene11101_Z-1	384	45	15.0654	gi|297816994|ref|XP_002876380.1|	79.7	3.00E-18	ubiquitin-associated /TS-N domain-containing protein [Arabidopsis lyrata subsp. lyrata] >gi|297322218|gb|EFH52639.1| ubiquitin-associated /TS-N domain-containing protein [Arabidopsis lyrata subsp. lyrata]	--	--	--	--	--	--	--	--	--	--	--	--	--	--	-	-	GO:0044464//cell part
Unigene11102_Z-1	249	14	7.2282	--	--	--	--	--	--	--	--	--	--	--	--	--	--	--	--	--	--	-	-	-
Unigene11103_Z-1	271	6	2.8463	--	--	--	--	--	--	--	--	--	--	--	--	--	--	--	--	--	--	-	-	-
Unigene11104_Z-1	506	55	13.9737	gi|115437920|ref|NP_001043413.1|	201	4.00E-51	Os01g0582400 [Oryza sativa Japonica Group] >gi|113532944|dbj|BAF05327.1| Os01g0582400 [Oryza sativa Japonica Group]	sp|Q5R7W3|SDC10_PONAB	172	1.00E-42	Peptidyl-prolyl cis-trans isomerase SDCCAG10 OS=Pongo abelii GN=SDCCAG10 PE=2 SV=1	SPBC16H5.05c	137	1.00E-32	COG0652	Peptidyl-prolyl cis-trans isomerase (rotamase) - cyclophilin family	K12737	3.00E-52	201	osa:4324199	peptidyl-prolyl cis-trans isomerase SDCCAG10 [EC:5.2.1.8]	GO:0044267//cellular protein metabolic process	GO:0016859//cis-trans isomerase activity	-
Unigene11105_Z-1	546	86	20.2491	--	--	--	--	--	--	--	--	--	--	--	--	--	--	--	--	--	--	-	-	-
Unigene11106_Z-1	1134	125	14.1709	gi|115485527|ref|NP_001067907.1|	337	2.00E-91	Os11g0483900 [Oryza sativa Japonica Group] >gi|113645129|dbj|BAF28270.1| Os11g0483900 [Oryza sativa Japonica Group]	sp|Q54YW1|ELMOA_DICDI	112	5.00E-24	ELMO domain-containing protein A OS=Dictyostelium discoideum GN=elmoA PE=1 SV=1	--	--	--	--	--	--	--	--	--	--	GO:0006897//endocytosis	-	GO:0043232
Unigene11107_Z-1	1366	187	17.5991	gi|115486948|ref|NP_001065961.1|	684	0	Os12g0110000 [Oryza sativa Japonica Group] >gi|113648468|dbj|BAF28980.1| Os12g0110000 [Oryza sativa Japonica Group]	sp|Q55BR7|RPTOR_DICDI	465	3.00E-130	Protein raptor homolog OS=Dictyostelium discoideum GN=raptor PE=1 SV=1	--	--	--	--	--	K07204	0	692	pop:POPTR_762562	regulatory associated protein of mTOR	GO:0003006//reproductive developmental process;GO:0040007//growth	GO:0005488//binding	GO:0031461//cullin-RING ubiquitin ligase complex
Unigene11108_Z-1	300	34	14.5699	--	--	--	--	--	--	--	--	--	--	--	--	--	--	--	--	--	--	-	-	-
Unigene11109_Z-1	346	16	5.9449	gi|115476758|ref|NP_001061975.1|	118	2.00E-26	Os08g0459600 [Oryza sativa Japonica Group] >gi|113623944|dbj|BAF23889.1| Os08g0459600 [Oryza sativa Japonica Group]	sp|Q9FEW9|OPR3_SOLLC	116	5.00E-26	12-oxophytodienoate reductase 3 OS=Solanum lycopersicum GN=OPR3 PE=1 SV=1	all1865	77	8.00E-15	COG1902	NADH:flavin oxidoreductases, Old Yellow Enzyme family	K05894	9.00E-28	118	osa:4345762	12-oxophytodienoic acid reductase [EC:1.3.1.42]	GO:0006633//fatty acid biosynthetic process	GO:0016491//oxidoreductase activity;GO:0000166//nucleotide binding	-
Unigene1110_Z-1	275	4	1.8699	--	--	--	--	--	--	--	--	--	--	--	--	--	--	--	--	--	--	-	-	-
Unigene11110_Z-1	779	56	9.2417	gi|59799470|gb|AAX07265.1|	432	1.00E-120	(E)-beta-farnesene synthase [Pseudotsuga menziesii]	sp|O81086|TPSD1_ABIGR	418	2.00E-116	Alpha-bisabolene synthase OS=Abies grandis GN=ag1 PE=1 SV=1	--	--	--	--	--	K04120	5.00E-56	214	sbi:SORBI_01g021990	ent-copalyl diphosphate synthase [EC:5.5.1.13]	-	GO:0016829//lyase activity	-
Unigene11111_Z-1	687	51	9.5436	--	--	--	--	--	--	--	--	--	--	--	--	--	--	--	--	--	--	-	-	-
Unigene11112_Z-1	404	74	23.5478	--	--	--	--	--	--	--	--	--	--	--	--	--	--	--	--	--	--	-	-	-
Unigene11113_Z-1	372	55	19.0073	gi|197307036|gb|ACH59869.1|	140	3.00E-33	UDP-glucosyltransferase family protein [Pseudotsuga menziesii] >gi|197307052|gb|ACH59877.1| UDP-glucosyltransferase family protein [Pseudotsuga menziesii]	sp|P0C7P7|Y1567_ARATH	130	2.00E-30	Uncharacterized UDP-glucosyltransferase At1g05670 OS=Arabidopsis thaliana GN=At1g05670 PE=2 SV=1	--	--	--	--	--	K11820	8.00E-28	118	ath:AT1G24100	N-hydroxythioamide S-beta-glucosyltransferase [EC:2.4.1.195]	-	GO:0016757//transferase activity, transferring glycosyl groups	GO:0043231//intracellular membrane-bounded organelle
Unigene11114_Z-1	591	143	31.1063	gi|66840760|emb|CAH10839.1|	280	1.00E-74	peroxidase [Picea abies]	sp|P22195|PER1_ARAHY	212	2.00E-54	Cationic peroxidase 1 OS=Arachis hypogaea GN=PNC1 PE=1 SV=2	--	--	--	--	--	K00430	1.00E-51	197	ath:AT5G05340	peroxidase [EC:1.11.1.7]	GO:0006950//response to stress;GO:0008152//metabolic process	GO:0016209//antioxidant activity;GO:0005506//iron ion binding;GO:0003824//catalytic activity	GO:0031410//cytoplasmic vesicle
Unigene11115_Z-1	283	7	3.1799	gi|297814912|ref|XP_002875339.1|	82	2.00E-15	short-chain dehydrogenase/reductase family protein [Arabidopsis lyrata subsp. lyrata] >gi|297321177|gb|EFH51598.1| short-chain dehydrogenase/reductase family protein [Arabidopsis lyrata subsp. lyrata]	sp|P50160|TS2_MAIZE	74.7	2.00E-13	Sex determination protein tasselseed-2 OS=Zea mays GN=TS2 PE=2 SV=1	--	--	--	--	--	K13070	7.00E-14	72	osa:4335093	momilactone-A synthase [EC:1.1.1.295]	GO:0008152//metabolic process	GO:0016491//oxidoreductase activity	GO:0043231//intracellular membrane-bounded organelle
Unigene11116_Z-1	234	8	4.3952	--	--	--	--	--	--	--	--	--	--	--	--	--	--	--	--	--	--	-	-	-
Unigene11117_Z-1	370	21	7.2965	--	--	--	--	--	--	--	--	--	--	--	--	--	--	--	--	--	--	-	-	-
Unigene11118_Z-1	361	48	17.0936	gi|115476292|ref|NP_001061742.1|	191	3.00E-48	Os08g0398000 [Oryza sativa Japonica Group] >gi|113623711|dbj|BAF23656.1| Os08g0398000 [Oryza sativa Japonica Group]	sp|Q9FLT5|AB9A_ARATH	177	1.00E-44	ABC transporter A family member 9 OS=Arabidopsis thaliana GN=ABCA9 PE=3 SV=1	--	--	--	--	--	--	--	--	--	--	-	GO:0032559//adenyl ribonucleotide binding;GO:0019829//cation-transporting ATPase activity	GO:0043231//intracellular membrane-bounded organelle
Unigene11119_Z-1	523	94	23.1061	--	--	--	--	--	--	--	--	--	--	--	--	--	--	--	--	--	--	-	-	-
Unigene1111_Z-1	218	1	0.5897	gi|116778583|gb|ABK20922.1|	55.5	2.00E-07	unknown [Picea sitchensis] >gi|116779219|gb|ABK21185.1| unknown [Picea sitchensis]	--	--	--	--	--	--	--	--	--	--	--	--	--	--	-	-	-
Unigene11120_Z-1	418	15	4.6133	--	--	--	--	--	--	--	--	--	--	--	--	--	--	--	--	--	--	-	-	-
Unigene11121_Z-1	362	10	3.5513	--	--	--	--	--	--	--	--	--	--	--	--	--	--	--	--	--	--	-	-	-
Unigene11122_Z-1	320	63	25.3099	gi|67633936|gb|AAY78890.1|	56.6	8.00E-08	CC-NBS-LRR resistance-like protein [Pinus lambertiana]	--	--	--	--	--	--	--	--	--	K13459	1.00E-05	45.1	rcu:RCOM_1047690	disease resistance protein RPS2	-	GO:0005488//binding	-
Unigene11123_Z-1	252	11	5.6117	--	--	--	--	--	--	--	--	--	--	--	--	--	--	--	--	--	--	-	-	-
Unigene11124_Z-1	320	12	4.8209	--	--	--	--	--	--	--	--	--	--	--	--	--	--	--	--	--	--	-	-	-
Unigene11125_Z-1	1206	140	14.9238	gi|224038266|gb|ACN38268.1|	351	1.00E-107	flavonoid 3' hydroxylase [Vitis amurensis]	sp|Q9SBQ9|F3PH_PETHY	321	5.00E-98	Flavonoid 3'-monooxygenase OS=Petunia hybrida GN=CYP75B2 PE=2 SV=1	alr4833	113	6.00E-25	COG2124	Cytochrome P450	K05280	7.00E-108	351	vvi:100232999	flavonoid 3'-monooxygenase [EC:1.14.13.21]	-	-	-
Unigene11126_Z-1	998	113	14.5562	gi|115465311|ref|NP_001056255.1|	93.2	5.00E-18	Os05g0552400 [Oryza sativa Japonica Group] >gi|113579806|dbj|BAF18169.1| Os05g0552400 [Oryza sativa Japonica Group]	sp|Q5I0I2|MARH2_RAT	60.8	1.00E-08	E3 ubiquitin-protein ligase MARCH2 OS=Rattus norvegicus GN=March2 PE=1 SV=1	ECU06g0830	60.1	6.00E-09	COG5183	Protein involved in mRNA turnover and stability	K10661	2.00E-07	53.9	ath:AT4G32670	E3 ubiquitin-protein ligase MARCH6 [EC:6.3.2.19]	-	GO:0046914//transition metal ion binding	-
Unigene11127_Z-1	472	31	8.4434	--	--	--	--	--	--	--	--	--	--	--	--	--	--	--	--	--	--	-	-	-
Unigene11128_Z-1	700	99	18.1818	--	--	--	--	--	--	--	--	--	--	--	--	--	--	--	--	--	--	-	-	-
Unigene11129_Z-1	628	68	13.9203	gi|115480195|ref|NP_001063691.1|	105	2.00E-38	Os09g0518900 [Oryza sativa Japonica Group] >gi|113631924|dbj|BAF25605.1| Os09g0518900 [Oryza sativa Japonica Group]	--	--	--	--	--	--	--	--	--	--	--	--	--	--	-	GO:0008168//methyltransferase activity	-
Unigene1112_Z-1	428	22	6.6081	--	--	--	--	sp|P63312|TYB10_RAT	73.9	3.00E-13	Thymosin beta-10 OS=Rattus norvegicus GN=Tmsb10 PE=2 SV=2	--	--	--	--	--	--	--	--	--	--	-	-	-
Unigene11130_Z-1	511	22	5.5348	--	--	--	--	sp|Q8K448|ABCA5_MOUSE	62.8	1.00E-09	ATP-binding cassette sub-family A member 5 OS=Mus musculus GN=Abca5 PE=1 SV=2	--	--	--	--	--	--	--	--	--	--	-	-	-
Unigene11131_Z-1	479	51	13.6878	--	--	--	--	sp|P60881|SNP25_RAT	109	8.00E-43	Synaptosomal-associated protein 25 OS=Rattus norvegicus GN=Snap25 PE=1 SV=1	--	--	--	--	--	--	--	--	--	--	-	-	-
Unigene11132_Z-1	220	24	14.0245	--	--	--	--	--	--	--	--	--	--	--	--	--	--	--	--	--	--	-	-	-
Unigene11133_Z-1	708	101	18.3395	gi|124359713|gb|ABD32380.2|	98.6	6.00E-20	Helix-loop-helix DNA-binding [Medicago truncatula]	sp|Q9C7T4|BH096_ARATH	91.7	4.00E-18	Transcription factor bHLH96 OS=Arabidopsis thaliana GN=BHLH96 PE=2 SV=1	--	--	--	--	--	--	--	--	--	--	GO:0010468//regulation of gene expression	-	GO:0043231//intracellular membrane-bounded organelle
Unigene11134_Z-1	264	7	3.4087	gi|13383259|dbj|BAB39480.1|	111	1.00E-32	CPD photolyase [Cucumis sativus] >gi|20387244|dbj|BAB91322.1| CPD photolyase [Cucumis sativus]	sp|P34205|PHR_CARAU	78.2	3.00E-21	Deoxyribodipyrimidine photo-lyase OS=Carassius auratus GN=phr PE=2 SV=1	MA4066	61.2	3.00E-14	COG0415	Deoxyribodipyrimidine photolyase	K01669	2.00E-32	105	zma:100191679	deoxyribodipyrimidine photo-lyase [EC:4.1.99.3]	GO:0006259//DNA metabolic process	GO:0003913//DNA photolyase activity	-
Unigene11135_Z-1	548	35	8.2108	gi|226493928|ref|NP_001148088.1|	73.9	1.00E-12	EDS1-like protein [Zea mays] >gi|195615720|gb|ACG29690.1| EDS1-like protein [Zea mays]	--	--	--	--	--	--	--	--	--	--	--	--	--	--	-	GO:0016787//hydrolase activity	-
Unigene11136_Z-1	273	6	2.8255	gi|296084640|emb|CBI25728.3|	59.7	1.00E-08	unnamed protein product [Vitis vinifera]	--	--	--	--	--	--	--	--	--	--	--	--	--	--	-	GO:0016787//hydrolase activity	-
Unigene11137_Z-1	798	91	14.6601	gi|115444767|ref|NP_001046163.1|	89.4	5.00E-17	Os02g0192400 [Oryza sativa Japonica Group] >gi|46389826|dbj|BAD15389.1| PHD finger-like protein [Oryza sativa Japonica Group] >gi|50726413|dbj|BAD34024.1| PHD finger-like protein [Oryza sativa Japonica Group] >gi|113535694|dbj|BAF08077.1| Os02g0192400 [Oryza sativa Japonica Group]	--	--	--	--	--	--	--	--	--	--	--	--	--	--	-	GO:0005488//binding	-
Unigene11138_Z-1	941	51	6.9676	gi|15229478|ref|NP_189001.1|	283	3.00E-85	RFR1 (REF4-related 1) [Arabidopsis thaliana]	--	--	--	--	--	--	--	--	--	--	--	--	--	--	-	-	-
Unigene11139_Z-1	373	44	15.165	--	--	--	--	--	--	--	--	--	--	--	--	--	--	--	--	--	--	-	-	-
Unigene1113_Z-1	550	24	5.6098	gi|253721991|gb|ACT34060.1|	94	3.00E-24	Cf2/Cf5-like disease resistance protein [Aegilops tauschii]	sp|C0LGQ5|GSO1_ARATH	79.3	7.00E-20	LRR receptor-like serine/threonine-protein kinase GSO1 OS=Arabidopsis thaliana GN=GSO1 PE=2 SV=1	--	--	--	--	--	K13420	2.00E-20	73.6	rcu:RCOM_0633880	LRR receptor-like serine/threonine-protein kinase FLS2 [EC:2.7.11.1]	-	-	-
Unigene11140_Z-1	229	10	5.6139	gi|294461255|gb|ADE76190.1|	89	2.00E-17	unknown [Picea sitchensis]	--	--	--	--	--	--	--	--	--	--	--	--	--	--	-	-	-
Unigene11141_Z-1	580	23	5.098	gi|22329085|ref|NP_194957.2|	85.1	1.00E-20	SD2-5 (S-DOMAIN-2 5); carbohydrate binding / kinase/ protein kinase [Arabidopsis thaliana]	sp|Q94C25|Y5005_ARATH	68.2	1.00E-17	Probable receptor-like protein kinase At5g20050 OS=Arabidopsis thaliana GN=At5g20050 PE=2 SV=1	--	--	--	--	--	K00558	1.00E-09	53.1	osa:4332128	DNA (cytosine-5-)-methyltransferase [EC:2.1.1.37]	GO:0006468//protein amino acid phosphorylation	GO:0005488//binding;GO:0004672//protein kinase activity	GO:0016020//membrane
Unigene11142_Z-1	2054	627	39.2434	gi|18700129|gb|AAL77676.1|	561	1.00E-159	At2g36630/F1O11.26 [Arabidopsis thaliana] >gi|22137236|gb|AAM91463.1| At2g36630/F1O11.26 [Arabidopsis thaliana]	--	--	--	--	TVN0677	65.9	3.00E-10	COG0730	Predicted permeases	--	--	--	--	--	-	-	-
Unigene11143_Z-1	422	107	32.5965	--	--	--	--	--	--	--	--	--	--	--	--	--	--	--	--	--	--	-	-	-
Unigene11144_Z-1	274	4	1.8768	--	--	--	--	--	--	--	--	--	--	--	--	--	--	--	--	--	--	-	-	-
Unigene11145_Z-1	573	29	6.5064	gi|32362295|gb|AAP80175.1|	63.5	1.00E-09	At3g55350 [Arabidopsis thaliana]	--	--	--	--	--	--	--	--	--	--	--	--	--	--	-	-	-
Unigene11146_Z-1	470	25	6.8382	gi|8886955|gb|AAF80641.1|AC069251_34	52.4	6.00E-11	F2D10.5 [Arabidopsis thaliana]	--	--	--	--	--	--	--	--	--	--	--	--	--	--	-	-	-
Unigene11147_Z-1	277	8	3.7129	--	--	--	--	--	--	--	--	--	--	--	--	--	--	--	--	--	--	-	-	-
Unigene11148_Z-1	561	51	11.6871	gi|33329886|gb|AAQ10316.1|	152	4.00E-55	lecithine cholesterol acyltransferase-like protein [Medicago truncatula]	sp|P16301|LCAT_MOUSE	94.7	7.00E-29	Phosphatidylcholine-sterol acyltransferase OS=Mus musculus GN=Lcat PE=1 SV=1	--	--	--	--	--	--	--	--	--	--	GO:0044238//primary metabolic process	GO:0008374//O-acyltransferase activity	GO:0016020//membrane;GO:0031410//cytoplasmic vesicle;GO:0043231//intracellular membrane-bounded organelle
Unigene11149_Z-1	826	200	31.1279	--	--	--	--	--	--	--	--	--	--	--	--	--	--	--	--	--	--	-	-	-
Unigene1114_Z-1	212	2	1.2128	gi|218546755|sp|P0C8A0.1|PP275_ARATH	52.8	1.00E-06	RecName: Full=Pentatricopeptide repeat-containing protein At3g49730	sp|P0C8A0|PP275_ARATH	52.8	7.00E-07	Pentatricopeptide repeat-containing protein At3g49730 OS=Arabidopsis thaliana GN=At3g49730 PE=2 SV=1	--	--	--	--	--	--	--	--	--	--	-	-	-
Unigene11150_Z-1	364	27	9.5359	--	--	--	--	--	--	--	--	--	--	--	--	--	--	--	--	--	--	-	-	-
Unigene11151_Z-1	844	64	9.7485	gi|260279128|dbj|BAI44134.1|	156	8.00E-41	flavonoid glycosyltransferase UGT94C2 [Veronica persica]	sp|Q43716|UFOG_PETHY	136	2.00E-34	Anthocyanidin 3-O-glucosyltransferase OS=Petunia hybrida GN=RT PE=2 SV=1	--	--	--	--	--	K08237	1.00E-34	128	ath:AT4G01070	hydroquinone glucosyltransferase [EC:2.4.1.218]	-	GO:0016740//transferase activity	-
Unigene11152_Z-1	325	12	4.7468	gi|79481163|ref|NP_193898.3|	60.1	7.00E-09	CPL1 (C-TERMINAL DOMAIN PHOSPHATASE-LIKE 1); double-stranded RNA binding / nucleotide phosphatase [Arabidopsis thaliana] >gi|75111335|sp|Q5YDB6.1|CPL1_ARATH RecName: Full=RNA polymerase II C-terminal domain phosphatase-like 1; Short=FCP-like 1; AltName: Full=Carboxyl-terminal phosphatase-like 1; Short=CTD phosphatase-like 1; Short=AtCPL1; AltName: Full=Protein JASMONATE OVEREXPRESSING 1; AltName:…	sp|Q5YDB6|CPL1_ARATH	60.1	4.00E-09	RNA polymerase II C-terminal domain phosphatase-like 1 OS=Arabidopsis thaliana GN=CPL1 PE=1 SV=1	--	--	--	--	--	--	--	--	--	--	GO:0009987//cellular process;GO:0050896//response to stimulus	GO:0003723//RNA binding;GO:0016791//phosphatase activity	GO:0005622//intracellular
Unigene11153_Z-1	675	139	26.4735	--	--	--	--	--	--	--	--	--	--	--	--	--	--	--	--	--	--	-	-	-
Unigene11154_Z-1	1478	204	17.7442	gi|166949|gb|AAA32913.1|	189	4.00E-88	cytochrome P-450LXXIA1 (cyp71A1) [Persea americana]	sp|P24465|C71A1_PERAE	189	2.00E-88	Cytochrome P450 71A1 OS=Persea americana GN=CYP71A1 PE=1 SV=1	VNG0422G	70.5	2.00E-14	COG2124	Cytochrome P450	K00517	5.00E-81	167	ath:AT4G13290	[EC:1.14.-.-]	GO:0008152//metabolic process	GO:0016491//oxidoreductase activity;GO:0005506//iron ion binding	GO:0044464//cell part
Unigene11155_Z-1	414	62	19.2527	gi|224127622|ref|XP_002329323.1|	162	1.00E-39	4-coumarate-coa ligase [Populus trichocarpa] >gi|224127626|ref|XP_002329324.1| acyl:coa ligase [Populus trichocarpa] >gi|222870777|gb|EEF07908.1| 4-coumarate-coa ligase [Populus trichocarpa] >gi|222870778|gb|EEF07909.1| acyl:coa ligase [Populus trichocarpa]	sp|Q9M0X9|4CLL7_ARATH	156	4.00E-38	4-coumarate--CoA ligase-like 7 OS=Arabidopsis thaliana GN=4CLL7 PE=1 SV=1	BH3104	73.2	1.00E-13	COG0318	Acyl-CoA synthetases (AMP-forming)/AMP-acid ligases II	K01904	5.00E-39	156	ath:AT4G05160	4-coumarate--CoA ligase [EC:6.2.1.12]	GO:0009694//jasmonic acid metabolic process;GO:0009850//auxin metabolic process	GO:0016491//oxidoreductase activity;GO:0016408	GO:0042579//microbody
Unigene11156_Z-1	2162	227	13.498	gi|115455355|ref|NP_001051278.1|	619	0	Os03g0749800 [Oryza sativa Japonica Group] >gi|113549749|dbj|BAF13192.1| Os03g0749800 [Oryza sativa Japonica Group]	sp|Q39238|TSL_ARATH	573	0	Serine/threonine-protein kinase TOUSLED OS=Arabidopsis thaliana GN=TOUSLED PE=1 SV=1	lin1934_1	119	2.00E-26	COG0515	Serine/threonine protein kinase	K08864	0	621	vvi:100265049	tousled-like kinase [EC:2.7.11.1]	GO:0006464//protein modification process	GO:0005515//protein binding;GO:0004672//protein kinase activity;GO:0032559//adenyl ribonucleotide binding	GO:0009536//plastid
Unigene11157_Z-1	679	200	37.8669	gi|115475968|ref|NP_001061580.1|	197	9.00E-50	Os08g0337300 [Oryza sativa Japonica Group] >gi|113623549|dbj|BAF23494.1| Os08g0337300 [Oryza sativa Japonica Group]	--	--	--	--	--	--	--	--	--	--	--	--	--	--	-	GO:0046872//metal ion binding	-
Unigene11158_Z-1	465	88	24.3293	--	--	--	--	--	--	--	--	--	--	--	--	--	--	--	--	--	--	-	-	-
Unigene11159_Z-1	330	16	6.2331	--	--	--	--	--	--	--	--	--	--	--	--	--	--	--	--	--	--	-	-	-
Unigene1115_Z-1	1496	419	36.0066	gi|115445687|ref|NP_001046623.1|	392	1.00E-108	Os02g0301500 [Oryza sativa Japonica Group] >gi|113536154|dbj|BAF08537.1| Os02g0301500 [Oryza sativa Japonica Group]	sp|Q38953|DHX8_ARATH	390	2.00E-107	Probable pre-mRNA-splicing factor ATP-dependent RNA helicase OS=Arabidopsis thaliana GN=At3g26560 PE=1 SV=2	SPAC10F6.02c_2	227	4.00E-59	COG1643	HrpA-like helicases	K12818	1.00E-110	397	vvi:100241659	ATP-dependent RNA helicase DHX8/PRP22 [EC:3.6.4.13]	-	GO:0003676//nucleic acid binding;GO:0032559//adenyl ribonucleotide binding;GO:0042623//ATPase activity, coupled	-
Unigene11160_Z-1	647	129	25.6322	gi|224141005|ref|XP_002323866.1|	182	4.00E-45	multidrug/pheromone exporter, MDR family, ABC transporter family [Populus trichocarpa] >gi|222866868|gb|EEF03999.1| multidrug/pheromone exporter, MDR family, ABC transporter family [Populus trichocarpa]	sp|Q9LSJ2|AB22B_ARATH	176	9.00E-44	ABC transporter B family member 22 OS=Arabidopsis thaliana GN=ABCB22 PE=3 SV=1	RSp0292	95.9	5.00E-20	COG2274	ABC-type bacteriocin/lantibiotic exporters, contain an N-terminal double-glycine peptidase domain	K05658	2.00E-35	145	ppp:PHYPADRAFT_59717	ATP-binding cassette, subfamily B (MDR/TAP), member 1	-	GO:0017111//nucleoside-triphosphatase activity	GO:0016020//membrane
Unigene11161_Z-1	295	41	17.8674	gi|116790361|gb|ABK25587.1|	65.9	1.00E-10	unknown [Picea sitchensis]	--	--	--	--	--	--	--	--	--	--	--	--	--	--	-	-	-
Unigene11162_Z-1	629	44	8.9929	gi|225434978|ref|XP_002281137.1|	55.1	6.00E-07	PREDICTED: similar to DHHC zinc finger domain containing protein [Vitis vinifera]	--	--	--	--	--	--	--	--	--	--	--	--	--	--	-	-	-
Unigene11163_Z-1	312	15	6.1807	gi|225544292|gb|ACN91542.1|	157	3.00E-38	anthocyanin permease 1 [Vitis vinifera]	sp|Q9LYT3|TT12_ARATH	87.8	2.00E-17	Protein TRANSPARENT TESTA 12 OS=Arabidopsis thaliana GN=TT12 PE=2 SV=1	SPAC323.07c	50.8	6.00E-07	COG0534	Na+-driven multidrug efflux pump	--	--	--	--	--	GO:0015893//drug transport	GO:0015291//secondary active transmembrane transporter activity	GO:0044464//cell part
Unigene11164_Z-1	656	122	23.9087	gi|30102614|gb|AAP21225.1|	164	8.00E-40	At3g12039 [Arabidopsis thaliana]	sp|Q39147|3MG_ARATH	164	5.00E-40	DNA-3-methyladenine glycosylase OS=Arabidopsis thaliana GN=MAG PE=2 SV=1	RP351	73.2	3.00E-13	COG2094	3-methyladenine DNA glycosylase	K03652	7.00E-44	173	rcu:RCOM_0278080	DNA-3-methyladenine glycosylase [EC:3.2.2.21]	GO:0006281//DNA repair	GO:0003676//nucleic acid binding;GO:0019104//DNA N-glycosylase activity	GO:0043231//intracellular membrane-bounded organelle
Unigene11165_Z-1	271	9	4.2695	gi|186501175|ref|NP_179383.2|	50.4	1.00E-10	binding / inositol or phosphatidylinositol kinase/ phosphotransferase, alcohol group as acceptor [Arabidopsis thaliana]	--	--	--	--	--	--	--	--	--	K08874	1.00E-12	48.5	sbi:SORBI_02g041160	transformation/transcription domain-associated protein	-	GO:0016772//transferase activity, transferring phosphorus-containing groups	-
Unigene11166_Z-1	1089	90	10.6246	gi|297833678|ref|XP_002884721.1|	204	2.00E-51	PTAC13 [Arabidopsis lyrata subsp. lyrata] >gi|297330561|gb|EFH60980.1| PTAC13 [Arabidopsis lyrata subsp. lyrata]	sp|P36265|NUSG_SYNY3	58.2	1.00E-07	Transcription antitermination protein nusG OS=Synechocystis sp. (strain PCC 6803) GN=nusG PE=3 SV=1	BMEI0744	60.8	4.00E-09	COG0250	Transcription antiterminator	--	--	--	--	--	-	-	GO:0043232;GO:0044444//cytoplasmic part
Unigene11167_Z-1	230	12	6.7074	--	--	--	--	--	--	--	--	--	--	--	--	--	--	--	--	--	--	-	-	-
Unigene11168_Z-1	2866	431	19.3331	gi|240254045|ref|NP_172338.4|	215	2.00E-54	transcription factor [Arabidopsis thaliana]	sp|Q62240|KDM5D_MOUSE	56.6	1.00E-06	Lysine-specific demethylase 5D OS=Mus musculus GN=Kdm5d PE=2 SV=2	--	--	--	--	--	K11446	4.00E-07	54.3	pop:POPTR_413516	histone demethylase JARID1 [EC:1.14.11.-]	-	-	GO:0043231//intracellular membrane-bounded organelle
Unigene11169_Z-1	655	69	13.5428	gi|134920|sp|P21997.1|SSGP_VOLCA	68.2	8.00E-11	RecName: Full=Sulfated surface glycoprotein 185; Short=SSG 185; Flags: Precursor >gi|1405821|emb|CAA35953.1| SULFATED SURFACE GLYCOPROTEIN 185 [Volvox carteri]	sp|Q9ESU6|BRD4_MOUSE	75.9	2.00E-13	Bromodomain-containing protein 4 OS=Mus musculus GN=Brd4 PE=1 SV=1	CC3494_1	55.5	8.00E-08	COG3637	Opacity protein and related surface antigens	K12826	1.00E-07	53.1	osa:4332334	splicing factor 3A subunit 2	-	GO:0008233//peptidase activity	-
Unigene1116_Z-1	416	26	8.0349	gi|294461767|gb|ADE76442.1|	124	3.00E-28	unknown [Picea sitchensis]	--	--	--	--	--	--	--	--	--	--	--	--	--	--	-	-	-
Unigene11170_Z-1	389	20	6.6097	gi|223452430|gb|ACM89542.1|	132	2.00E-30	S-locus lectin protein kinase family protein [Glycine max] >gi|223452558|gb|ACM89606.1| S-locus lectin protein kinase family protein [Glycine max]	sp|C0LGH2|Y1561_ARATH	72	1.00E-12	Probable LRR receptor-like serine/threonine-protein kinase At1g56130 OS=Arabidopsis thaliana GN=At1g56130 PE=1 SV=2	--	--	--	--	--	K13416	4.00E-13	70.1	vvi:100253855	brassinosteroid insensitive 1-associated receptor kinase 1 [EC:2.7.10.1 2.7.11.1]	GO:0009987//cellular process	GO:0004672//protein kinase activity;GO:0000166//nucleotide binding	-
Unigene11171_Z-1	390	24	7.9113	--	--	--	--	--	--	--	--	--	--	--	--	--	--	--	--	--	--	-	-	-
Unigene11172_Z-1	1014	170	21.5531	gi|115481958|ref|NP_001064572.1|	105	1.00E-21	Os10g0409400 [Oryza sativa Japonica Group] >gi|75141703|sp|Q7XES5.1|BURPG_ORYSJ RecName: Full=BURP domain-containing protein 16; Short=OsBURP16; AltName: Full=Protein WGP1; Short=OsWGP1; Flags: Precursor >gi|31432021|gb|AAP53713.1| BURP domain containing protein, expressed [Oryza sativa (japonica cultivar-group)] >gi|113639181|dbj|BAF26486.1| Os10g0409400 [Oryza sativa Japonica Group] >gi|1492872…	sp|Q7XES5|BURPG_ORYSJ	105	7.00E-22	BURP domain-containing protein 16 OS=Oryza sativa subsp. japonica GN=BURP16 PE=2 SV=1	--	--	--	--	--	--	--	--	--	--	-	-	-
Unigene11173_Z-1	271	14	6.6414	--	--	--	--	--	--	--	--	--	--	--	--	--	--	--	--	--	--	-	-	-
Unigene11174_Z-1	390	11	3.626	gi|51457950|gb|AAU03364.1|	89.4	3.00E-22	chloroplast-specific ribosomal protein [Solanum lycopersicum]	sp|P19954|RR30_SPIOL	90.1	4.00E-18	30S ribosomal protein 1, chloroplastic OS=Spinacia oleracea GN=RPS30 PE=1 SV=2	all3184	40	2.00E-09	COG1544	Ribosome-associated protein Y (PSrp-1)	--	--	--	--	--	GO:0010467//gene expression;GO:0044238//primary metabolic process	-	GO:0030529//ribonucleoprotein complex;GO:0009536//plastid
Unigene11175_Z-1	531	38	9.2	gi|115461156|ref|NP_001054178.1|	83.6	7.00E-30	Os04g0665600 [Oryza sativa Japonica Group] >gi|113565749|dbj|BAF16092.1| Os04g0665600 [Oryza sativa Japonica Group]	sp|Q9SAK5|APL_ARATH	56.2	1.00E-07	Myb family transcription factor APL OS=Arabidopsis thaliana GN=APL PE=2 SV=2	--	--	--	--	--	--	--	--	--	--	GO:0010468//regulation of gene expression	GO:0003676//nucleic acid binding	GO:0043231//intracellular membrane-bounded organelle
Unigene11176_Z-1	258	54	26.9075	--	--	--	--	--	--	--	--	--	--	--	--	--	--	--	--	--	--	-	-	-
Unigene11177_Z-1	547	40	9.401	gi|224581804|gb|ACN58567.1|	142	2.00E-33	nodule inception protein [Medicago truncatula]	--	--	--	--	--	--	--	--	--	--	--	--	--	--	-	-	-
Unigene11178_Z-1	338	22	8.3677	gi|195620076|gb|ACG31868.1|	140	4.00E-33	anther-specific proline-rich protein APG precursor [Zea mays]	sp|Q9M8Y5|LTL1_ARATH	139	7.00E-33	GDSL esterase/lipase LTL1 OS=Arabidopsis thaliana GN=LTL1 PE=2 SV=1	--	--	--	--	--	--	--	--	--	--	GO:0044238//primary metabolic process;GO:0006972//hyperosmotic response;GO:0010033//response to organic substance;GO:0010038//response to metal ion	GO:0016787//hydrolase activity	GO:0044464//cell part
Unigene11179_Z-1	459	38	10.6432	--	--	--	--	--	--	--	--	--	--	--	--	--	--	--	--	--	--	-	-	-
Unigene1117_Z-1	630	32	6.5299	--	--	--	--	--	--	--	--	--	--	--	--	--	--	--	--	--	--	-	-	-
Unigene11180_Z-1	314	4	1.6377	--	--	--	--	--	--	--	--	--	--	--	--	--	--	--	--	--	--	-	-	-
Unigene11181_Z-1	995	71	9.1735	gi|57834121|emb|CAE05716.2|	65.1	1.00E-09	OSJNBb0065J09.12 [Oryza sativa (japonica cultivar-group)]	--	--	--	--	--	--	--	--	--	--	--	--	--	--	-	-	-
Unigene11182_Z-1	1712	565	42.4272	gi|18416107|ref|NP_568218.1|	161	3.00E-38	transcription elongation factor-related [Arabidopsis thaliana]	sp|Q9VCP0|ELOA1_DROME	58.2	2.00E-07	Transcription elongation factor B polypeptide 3 OS=Drosophila melanogaster GN=EloA PE=1 SV=1	--	--	--	--	--	--	--	--	--	--	-	-	GO:0044424//intracellular part
Unigene11183_Z-1	1109	297	34.429	gi|224107933|ref|XP_002314659.1|	120	2.00E-26	predicted protein [Populus trichocarpa] >gi|222863699|gb|EEF00830.1| predicted protein [Populus trichocarpa]	--	--	--	--	--	--	--	--	--	--	--	--	--	--	-	-	-
Unigene11184_Z-1	385	33	11.0193	gi|124360738|gb|ABN08715.1|	110	5.00E-24	Protein kinase [Medicago truncatula]	sp|Q9SGP2|HSL1_ARATH	108	1.00E-23	Receptor-like protein kinase HSL1 OS=Arabidopsis thaliana GN=HSL1 PE=2 SV=1	alr0124_1	52.4	2.00E-07	COG4886	Leucine-rich repeat (LRR) protein	K00924	1.00E-24	108	ath:AT1G28440	[EC:2.7.1.-]	GO:0050789//regulation of biological process;GO:0009791//post-embryonic development;GO:0008152//metabolic process	GO:0016772//transferase activity, transferring phosphorus-containing groups	GO:0044464//cell part
Unigene11185_Z-1	454	42	11.893	gi|294461910|gb|ADE76511.1|	56.2	3.00E-10	unknown [Picea sitchensis]	--	--	--	--	--	--	--	--	--	--	--	--	--	--	-	-	-
Unigene11186_Z-1	558	18	4.147	--	--	--	--	--	--	--	--	--	--	--	--	--	--	--	--	--	--	-	-	-
Unigene11187_Z-1	752	161	27.5238	gi|9759403|dbj|BAB09858.1|	98.2	9.00E-20	nuclear protein-like [Arabidopsis thaliana]	sp|Q10178|SF3B1_SCHPO	70.9	9.00E-12	U2 snRNP component prp10 OS=Schizosaccharomyces pombe GN=prp10 PE=1 SV=2	SPAC27F1.09c	70.9	2.00E-12	COG5181	U2 snRNP spliceosome subunit	--	--	--	--	--	-	-	GO:0009536//plastid
Unigene11188_Z-1	325	23	9.098	gi|148907579|gb|ABR16919.1|	70.1	7.00E-12	unknown [Picea sitchensis]	--	--	--	--	--	--	--	--	--	--	--	--	--	--	-	-	GO:0016020//membrane
Unigene11189_Z-1	257	10	5.0023	gi|112363382|gb|ABI16015.1|	84.7	3.00E-16	Dof14 [Glycine max]	sp|Q9FM03|DOF56_ARATH	70.5	3.00E-12	Dof zinc finger protein DOF5.6 OS=Arabidopsis thaliana GN=DOF5.6 PE=2 SV=2	--	--	--	--	--	--	--	--	--	--	GO:0010468//regulation of gene expression	GO:0046914//transition metal ion binding;GO:0003676//nucleic acid binding	-
Unigene1118_Z-1	252	33	16.835	--	--	--	--	--	--	--	--	--	--	--	--	--	--	--	--	--	--	-	-	-
Unigene11190_Z-1	498	69	17.8123	gi|115452581|ref|NP_001049891.1|	119	1.00E-26	Os03g0306900 [Oryza sativa Japonica Group] >gi|113548362|dbj|BAF11805.1| Os03g0306900 [Oryza sativa Japonica Group]	sp|Q9ASY9|PM36_ARATH	101	3.00E-21	Seed maturation protein PM36 homolog OS=Arabidopsis thaliana GN=At3g16990 PE=1 SV=2	PAB1642	48.5	5.00E-06	COG0819	Putative transcription activator	--	--	--	--	--	-	-	-
Unigene11191_Z-1	253	51	25.9149	--	--	--	--	--	--	--	--	--	--	--	--	--	--	--	--	--	--	-	-	-
Unigene11192_Z-1	323	31	12.3384	gi|157283545|gb|ABV30799.1|	160	5.00E-39	kinase-like protein [Prunus cerasus var. caproniana]	sp|C0LGH3|Y5614_ARATH	106	5.00E-23	Probable LRR receptor-like serine/threonine-protein kinase At1g56140 OS=Arabidopsis thaliana GN=At1g56140 PE=1 SV=2	--	--	--	--	--	K13416	2.00E-23	103	ath:AT4G33430	brassinosteroid insensitive 1-associated receptor kinase 1 [EC:2.7.10.1 2.7.11.1]	GO:0006464//protein modification process;GO:0008037//cell recognition	GO:0004871//signal transducer activity;GO:0030246//carbohydrate binding;GO:0004672//protein kinase activity;GO:0032559//adenyl ribonucleotide binding	-
Unigene11193_Z-1	270	14	6.666	--	--	--	--	--	--	--	--	--	--	--	--	--	--	--	--	--	--	-	-	-
Unigene11194_Z-1	228	23	12.9686	--	--	--	--	--	--	--	--	--	--	--	--	--	--	--	--	--	--	-	-	-
Unigene11195_Z-1	838	272	41.7277	gi|115476316|ref|NP_001061754.1|	65.5	8.00E-10	Os08g0400300 [Oryza sativa Japonica Group] >gi|113623723|dbj|BAF23668.1| Os08g0400300 [Oryza sativa Japonica Group]	--	--	--	--	--	--	--	--	--	--	--	--	--	--	-	-	-
Unigene11196_Z-1	2672	375	18.0424	gi|168009664|ref|XP_001757525.1|	1036	0	ATP-binding cassette transporter, subfamily B, member 18, group MDR/PGP protein PpABCB18 [Physcomitrella patens subsp. patens] >gi|162691219|gb|EDQ77582.1| ATP-binding cassette transporter, subfamily B, member 18, group MDR/PGP protein PpABCB18 [Physcomitrella patens subsp. patens]	sp|Q9C7F8|AB13B_ARATH	966	0	ABC transporter B family member 13 OS=Arabidopsis thaliana GN=ABCB13 PE=3 SV=1	SPCC663.03	507	4.00E-143	COG1132	ABC-type multidrug transport system, ATPase and permease components	K05658	0	767	ppp:PHYPADRAFT_59717	ATP-binding cassette, subfamily B (MDR/TAP), member 1	GO:0006810//transport	GO:0042626//ATPase activity, coupled to transmembrane movement of substances;GO:0000166//nucleotide binding	GO:0016020//membrane
Unigene11197_Z-1	279	10	4.6078	--	--	--	--	sp|Q5R5H8|HNRPK_PONAB	97.4	7.00E-36	Heterogeneous nuclear ribonucleoprotein K OS=Pongo abelii GN=HNRNPK PE=2 SV=1	--	--	--	--	--	--	--	--	--	--	-	-	-
Unigene11198_Z-1	404	31	9.8646	gi|4033444|sp|Q39527.1|LECR_CLALU	71.2	3.00E-12	RecName: Full=Lectin-related protein; AltName: Full=CLLRP; AltName: Full=LRPCL; Flags: Precursor >gi|1141755|gb|AAC49150.1| storage protein precursor [Cladrastis kentukea]	sp|Q39527|LECR_CLALU	71.2	2.00E-12	Lectin-related protein (Fragment) OS=Cladrastis lutea PE=1 SV=1	--	--	--	--	--	--	--	--	--	--	-	GO:0005488//binding	-
Unigene11199_Z-1	329	42	16.4117	--	--	--	--	--	--	--	--	--	--	--	--	--	--	--	--	--	--	-	-	-
Unigene1119_Z-1	758	47	7.9713	gi|149941649|dbj|BAF64846.1|	166	4.00E-44	Cdc27B [Nicotiana tabacum]	sp|Q4V8A2|CDC27_RAT	128	5.00E-29	Cell division cycle protein 27 homolog OS=Rattus norvegicus GN=Cdc27 PE=2 SV=1	YBL084c	53.5	4.00E-07	COG0457	FOG: TPR repeat	K03350	6.00E-49	177	pop:POPTR_835890	anaphase-promoting complex subunit 3	GO:0000278//mitotic cell cycle;GO:0048869//cellular developmental process;GO:0009725//response to hormone stimulus;GO:0001558//regulation of cell growth;GO:0019953//sexual reproduction;GO:0048513//organ development;GO:0003006//reproductive developmental process	GO:0005488//binding	GO:0015630//microtubule cytoskeleton;GO:0044444//cytoplasmic part;GO:0000152//nuclear ubiquitin ligase complex
Unigene111_Z-1	364	45	15.8932	--	--	--	--	--	--	--	--	--	--	--	--	--	--	--	--	--	--	-	-	-
Unigene11200_Z-1	1716	345	25.8465	gi|159464100|ref|XP_001690280.1|	224	4.00E-57	signal peptide peptidase-like protein [Chlamydomonas reinhardtii] >gi|158284268|gb|EDP10018.1| signal peptide peptidase-like protein [Chlamydomonas reinhardtii]	sp|Q8TCT9|HM13_HUMAN	149	6.00E-35	Minor histocompatibility antigen H13 OS=Homo sapiens GN=HM13 PE=1 SV=1	--	--	--	--	--	K09595	4.00E-37	153	cme:CMH005C	minor histocompatibility antigen H13 [EC:3.4.99.-]	-	GO:0004175//endopeptidase activity	GO:0031224//intrinsic to membrane
Unigene11201_Z-1	648	80	15.8714	gi|115482340|ref|NP_001064763.1|	250	1.00E-65	Os10g0457500 [Oryza sativa Japonica Group] >gi|113639372|dbj|BAF26677.1| Os10g0457500 [Oryza sativa Japonica Group]	sp|Q54LQ6|ITPA_DICDI	201	2.00E-51	Probable inosine triphosphate pyrophosphatase OS=Dictyostelium discoideum GN=itpa PE=3 SV=1	SPCC830.10	137	1.00E-32	COG0127	Xanthosine triphosphate pyrophosphatase	K01519	8.00E-69	256	vvi:100245879	nucleoside-triphosphate pyrophosphatase [EC:3.6.1.19]	-	GO:0016462//pyrophosphatase activity	-
Unigene11202_Z-1	446	17	4.9002	gi|15224369|ref|NP_181316.1|	61.6	3.00E-09	DC1 domain-containing protein [Arabidopsis thaliana]	--	--	--	--	--	--	--	--	--	--	--	--	--	--	-	GO:0005488//binding	-
Unigene11203_Z-1	264	7	3.4087	--	--	--	--	--	--	--	--	--	--	--	--	--	--	--	--	--	--	-	-	-
Unigene11204_Z-1	274	5	2.346	--	--	--	--	--	--	--	--	--	--	--	--	--	--	--	--	--	--	-	-	-
Unigene11205_Z-1	1422	119	10.7584	gi|186510343|ref|NP_001078202.2|	283	5.00E-75	LSH4 (LIGHT SENSITIVE HYPOCOTYLS 4) [Arabidopsis thaliana]	sp|Q03751|CSP_DROME	36.2	6.00E-06	Cysteine string protein OS=Drosophila melanogaster GN=Csp PE=1 SV=1	--	--	--	--	--	--	--	--	--	--	-	-	-
Unigene11206_Z-1	273	12	5.6509	gi|297820182|ref|XP_002877974.1|	60.5	6.00E-09	SAC3/GANP family protein [Arabidopsis lyrata subsp. lyrata] >gi|297323812|gb|EFH54233.1| SAC3/GANP family protein [Arabidopsis lyrata subsp. lyrata]	--	--	--	--	--	--	--	--	--	--	--	--	--	--	-	-	-
Unigene11207_Z-1	243	14	7.4066	gi|18420882|ref|NP_568466.1|	134	2.00E-31	CIPK25 (CBL-INTERACTING PROTEIN KINASE 25); ATP binding / kinase/ protein kinase/ protein serine/threonine kinase [Arabidopsis thaliana] >gi|75331252|sp|Q8W1D5.1|CIPKP_ARATH RecName: Full=CBL-interacting serine/threonine-protein kinase 25; AltName: Full=SOS2-like protein kinase PKS25; AltName: Full=SNF1-related kinase 3.25 >gi|17646697|gb|AAL41008.1|AF448226_1 CBL-interacting protein kinase CIPK2…	sp|Q8W1D5|CIPKP_ARATH	134	1.00E-31	CBL-interacting serine/threonine-protein kinase 25 OS=Arabidopsis thaliana GN=CIPK25 PE=2 SV=1	YBR028c	65.1	3.00E-11	COG0515	Serine/threonine protein kinase	K00924	4.00E-31	129	ath:AT1G30270	[EC:2.7.1.-]	GO:0006952//defense response;GO:0006464//protein modification process	GO:0004674//protein serine/threonine kinase activity;GO:0032559//adenyl ribonucleotide binding	-
Unigene11208_Z-1	739	30	5.2189	gi|38345586|emb|CAE01863.2|	147	1.00E-34	OSJNBb0012E24.4 [Oryza sativa (japonica cultivar-group)]	sp|Q54U63|LVSC_DICDI	53.9	1.00E-06	BEACH domain-containing protein lvsC OS=Dictyostelium discoideum GN=lvsC PE=4 SV=2	--	--	--	--	--	--	--	--	--	--	-	-	-
Unigene11209_Z-1	3224	562	22.41	gi|297850522|ref|XP_002893142.1|	1423	0	EMB1507 [Arabidopsis lyrata subsp. lyrata] >gi|297338984|gb|EFH69401.1| EMB1507 [Arabidopsis lyrata subsp. lyrata]	sp|O75643|U520_HUMAN	1021	0	U5 small nuclear ribonucleoprotein 200 kDa helicase OS=Homo sapiens GN=SNRNP200 PE=1 SV=2	SPAC9.03c	864	0	COG1204	Superfamily II helicase	K12854	0	1581	ppp:PHYPADRAFT_205535	pre-mRNA-splicing helicase BRR2 [EC:3.6.1.-]	GO:0003006//reproductive developmental process	GO:0042623//ATPase activity, coupled;GO:0032559//adenyl ribonucleotide binding	GO:0031981//nuclear lumen
Unigene1120_Z-1	276	6	2.7947	--	--	--	--	sp|Q96WM9|LAC2_BOTFU	63.2	5.00E-10	Laccase-2 OS=Botryotinia fuckeliana GN=lcc2 PE=2 SV=1	--	--	--	--	--	--	--	--	--	--	-	-	-
Unigene11210_Z-1	256	4	2.0087	gi|297605656|ref|NP_001057450.2|	80.9	5.00E-21	Os06g0300500 [Oryza sativa Japonica Group] >gi|255676963|dbj|BAF19364.2| Os06g0300500 [Oryza sativa Japonica Group]	sp|Q8GUM4|Y3739_ARATH	71.6	6.00E-16	Uncharacterized membrane protein At3g27390 OS=Arabidopsis thaliana GN=At3g27390 PE=1 SV=1	--	--	--	--	--	--	--	--	--	--	-	-	GO:0031410//cytoplasmic vesicle
Unigene11211_Z-1	272	10	4.7264	--	--	--	--	--	--	--	--	--	--	--	--	--	--	--	--	--	--	-	-	-
Unigene11212_Z-1	478	58	15.5991	gi|226491546|ref|NP_001148900.1|	53.5	1.00E-06	ER6 protein [Zea mays] >gi|195623044|gb|ACG33352.1| ER6 protein [Zea mays]	--	--	--	--	--	--	--	--	--	--	--	--	--	--	GO:0050896//response to stimulus	-	-
Unigene11213_Z-1	278	4	1.8498	--	--	--	--	--	--	--	--	--	--	--	--	--	--	--	--	--	--	-	-	-
Unigene11214_Z-1	339	31	11.7561	--	--	--	--	--	--	--	--	--	--	--	--	--	--	--	--	--	--	-	-	-
Unigene11215_Z-1	434	41	12.1449	gi|217794072|gb|ACK56119.1|	59.7	1.00E-08	ELF4-like protein [Pinus taeda]	--	--	--	--	--	--	--	--	--	--	--	--	--	--	-	-	-
Unigene11216_Z-1	2409	398	21.2396	gi|15451571|gb|AAK98695.1|AC069158_7	518	1.00E-145	Hypothetical protein protein containing a von Willebrand factor type A domain [Oryza sativa Japonica Group]	sp|Q55874|Y103_SYNY3	98.6	2.00E-19	Uncharacterized protein sll0103 OS=Synechocystis sp. (strain PCC 6803) GN=sll0103 PE=4 SV=1	alr4359	99.8	2.00E-20	COG2304	Uncharacterized protein containing a von Willebrand factor type A (vWA) domain	--	--	--	--	--	-	GO:0046914//transition metal ion binding	-
Unigene11217_Z-1	286	13	5.8436	--	--	--	--	--	--	--	--	--	--	--	--	--	--	--	--	--	--	-	-	-
Unigene11218_Z-1	281	5	2.2875	--	--	--	--	--	--	--	--	--	--	--	--	--	--	--	--	--	--	-	-	-
Unigene11219_Z-1	229	15	8.4208	gi|224286605|gb|ACN41007.1|	58.5	2.00E-08	unknown [Picea sitchensis]	--	--	--	--	--	--	--	--	--	--	--	--	--	--	-	-	-
Unigene1121_Z-1	215	2	1.1959	gi|54695178|dbj|BAD67154.1|	40.8	2.00E-07	PpPPR_91 [Physcomitrella patens]	sp|Q9M4P3|PP316_ARATH	37.7	8.00E-06	Pentatricopeptide repeat-containing protein At4g16835, mitochondrial OS=Arabidopsis thaliana GN=DYW10 PE=2 SV=2	--	--	--	--	--	--	--	--	--	--	-	-	-
Unigene11220_Z-1	352	9	3.287	gi|115453831|ref|NP_001050516.1|	112	1.00E-24	Os03g0569900 [Oryza sativa Japonica Group] >gi|113548987|dbj|BAF12430.1| Os03g0569900 [Oryza sativa Japonica Group]	sp|O60176|YG41_SCHPO	79.7	5.00E-15	Uncharacterized RNA-binding protein C23E6.01c OS=Schizosaccharomyces pombe GN=SPBC23E6.01c PE=1 SV=2	YBR212w	78.6	3.00E-15	COG0724	RNA-binding proteins (RRM domain)	K12842	2.00E-12	67.4	vvi:100262865	U2-associated protein SR140	-	GO:0005488//binding	-
Unigene11221_Z-1	437	55	16.1801	gi|18411951|ref|NP_567236.1|	190	5.00E-48	PMS1 (POSTMEIOTIC SEGREGATION 1); ATP binding / mismatched DNA binding [Arabidopsis thaliana] >gi|15617225|gb|AAL01156.1| DNA mismatch repair protein [Arabidopsis thaliana]	sp|P54278|PMS2_HUMAN	142	7.00E-34	Mismatch repair endonuclease PMS2 OS=Homo sapiens GN=PMS2 PE=1 SV=1	SPAC19G12.02c	121	5.00E-28	COG0323	DNA mismatch repair enzyme (predicted ATPase)	K10858	3.00E-49	190	ath:AT4G02460	DNA mismatch repair protein PMS2	GO:0006281//DNA repair;GO:0048229//gametophyte development;GO:0009791//post-embryonic development;GO:0048608//reproductive structure development	GO:0003690//double-stranded DNA binding;GO:0016787//hydrolase activity;GO:0032559//adenyl ribonucleotide binding	GO:0043231//intracellular membrane-bounded organelle
Unigene11222_Z-1	559	73	16.7885	gi|168002894|ref|XP_001754148.1|	87.4	9.00E-17	hexokinase protein HXK7 [Physcomitrella patens subsp. patens] >gi|162694702|gb|EDQ81049.1| hexokinase protein HXK7 [Physcomitrella patens subsp. patens]	sp|Q8LQ68|HXK6_ORYSJ	87	7.00E-17	Hexokinase-6 OS=Oryza sativa subsp. japonica GN=HXK6 PE=2 SV=1	SPAC24H6.04	50.8	1.00E-06	COG5026	Hexokinase	K00844	5.00E-18	87.4	ppp:PHYPADRAFT_228862	hexokinase [EC:2.7.1.1]	GO:0006007//glucose catabolic process;GO:0010468//regulation of gene expression	GO:0016773//phosphotransferase activity, alcohol group as acceptor;GO:0032559//adenyl ribonucleotide binding	GO:0009532//plastid stroma
Unigene11223_Z-1	224	23	13.2002	gi|148910814|gb|ABR18473.1|	58.9	2.00E-08	unknown [Picea sitchensis]	--	--	--	--	--	--	--	--	--	--	--	--	--	--	-	GO:0005488//binding	-
Unigene11224_Z-1	394	46	15.0093	gi|18411974|ref|NP_567112.1|	105	1.00E-22	SKIP4 (SKP1 INTERACTING PARTNER 4) [Arabidopsis thaliana] >gi|75182826|sp|Q9M2C9.1|SKIP4_ARATH RecName: Full=F-box/kelch-repeat protein SKIP4; AltName: Full=SKP1-interacting partner 4 >gi|94442421|gb|ABF18998.1| At3g61350 [Arabidopsis thaliana]	sp|Q9M2C9|SKIP4_ARATH	105	7.00E-23	F-box/kelch-repeat protein SKIP4 OS=Arabidopsis thaliana GN=SKIP4 PE=1 SV=1	--	--	--	--	--	--	--	--	--	--	GO:0006950//response to stress	-	-
Unigene11225_Z-1	454	23	6.5129	--	--	--	--	--	--	--	--	--	--	--	--	--	--	--	--	--	--	-	-	-
Unigene11226_Z-1	555	67	15.5196	gi|297798556|ref|XP_002867162.1|	105	2.00E-22	CBS domain-containing protein [Arabidopsis lyrata subsp. lyrata] >gi|297312998|gb|EFH43421.1| CBS domain-containing protein [Arabidopsis lyrata subsp. lyrata]	sp|Q69ZF7|CNNM4_MOUSE	53.1	1.00E-06	Metal transporter CNNM4 OS=Mus musculus GN=Cnnm4 PE=1 SV=2	--	--	--	--	--	--	--	--	--	--	-	-	GO:0016020//membrane;GO:0031410//cytoplasmic vesicle
Unigene11227_Z-1	463	19	5.2756	--	--	--	--	--	--	--	--	--	--	--	--	--	--	--	--	--	--	-	-	-
Unigene11228_Z-1	270	11	5.2376	--	--	--	--	--	--	--	--	--	--	--	--	--	--	--	--	--	--	-	-	-
Unigene11229_Z-1	357	31	11.1633	gi|62149370|dbj|BAD93485.1|	189	6.00E-48	pollen major allergen No.121 isoform 2 [Cryptomeria japonica]	sp|Q41638|XTHA_PHAAN	182	7.00E-46	Xyloglucan endotransglucosylase/hydrolase protein A OS=Phaseolus angularis GN=XTHA PE=1 SV=1	--	--	--	--	--	K08235	2.00E-48	186	vvi:100232906	xyloglucan:xyloglucosyl transferase [EC:2.4.1.207]	GO:0044042//glucan metabolic process	GO:0016798//hydrolase activity, acting on glycosyl bonds;GO:0016758//transferase activity, transferring hexosyl groups	GO:0005576//extracellular region;GO:0030312//external encapsulating structure
Unigene1122_Z-1	203	3	1.8999	gi|260447031|emb|CBG76444.1|	62	7.00E-19	OO_Ba0013J05-OO_Ba0033A15.31 [Oryza officinalis]	sp|Q5YDB5|CPL2_ARATH	58.2	2.00E-16	RNA polymerase II C-terminal domain phosphatase-like 2 OS=Arabidopsis thaliana GN=CPL2 PE=1 SV=2	--	--	--	--	--	--	--	--	--	--	GO:0040007//growth;GO:0009755//hormone-mediated signaling pathway;GO:0010557//positive regulation of macromolecule biosynthetic process;GO:0006950//response to stress	GO:0003723//RNA binding;GO:0016791//phosphatase activity	GO:0044464//cell part
Unigene11230_Z-1	274	83	38.9428	gi|22325419|ref|NP_178298.2|	107	5.00E-23	PAP8 (PURPLE ACID PHOSPHATASE 8); acid phosphatase/ protein serine/threonine phosphatase [Arabidopsis thaliana] >gi|75248508|sp|Q8VYZ2.1|PPA8_ARATH RecName: Full=Purple acid phosphatase 8; Flags: Precursor >gi|20257479|gb|AAM15909.1|AF492660_1 purple acid phosphatase [Arabidopsis thaliana]	sp|Q8VYZ2|PPA8_ARATH	107	3.00E-23	Purple acid phosphatase 8 OS=Arabidopsis thaliana GN=PAP8 PE=2 SV=1	--	--	--	--	--	K01078	1.00E-23	104	ath:AT1G14700	acid phosphatase [EC:3.1.3.2]	GO:0006796//phosphate metabolic process	GO:0016791//phosphatase activity	-
Unigene11231_Z-1	426	63	19.0121	gi|75335370|sp|Q9LRT1.1|Y3804_ARATH	95.5	2.00E-19	RecName: Full=Probably inactive leucine-rich repeat receptor-like protein kinase At3g28040; Flags: Precursor >gi|11994124|dbj|BAB01126.1| receptor protein kinase [Arabidopsis thaliana] >gi|224589581|gb|ACN59324.1| leucine-rich repeat receptor-like protein kinase [Arabidopsis thaliana]	sp|Q9LRT1|Y3804_ARATH	95.5	9.00E-20	Probably inactive leucine-rich repeat receptor-like protein kinase At3g28040 OS=Arabidopsis thaliana GN=At3g28040 PE=2 SV=1	--	--	--	--	--	K00924	1.00E-06	48.5	ath:AT1G28440	[EC:2.7.1.-]	GO:0006464//protein modification process;GO:0007167//enzyme linked receptor protein signaling pathway	GO:0004871//signal transducer activity;GO:0016628//oxidoreductase activity, acting on the CH-CH group of donors, NAD or NADP as acceptor;GO:0004674//protein serine/threonine kinase activity;GO:0032559//adenyl ribonucleotide binding	GO:0031224//intrinsic to membrane
Unigene11232_Z-1	422	30	9.1392	gi|50253430|gb|AAT71917.1|	52.4	2.00E-06	At4g19950 [Arabidopsis thaliana] >gi|51972070|gb|AAU15139.1| At4g19950 [Arabidopsis thaliana]	--	--	--	--	--	--	--	--	--	--	--	--	--	--	-	-	-
Unigene11233_Z-1	806	107	17.0667	gi|224061172|ref|XP_002300362.1|	404	1.00E-112	multidrug resistance protein ABC transporter family [Populus trichocarpa] >gi|222847620|gb|EEE85167.1| multidrug resistance protein ABC transporter family [Populus trichocarpa]	sp|Q9M1C7|AB9C_ARATH	394	4.00E-109	ABC transporter C family member 9 OS=Arabidopsis thaliana GN=ABCC9 PE=2 SV=1	YDR135c	260	2.00E-69	COG1132	ABC-type multidrug transport system, ATPase and permease components	K05666	2.00E-65	246	olu:OSTLU_35503	ATP-binding cassette, subfamily C (CFTR/MRP), member 2	-	-	-
Unigene11234_Z-1	368	43	15.0217	--	--	--	--	--	--	--	--	--	--	--	--	--	--	--	--	--	--	-	-	-
Unigene11235_Z-1	1530	255	21.4264	gi|15010676|gb|AAK73997.1|	344	2.00E-93	At1g64150/F22C12_10 [Arabidopsis thaliana] >gi|23505909|gb|AAN28814.1| At1g64150/F22C12_10 [Arabidopsis thaliana]	sp|P52876|Y615_SYNY3	147	3.00E-34	UPF0016 membrane protein sll0615 OS=Synechocystis sp. (strain PCC 6803) GN=sll0615 PE=3 SV=1	sll0615	147	6.00E-35	COG2119	Predicted membrane protein	--	--	--	--	--	-	-	GO:0043231//intracellular membrane-bounded organelle;GO:0031224//intrinsic to membrane
Unigene11236_Z-1	588	49	10.7132	gi|297721233|ref|NP_001172979.1|	89.4	3.00E-17	Os02g0507600 [Oryza sativa Japonica Group] >gi|255670927|dbj|BAH91708.1| Os02g0507600 [Oryza sativa Japonica Group]	--	--	--	--	--	--	--	--	--	--	--	--	--	--	-	-	-
Unigene11237_Z-1	862	135	20.1338	gi|4914341|gb|AAD32889.1|AC005489_27	155	3.00E-61	F14N23.27 [Arabidopsis thaliana]	--	--	--	--	--	--	--	--	--	--	--	--	--	--	-	-	-
Unigene11238_Z-1	504	28	7.1421	gi|28555894|emb|CAD45029.1|	167	4.00E-41	NBS-LRR disease resistance protein homologue [Hordeum vulgare]	sp|Q9FKZ1|DRL42_ARATH	81.3	3.00E-15	Probable disease resistance protein At5g66900 OS=Arabidopsis thaliana GN=At5g66900 PE=2 SV=1	RSp0842	81.6	6.00E-16	COG4886	Leucine-rich repeat (LRR) protein	K06685	4.00E-18	87.4	ath:AT4G19050	maintenance of ploidy protein MOB1 (MPS1 binder 1)	-	GO:0005488//binding	-
Unigene11239_Z-1	241	19	10.1353	gi|148910194|gb|ABR18178.1|	55.8	1.00E-07	unknown [Picea sitchensis]	--	--	--	--	--	--	--	--	--	--	--	--	--	--	GO:0006558//L-phenylalanine metabolic process	GO:0016836//hydro-lyase activity	-
Unigene1123_Z-1	378	6	2.0406	gi|42565948|ref|NP_191068.2|	82.8	4.00E-22	SET domain-containing protein [Arabidopsis thaliana] >gi|56236044|gb|AAV84478.1| At3g55080 [Arabidopsis thaliana] >gi|59958342|gb|AAX12881.1| At3g55080 [Arabidopsis thaliana]	--	--	--	--	--	--	--	--	--	--	--	--	--	--	-	GO:0008168//methyltransferase activity	-
Unigene11240_Z-1	273	6	2.8255	gi|15231102|ref|NP_191425.1|	73.9	3.00E-17	60S ribosomal protein-related [Arabidopsis thaliana]	sp|Q9UT32|RL1DB_SCHPO	54.7	2.00E-07	Putative ribosome biogenesis protein C8F11.04 OS=Schizosaccharomyces pombe GN=SPAC8F11.04 PE=2 SV=1	--	--	--	--	--	--	--	--	--	--	GO:0010467//gene expression	GO:0003676//nucleic acid binding;GO:0005198//structural molecule activity	GO:0030529//ribonucleoprotein complex;GO:0031981//nuclear lumen
Unigene11241_Z-1	257	6	3.0014	--	--	--	--	--	--	--	--	--	--	--	--	--	--	--	--	--	--	-	-	-
Unigene11242_Z-1	476	12	3.241	gi|3334138|sp|Q39817.1|CALX_SOYBN	160	3.00E-61	RecName: Full=Calnexin homolog; Flags: Precursor >gi|669003|gb|AAA80588.1| calnexin [Glycine max]	sp|Q39817|CALX_SOYBN	160	2.00E-61	Calnexin homolog OS=Glycine max PE=2 SV=1	XF1267	51.2	8.00E-07	COG5297	Cellobiohydrolase A (1,4-beta-cellobiosidase A)	K08054	5.00E-65	158	ppp:PHYPADRAFT_59289	calnexin	GO:0044267//cellular protein metabolic process	GO:0046872//metal ion binding;GO:0030246//carbohydrate binding;GO:0005515//protein binding	GO:0031090//organelle membrane;GO:0043231//intracellular membrane-bounded organelle;GO:0031224//intrinsic to membrane;GO:0031410//cytoplasmic vesicle
Unigene11243_Z-1	309	127	52.8378	--	--	--	--	--	--	--	--	--	--	--	--	--	--	--	--	--	--	-	-	-
Unigene11244_Z-1	363	22	7.7914	--	--	--	--	--	--	--	--	--	--	--	--	--	--	--	--	--	--	-	-	-
Unigene11245_Z-1	1145	144	16.168	gi|224143924|ref|XP_002325124.1|	191	8.00E-74	f-box family protein [Populus trichocarpa] >gi|222866558|gb|EEF03689.1| f-box family protein [Populus trichocarpa]	sp|Q9FDX1|SKIP1_ARATH	155	4.00E-61	F-box protein SKIP1 OS=Arabidopsis thaliana GN=SKIP1 PE=1 SV=1	--	--	--	--	--	--	--	--	--	--	-	GO:0005488//binding	GO:0031461//cullin-RING ubiquitin ligase complex
Unigene11246_Z-1	2508	544	27.885	gi|42563316|ref|NP_177948.3|	552	0	TSD2 (TUMOROUS SHOOT DEVELOPMENT 2); methyltransferase [Arabidopsis thaliana] >gi|238479105|ref|NP_001154475.1| TSD2 (TUMOROUS SHOOT DEVELOPMENT 2); methyltransferase [Arabidopsis thaliana] >gi|292630946|sp|Q9C9Q8.2|PMTT_ARATH RecName: Full=Probable pectin methyltransferase QUA2; AltName: Full=Protein QUASIMODO 2; AltName: Full=Protein OVERSENSITIVE TO SUGAR 1; AltName: Full=Protein TUMOROUS SHOO…	sp|Q9C9Q8|PMTT_ARATH	552	0	Probable pectin methyltransferase QUA2 OS=Arabidopsis thaliana GN=QUA2 PE=1 SV=2	--	--	--	--	--	--	--	--	--	--	GO:0045489//pectin biosynthetic process;GO:0048513//organ development	GO:0016741//transferase activity, transferring one-carbon groups	GO:0043231//intracellular membrane-bounded organelle
Unigene11247_Z-1	482	54	14.4028	gi|115476782|ref|NP_001061987.1|	158	3.00E-38	Os08g0462800 [Oryza sativa Japonica Group] >gi|113623956|dbj|BAF23901.1| Os08g0462800 [Oryza sativa Japonica Group]	--	--	--	--	--	--	--	--	--	--	--	--	--	--	-	-	GO:0044464//cell part
Unigene11248_Z-1	626	44	9.036	gi|9844871|emb|CAC04002.1|	169	1.00E-44	polyamine oxidase [Zea mays]	sp|O64411|PAO_MAIZE	169	7.00E-45	Polyamine oxidase OS=Zea mays GN=PAO PE=1 SV=1	--	--	--	--	--	K13366	1.00E-52	186	vvi:100241347	polyamine oxidase (propane-1,3-diamine-forming) [EC:1.5.3.14]	GO:0008152//metabolic process	GO:0003824//catalytic activity	GO:0031410//cytoplasmic vesicle
Unigene11249_Z-1	691	112	20.8372	gi|116784291|gb|ABK23289.1|	275	3.00E-73	unknown [Picea sitchensis]	--	--	--	--	--	--	--	--	--	--	--	--	--	--	-	-	-
Unigene1124_Z-1	217	6	3.5546	--	--	--	--	--	--	--	--	--	--	--	--	--	--	--	--	--	--	-	-	-
Unigene11250_Z-1	535	88	21.146	gi|297850564|ref|XP_002893163.1|	219	2.00E-56	nodulin MtN3 family protein [Arabidopsis lyrata subsp. lyrata] >gi|297339005|gb|EFH69422.1| nodulin MtN3 family protein [Arabidopsis lyrata subsp. lyrata]	sp|Q8LFH5|RPG1_ARATH	142	2.00E-33	Protein RUPTURED POLLEN GRAIN 1 OS=Arabidopsis thaliana GN=RPG1 PE=2 SV=1	--	--	--	--	--	--	--	--	--	--	-	-	GO:0016020//membrane;GO:0031410//cytoplasmic vesicle
Unigene11251_Z-1	443	23	6.6746	--	--	--	--	--	--	--	--	--	--	--	--	--	--	--	--	--	--	-	-	-
Unigene11252_Z-1	461	103	28.7234	--	--	--	--	--	--	--	--	--	--	--	--	--	--	--	--	--	--	-	-	-
Unigene11253_Z-1	887	64	9.2759	gi|159462946|ref|XP_001689703.1|	104	3.00E-61	dimethyladenosine transferase [Chlamydomonas reinhardtii] >gi|158283691|gb|EDP09441.1| dimethyladenosine transferase [Chlamydomonas reinhardtii]	sp|Q54QK7|DIMT1_DICDI	94	7.00E-54	Probable dimethyladenosine transferase OS=Dictyostelium discoideum GN=dimt1l PE=3 SV=1	SPBC336.02	94.4	7.00E-52	COG0030	Dimethyladenosine transferase (rRNA methylation)	K02528	1.00E-62	117	vvi:100247089	dimethyladenosine transferase [EC:2.1.1.-]	GO:0006364//rRNA processing	GO:0008649//rRNA methyltransferase activity;GO:0008170//N-methyltransferase activity	-
Unigene11254_Z-1	484	124	32.9364	gi|297843782|ref|XP_002889772.1|	94.4	5.00E-19	DNA polymerase delta subunit 4 family [Arabidopsis lyrata subsp. lyrata] >gi|297335614|gb|EFH66031.1| DNA polymerase delta subunit 4 family [Arabidopsis lyrata subsp. lyrata]	sp|Q3T0X9|DPOD4_BOVIN	59.3	1.00E-08	DNA polymerase delta subunit 4 OS=Bos taurus GN=POLD4 PE=1 SV=1	--	--	--	--	--	K03505	6.00E-22	100	ppp:PHYPADRAFT_8930	DNA polymerase delta subunit 4	GO:0006259//DNA metabolic process	-	GO:0043231//intracellular membrane-bounded organelle
Unigene11255_Z-1	1596	173	13.9352	gi|15225507|ref|NP_182078.1|	388	0	WD-40 repeat family protein / beige-related [Arabidopsis thaliana]	sp|Q6ZNJ1|NBEL2_HUMAN	176	4.00E-89	Neurobeachin-like protein 2 OS=Homo sapiens GN=NBEAL2 PE=1 SV=2	--	--	--	--	--	--	--	--	--	--	-	-	GO:0044464//cell part
Unigene11256_Z-1	539	69	16.4574	--	--	--	--	--	--	--	--	--	--	--	--	--	--	--	--	--	--	-	-	-
Unigene11257_Z-1	466	109	30.0705	gi|16226338|gb|AAL16139.1|AF428307_1	107	5.00E-23	At1g70780/F5A18_4 [Arabidopsis thaliana]	sp|Q56XJ7|Y4276_ARATH	55.1	2.00E-07	Uncharacterized protein At4g22760 OS=Arabidopsis thaliana GN=At4g22760 PE=2 SV=1	--	--	--	--	--	--	--	--	--	--	-	-	-
Unigene11258_Z-1	618	180	37.4441	gi|224121914|ref|XP_002318704.1|	98.2	6.00E-20	global transcription factor group [Populus trichocarpa] >gi|222859377|gb|EEE96924.1| global transcription factor group [Populus trichocarpa]	--	--	--	--	--	--	--	--	--	--	--	--	--	--	-	GO:0008415//acyltransferase activity	GO:0009536//plastid
Unigene11259_Z-1	514	74	18.5084	gi|186532675|ref|NP_001119480.1|	252	1.00E-66	galactosyltransferase family protein [Arabidopsis thaliana]	sp|Q9LV16|B3GTJ_ARATH	252	7.00E-67	Probable beta-1,3-galactosyltransferase 19 OS=Arabidopsis thaliana GN=B3GALT19 PE=2 SV=2	--	--	--	--	--	--	--	--	--	--	GO:0006464//protein modification process	GO:0030246//carbohydrate binding;GO:0035250//UDP-galactosyltransferase activity	GO:0031224//intrinsic to membrane;GO:0009536//plastid
[truncated: 49,759 more rows]
