# Supplementary material for: De novo characterization of Larix gmelinii (Rupr.) Rupr. transcriptome and analysis of its gene expression induced by jasmonates
Source: BMC Genomics. 2013 Aug 13;14:548. doi: 10.1186/1471-2164-14-548 (PMC3765852; doi:10.1186/1471-2164-14-548)
Supplement: Additional file 12 — Differentially expressed genes between CK vs. JA. TPM: transcript copies per million tags. Raw intensity: the total number of tags sequenced for each gene. FDR: false discovery rate. We used FDR<0.001 and the absolute value of |log2Ratio|≥1 as the threshold to judge the significance of gene expression difference. In order to calculate the log2Ratio and FDR, we used TPM value of 0.001 instead of 0 for genes that do not express in one sample. [file 1471-2164-14-548-S12.xls]

Gene	RawIntensity-CK	RawIntensity-JA	TPM-CK	TPM-JA	log2 Ratio(JA/CK)	Up-Down-Regulation(JA/CK)	FDR
Unigene4158_Z-1	0	213	0.01	37.48	11.87190524	Up	1.74E-14
Unigene43815_Z-1	0	113	0.01	19.89	10.95782756	Up	1.71E-14
Unigene16812_Z-1	0	100	0.01	17.6	10.78135971	Up	1.70E-14
Unigene49332_Z-1	0	94	0.01	16.54	10.69174352	Up	1.72E-14
Unigene6201_Z-1	0	93	0.01	16.37	10.67683861	Up	1.71E-14
Unigene33784_Z-1	0	86	0.01	15.13	10.56319627	Up	1.71E-14
Unigene42892_Z-1	0	85	0.01	14.96	10.54689446	Up	1.70E-14
Unigene9772_Z-1	0	82	0.01	14.43	10.49485558	Up	1.74E-14
Unigene21903_Z-1	0	80	0.01	14.08	10.45943162	Up	1.75E-14
Unigene157_Z-1	0	74	0.01	13.02	10.34651373	Up	5.63E-14
Unigene27331_Z-1	0	74	0.01	13.02	10.34651373	Up	5.62E-14
Unigene25277_Z-1	0	69	0.01	12.14	10.24555271	Up	4.82E-13
Unigene15623_Z-1	0	67	0.01	11.79	10.203348	Up	1.17E-12
Unigene11560_Z-1	0	67	0.01	11.79	10.203348	Up	1.16E-12
Unigene37701_Z-1	0	67	0.01	11.79	10.203348	Up	1.16E-12
Unigene14757_Z-1	0	62	0.01	10.91	10.09143539	Up	9.42E-12
Unigene25503_Z-1	0	61	0.01	10.73	10.06743436	Up	1.43E-11
Unigene3139_Z-1	0	59	0.01	10.38	10.01959073	Up	3.36E-11
Unigene3829_Z-1	0	58	0.01	10.21	9.995767151	Up	5.21E-11
Unigene40224_Z-1	0	57	0.01	10.03	9.970105891	Up	8.10E-11
Unigene17471_Z-1	0	57	0.01	10.03	9.970105891	Up	8.10E-11
Unigene44409_Z-1	0	51	0.01	8.97	9.808964175	Up	1.16E-09
Unigene49804_Z-1	0	49	0.01	8.62	9.751544059	Up	2.82E-09
Unigene41815_Z-1	0	46	0.01	8.1	9.661778098	Up	1.06E-08
Unigene10817_Z-1	0	46	0.01	8.1	9.661778098	Up	1.06E-08
Unigene10707_Z-1	0	45	0.01	7.92	9.62935662	Up	1.66E-08
Unigene1904_Z-1	0	44	0.01	7.74	9.596189756	Up	2.57E-08
Unigene4401_Z-1	0	43	0.01	7.57	9.56414949	Up	3.98E-08
Unigene37891_Z-1	0	43	0.01	7.57	9.56414949	Up	3.97E-08
Unigene15587_Z-1	0	43	0.01	7.57	9.56414949	Up	3.97E-08
Unigene39741_Z-1	0	43	0.01	7.57	9.56414949	Up	3.97E-08
Unigene39280_Z-1	0	39	0.01	6.86	9.422064766	Up	2.28E-07
Unigene41572_Z-1	0	37	0.01	6.51	9.346513733	Up	5.45E-07
Unigene5674_Z-1	0	37	0.01	6.51	9.346513733	Up	5.45E-07
Unigene50943_Z-1	0	36	0.01	6.34	9.30833903	Up	8.47E-07
Unigene37753_Z-1	0	36	0.01	6.34	9.30833903	Up	8.47E-07
Unigene46889_Z-1	0	35	0.01	6.16	9.266786541	Up	1.31E-06
Unigene25184_Z-1	0	35	0.01	6.16	9.266786541	Up	1.31E-06
Unigene40174_Z-1	0	34	0.01	5.98	9.224001674	Up	2.04E-06
Unigene20388_Z-1	0	33	0.01	5.81	9.182394353	Up	3.11E-06
Unigene3691_Z-1	0	33	0.01	5.81	9.182394353	Up	3.11E-06
Unigene34292_Z-1	0	33	0.01	5.81	9.182394353	Up	3.11E-06
Unigene20492_Z-1	0	33	0.01	5.81	9.182394353	Up	3.10E-06
Unigene5967_Z-1	0	33	0.01	5.81	9.182394353	Up	3.10E-06
Unigene46834_Z-1	0	32	0.01	5.63	9.136991112	Up	4.80E-06
Unigene19492_Z-1	0	32	0.01	5.63	9.136991112	Up	4.80E-06
Unigene14294_Z-1	0	32	0.01	5.63	9.136991112	Up	4.79E-06
Unigene19566_Z-1	0	32	0.01	5.63	9.136991112	Up	4.79E-06
Unigene21305_Z-1	0	30	0.01	5.28	9.044394119	Up	1.13E-05
Unigene42804_Z-1	0	30	0.01	5.28	9.044394119	Up	1.13E-05
Unigene43268_Z-1	0	29	0.01	5.1	8.994353437	Up	1.74E-05
Unigene36206_Z-1	0	28	0.01	4.93	8.945443836	Up	2.65E-05
Unigene30822_Z-1	0	28	0.01	4.93	8.945443836	Up	2.65E-05
Unigene10876_Z-1	0	28	0.01	4.93	8.945443836	Up	2.65E-05
Unigene33271_Z-1	0	28	0.01	4.93	8.945443836	Up	2.64E-05
Unigene6625_Z-1	0	27	0.01	4.75	8.891783703	Up	4.07E-05
Unigene469_Z-1	0	27	0.01	4.75	8.891783703	Up	4.07E-05
Unigene36932_Z-1	0	27	0.01	4.75	8.891783703	Up	4.07E-05
Unigene4727_Z-1	0	27	0.01	4.75	8.891783703	Up	4.07E-05
Unigene29997_Z-1	0	26	0.01	4.58	8.839203788	Up	6.20E-05
Unigene49705_Z-1	0	26	0.01	4.58	8.839203788	Up	6.20E-05
Unigene3733_Z-1	0	26	0.01	4.58	8.839203788	Up	6.19E-05
Unigene50533_Z-1	0	26	0.01	4.58	8.839203788	Up	6.19E-05
Unigene27996_Z-1	0	26	0.01	4.58	8.839203788	Up	6.19E-05
Unigene33263_Z-1	0	26	0.01	4.58	8.839203788	Up	6.19E-05
Unigene29007_Z-1	0	25	0.01	4.4	8.781359714	Up	9.51E-05
Unigene3702_Z-1	0	25	0.01	4.4	8.781359714	Up	9.51E-05
Unigene2424_Z-1	0	25	0.01	4.4	8.781359714	Up	9.51E-05
Unigene668_Z-1	0	25	0.01	4.4	8.781359714	Up	9.50E-05
Unigene45342_Z-1	0	24	0.01	4.22	8.721099189	Up	0.000144477
Unigene13061_Z-1	0	24	0.01	4.22	8.721099189	Up	0.000144419
Unigene25931_Z-1	0	23	0.01	4.05	8.661778098	Up	0.000220044
Unigene10149_Z-1	0	23	0.01	4.05	8.661778098	Up	0.000219959
Unigene17901_Z-1	0	23	0.01	4.05	8.661778098	Up	0.000219873
Unigene8926_Z-1	0	22	0.01	3.87	8.596189756	Up	0.000331206
Unigene7951_Z-1	0	22	0.01	3.87	8.596189756	Up	0.000331085
Unigene19226_Z-1	0	22	0.01	3.87	8.596189756	Up	0.000330963
Unigene12999_Z-1	0	22	0.01	3.87	8.596189756	Up	0.000330842
Unigene14583_Z-1	0	22	0.01	3.87	8.596189756	Up	0.00033072
Unigene14817_Z-1	0	22	0.01	3.87	8.596189756	Up	0.000330599
Unigene19623_Z-1	0	22	0.01	3.87	8.596189756	Up	0.000330477
Unigene26739_Z-1	0	22	0.01	3.87	8.596189756	Up	0.000330356
Unigene4170_Z-1	0	21	0.01	3.7	8.531381461	Up	0.000502478
Unigene15583_Z-1	0	21	0.01	3.7	8.531381461	Up	0.000502302
Unigene18542_Z-1	0	21	0.01	3.7	8.531381461	Up	0.000502126
Unigene33560_Z-1	0	20	0.01	3.52	8.459431619	Up	0.00075121
Unigene47002_Z-1	0	20	0.01	3.52	8.459431619	Up	0.000750963
Unigene28838_Z-1	0	20	0.01	3.52	8.459431619	Up	0.000750717
Unigene43931_Z-1	2	584	0.59	102.77	7.444488513	Up	0.000452585
Unigene40124_Z-1	3	255	0.89	44.87	5.655802038	Up	0.000222694
Unigene24584_Z-1	2	118	0.59	20.77	5.137642451	Up	0.000451618
Unigene46956_Z-1	4	194	1.19	34.14	4.84242958	Up	0.000111574
Unigene1527_Z-1	2	85	0.59	14.96	4.664251411	Up	0.000451457
Unigene45323_Z-1	2	71	0.59	12.49	4.403914712	Up	0.00045194
Unigene1182_Z-1	2	65	0.59	11.44	4.277228287	Up	0.000452262
Unigene24161_Z-1	2	62	0.59	10.91	4.208792337	Up	0.000451298
Unigene40761_Z-1	3	86	0.89	15.13	4.087462841	Up	0.000222608
Unigene38413_Z-1	2	52	0.59	9.15	3.954984884	Up	0.000451197
Unigene23299_Z-1	4	102	1.19	17.95	3.914950365	Up	0.00011148
Unigene17277_Z-1	5	124	1.49	21.82	3.872266866	Up	5.33E-05
Unigene6906_Z-1	2	43	0.59	7.57	3.681506441	Up	0.000453479
Unigene49783_Z-1	5	107	1.49	18.83	3.659648764	Up	5.32E-05
Unigene46902_Z-1	7	135	2.08	23.76	3.513879403	Up	1.14E-05
Unigene47761_Z-1	2	38	0.59	6.69	3.503219351	Up	0.000471597
Unigene16630_Z-1	2	36	0.59	6.34	3.425695981	Up	0.000498028
Unigene8434_Z-1	8	144	2.38	25.34	3.412383046	Up	5.16E-06
Unigene6414_Z-1	4	72	1.19	12.67	3.412383046	Up	0.000111434
Unigene10724_Z-1	4	71	1.19	12.49	3.391739998	Up	0.000111388
Unigene19462_Z-1	2	35	0.59	6.16	3.384143491	Up	0.000519788
Unigene12517_Z-1	2	35	0.59	6.16	3.384143491	Up	0.000519608
Unigene23817_Z-1	2	35	0.59	6.16	3.384143491	Up	0.000519427
Unigene24593_Z-1	2	34	0.59	5.98	3.341358625	Up	0.000557862
Unigene36459_Z-1	3	50	0.89	8.8	3.305626283	Up	0.000223604
Unigene42244_Z-1	2	32	0.59	5.63	3.254348063	Up	0.000682438
Unigene22519_Z-1	2	32	0.59	5.63	3.254348063	Up	0.000682211
Unigene3935_Z-1	2	32	0.59	5.63	3.254348063	Up	0.000681984
Unigene32209_Z-1	4	64	1.19	11.26	3.242173349	Up	0.000111363
Unigene44167_Z-1	7	111	2.08	19.53	3.231036516	Up	1.14E-05
Unigene6365_Z-1	3	47	0.89	8.27	3.216010088	Up	0.000226039
Unigene14242_Z-1	2	31	0.59	5.46	3.210114092	Up	0.00079784
Unigene14401_Z-1	2	31	0.59	5.46	3.210114092	Up	0.00079758
Unigene42330_Z-1	6	88	1.78	15.49	3.121387998	Up	2.50E-05
Unigene44017_Z-1	8	115	2.38	20.24	3.088175811	Up	5.16E-06
Unigene25044_Z-1	3	42	0.89	7.39	3.053697123	Up	0.000246775
Unigene18489_Z-1	3	41	0.89	7.22	3.020121596	Up	0.000259226
Unigene7927_Z-1	8	107	2.38	18.83	2.983999521	Up	5.15E-06
Unigene5813_Z-1	8	107	2.38	18.83	2.983999521	Up	5.15E-06
Unigene445_Z-1	20	265	5.94	46.63	2.972723594	Up	1.97E-10
Unigene2097_Z-1	9	118	2.67	20.77	2.959589569	Up	2.30E-06
Unigene31169_Z-1	7	90	2.08	15.84	2.928916902	Up	1.14E-05
Unigene14112_Z-1	3	38	0.89	6.69	2.91012897	Up	0.000339987
Unigene35157_Z-1	3	38	0.89	6.69	2.91012897	Up	0.000339863
Unigene36482_Z-1	3	38	0.89	6.69	2.91012897	Up	0.000339739
Unigene46537_Z-1	6	75	1.78	13.2	2.890588783	Up	2.50E-05
Unigene3414_Z-1	8	99	2.38	17.42	2.871711145	Up	5.15E-06
Unigene43082_Z-1	4	49	1.19	8.62	2.856726296	Up	0.000118299
Unigene1938_Z-1	9	108	2.67	19.01	2.831846885	Up	2.30E-06
Unigene13523_Z-1	6	72	1.78	12.67	2.831467378	Up	2.50E-05
Unigene41764_Z-1	5	58	1.49	10.21	2.77659863	Up	5.45E-05
Unigene10226_Z-1	7	80	2.08	14.08	2.7589919	Up	1.14E-05
Unigene13063_Z-1	4	45	1.19	7.92	2.734538857	Up	0.000149506
Unigene50729_Z-1	5	56	1.49	9.85	2.724811394	Up	5.59E-05
Unigene19120_Z-1	3	33	0.89	5.81	2.706660922	Up	0.000988494
Unigene39815_Z-1	5	55	1.49	9.68	2.699694717	Up	5.72E-05
Unigene216_Z-1	12	128	3.56	22.53	2.661898167	Up	1.85E-07
Unigene6477_Z-1	12	126	3.56	22.17	2.638659624	Up	1.85E-07
Unigene30665_Z-1	12	120	3.56	21.12	2.568660688	Up	1.85E-07
Unigene42461_Z-1	6	59	1.78	10.38	2.543857297	Up	2.86E-05
Unigene15259_Z-1	5	49	1.49	8.62	2.532375539	Up	9.09E-05
Unigene45585_Z-1	5	48	1.49	8.45	2.503639011	Up	0.00010706
Unigene2141_Z-1	13	123	3.86	21.65	2.487694272	Up	7.86E-08
Unigene11241_Z-1	5	47	1.49	8.27	2.472574999	Up	0.00012903
Unigene21906_Z-1	13	121	3.86	21.29	2.463503197	Up	7.86E-08
Unigene47592_Z-1	11	102	3.27	17.95	2.456621303	Up	4.32E-07
Unigene45213_Z-1	8	72	2.38	12.67	2.412383046	Up	5.66E-06
Unigene15742_Z-1	10	89	2.97	15.66	2.398549376	Up	1.02E-06
Unigene29450_Z-1	11	97	3.27	17.07	2.384100518	Up	4.34E-07
Unigene6492_Z-1	11	95	3.27	16.72	2.354212307	Up	4.37E-07
Unigene27566_Z-1	5	43	1.49	7.57	2.34498097	Up	0.000353506
Unigene12200_Z-1	6	51	1.78	8.97	2.333230744	Up	9.21E-05
Unigene8655_Z-1	22	186	6.54	32.73	2.323251062	Up	4.28E-11
Unigene9074_Z-1	15	126	4.46	22.17	2.313493155	Up	1.42E-08
Unigene12974_Z-1	5	42	1.49	7.39	2.310262034	Up	0.000473629
Unigene4206_Z-1	9	75	2.67	13.2	2.305626283	Up	2.97E-06
Unigene40019_Z-1	7	56	2.08	9.85	2.243540196	Up	5.16E-05
Unigene45592_Z-1	8	64	2.38	11.26	2.242173349	Up	1.39E-05
Unigene24826_Z-1	5	40	1.49	7.04	2.240263098	Up	0.000852333
Unigene48599_Z-1	9	70	2.67	12.32	2.206090609	Up	6.03E-06
Unigene50291_Z-1	6	46	1.78	8.1	2.186044667	Up	0.000370971
Unigene5689_Z-1	6	46	1.78	8.1	2.186044667	Up	0.000370837
Unigene14791_Z-1	9	68	2.67	11.97	2.164511505	Up	9.61E-06
Unigene10151_Z-1	11	83	3.27	14.61	2.159593637	Up	9.14E-07
Unigene2706_Z-1	8	60	2.38	10.56	2.149576356	Up	3.85E-05
Unigene33864_Z-1	7	52	2.08	9.15	2.137188215	Up	0.000160123
Unigene44234_Z-1	7	52	2.08	9.15	2.137188215	Up	0.000160059
Unigene43777_Z-1	10	73	2.97	12.85	2.113233523	Up	5.31E-06
Unigene40104_Z-1	17	124	5.05	21.82	2.111295809	Up	2.99E-09
Unigene15355_Z-1	15	109	4.46	19.18	2.104487105	Up	2.19E-08
Unigene27541_Z-1	6	43	1.78	7.57	2.088416059	Up	0.000909309
Unigene24345_Z-1	17	121	5.05	21.29	2.075820657	Up	3.86E-09
Unigene31202_Z-1	8	56	2.38	9.85	2.049162151	Up	0.000122999
Unigene29545_Z-1	32	215	9.51	37.84	1.992394842	Up	2.11E-12
Unigene33530_Z-1	7	47	2.08	8.27	1.991303801	Up	0.00069875
Unigene25323_Z-1	7	47	2.08	8.27	1.991303801	Up	0.000698518
Unigene43877_Z-1	20	133	5.94	23.41	1.978590098	Up	8.76E-10
Unigene43382_Z-1	9	59	2.67	10.38	1.958894797	Up	0.000127326
Unigene31620_Z-1	17	111	5.05	19.53	1.951336656	Up	3.65E-08
Unigene42445_Z-1	15	97	4.46	17.07	1.936347443	Up	3.80E-07
Unigene23017_Z-1	9	58	2.67	10.21	1.935071219	Up	0.000171297
Unigene36097_Z-1	20	129	5.94	22.7	1.934157461	Up	2.61E-09
Unigene32929_Z-1	16	103	4.75	18.13	1.932379507	Up	1.58E-07
Unigene38168_Z-1	16	103	4.75	18.13	1.932379507	Up	1.58E-07
Unigene47289_Z-1	14	90	4.16	15.84	1.928916902	Up	1.23E-06
Unigene20315_Z-1	10	64	2.97	11.26	1.922671991	Up	7.22E-05
Unigene15132_Z-1	18	115	5.35	20.24	1.919598493	Up	2.74E-08
Unigene48703_Z-1	49	311	14.56	54.73	1.910321501	Up	0
Unigene13276_Z-1	9	57	2.67	10.03	1.909409959	Up	0.000230334
Unigene9465_Z-1	14	88	4.16	15.49	1.896681711	Up	2.25E-06
Unigene39750_Z-1	8	50	2.38	8.8	1.88654195	Up	0.000711097
Unigene27886_Z-1	14	87	4.16	15.31	1.879818849	Up	3.02E-06
Unigene12177_Z-1	20	122	5.94	21.47	1.853787355	Up	2.09E-08
Unigene10939_Z-1	21	128	6.24	22.53	1.852229379	Up	8.62E-09
Unigene28939_Z-1	33	201	9.8	35.37	1.851672565	Up	2.69E-12
Unigene18549_Z-1	13	79	3.86	13.9	1.84841213	Up	1.29E-05
Unigene39895_Z-1	14	85	4.16	14.96	1.846454742	Up	5.43E-06
Unigene392_Z-1	12	72	3.56	12.67	1.831467378	Up	4.14E-05
Unigene26321_Z-1	10	60	2.97	10.56	1.830074999	Up	0.000232285
Unigene1409_Z-1	10	59	2.97	10.38	1.805271608	Up	0.000306892
Unigene3886_Z-1	9	53	2.67	9.33	1.805037339	Up	0.000712496
Unigene19931_Z-1	9	53	2.67	9.33	1.805037339	Up	0.000712261
Unigene50663_Z-1	14	82	4.16	14.43	1.794415866	Up	1.30E-05
Unigene8559_Z-1	20	117	5.94	20.59	1.793408994	Up	9.10E-08
Unigene8565_Z-1	13	76	3.86	13.37	1.792326713	Up	3.09E-05
Unigene4328_Z-1	10	58	2.97	10.21	1.78144803	Up	0.000408056
Unigene48347_Z-1	17	98	5.05	17.25	1.772241069	Up	1.71E-06
Unigene50623_Z-1	19	109	5.64	19.18	1.765835653	Up	3.94E-07
Unigene48473_Z-1	10	57	2.97	10.03	1.75578677	Up	0.000538777
Unigene27881_Z-1	12	68	3.56	11.97	1.749474006	Up	0.000129266
Unigene33781_Z-1	13	73	3.86	12.85	1.735095607	Up	7.25E-05
Unigene16531_Z-1	18	99	5.35	17.42	1.703133827	Up	3.00E-06
Unigene40981_Z-1	12	65	3.56	11.44	1.684137906	Up	0.00029668
Unigene41694_Z-1	20	106	5.94	18.65	1.650640794	Up	2.15E-06
Unigene30771_Z-1	17	90	5.05	15.84	1.649217042	Up	1.64E-05
Unigene43375_Z-1	20	105	5.94	18.48	1.637429921	Up	2.83E-06
Unigene29981_Z-1	13	67	3.86	11.79	1.610890966	Up	0.000373038
Unigene12419_Z-1	20	103	5.94	18.13	1.609844089	Up	4.87E-06
Unigene18711_Z-1	24	123	7.13	21.65	1.602393043	Up	4.58E-07
Unigene9798_Z-1	16	81	4.75	14.25	1.584962501	Up	8.65E-05
Unigene40926_Z-1	27	135	8.02	23.76	1.566860694	Up	1.77E-07
Unigene46109_Z-1	18	89	5.35	15.66	1.549473416	Up	4.57E-05
Unigene14544_Z-1	19	93	5.64	16.37	1.537287254	Up	3.32E-05
Unigene16239_Z-1	18	88	5.35	15.49	1.533726348	Up	5.93E-05
Unigene43599_Z-1	26	127	7.72	22.35	1.533602079	Up	7.14E-07
Unigene39112_Z-1	22	107	6.54	18.83	1.525670459	Up	7.53E-06
Unigene48410_Z-1	19	92	5.64	16.19	1.521335918	Up	4.30E-05
Unigene49213_Z-1	14	67	4.16	11.79	1.502908285	Up	0.000761771
Unigene23254_Z-1	659	3142	195.76	552.93	1.498010843	Up	0
Unigene44883_Z-1	27	128	8.02	22.53	1.490173172	Up	1.14E-06
Unigene10058_Z-1	19	90	5.64	15.84	1.489805268	Up	7.22E-05
Unigene36415_Z-1	14	66	4.16	11.61	1.480712539	Up	0.00099134
Unigene12426_Z-1	15	70	4.46	12.32	1.465886641	Up	0.000709353
Unigene33880_Z-1	22	102	6.54	17.95	1.456621303	Up	2.73E-05
Unigene20977_Z-1	15	69	4.46	12.14	1.444652806	Up	0.000918298
Unigene20557_Z-1	17	78	5.05	13.73	1.442976333	Up	0.000375913
Unigene45789_Z-1	20	90	5.94	15.84	1.415037499	Up	0.000143138
Unigene29759_Z-1	22	99	6.54	17.42	1.413382083	Up	5.78E-05
Unigene50214_Z-1	25	112	7.43	19.71	1.407493661	Up	1.70E-05
Unigene41267_Z-1	17	76	5.05	13.37	1.404644172	Up	0.000618887
Unigene45950_Z-1	24	107	7.13	18.83	1.401059018	Up	3.00E-05
Unigene39521_Z-1	22	98	6.54	17.25	1.399233821	Up	7.42E-05
Unigene36303_Z-1	20	88	5.94	15.49	1.382802308	Up	0.000233228
Unigene17741_Z-1	21	92	6.24	16.19	1.375485051	Up	0.000167962
Unigene36199_Z-1	105	456	31.19	80.25	1.36341784	Up	0
Unigene21830_Z-1	18	78	5.35	13.73	1.359720829	Up	0.00071053
Unigene49617_Z-1	21	91	6.24	16.01	1.359355374	Up	0.000214098
Unigene50912_Z-1	21	91	6.24	16.01	1.359355374	Up	0.000214014
Unigene49494_Z-1	25	108	7.43	19.01	1.355324416	Up	4.50E-05
Unigene11554_Z-1	26	110	7.72	19.36	1.3264062	Up	5.22E-05
Unigene48923_Z-1	25	105	7.43	18.48	1.314530641	Up	9.27E-05
Unigene6355_Z-1	28	116	8.32	20.41	1.294620749	Up	4.31E-05
Unigene45451_Z-1	22	91	6.54	16.01	1.291610767	Up	0.000392476
Unigene47659_Z-1	30	123	8.91	21.65	1.280869688	Up	2.81E-05
Unigene8421_Z-1	31	127	9.21	22.35	1.27900177	Up	2.02E-05
Unigene16468_Z-1	23	94	6.83	16.54	1.276001751	Up	0.000355196
Unigene7556_Z-1	24	98	7.13	17.25	1.27462238	Up	0.000257246
Unigene43357_Z-1	25	101	7.43	17.77	1.258009565	Up	0.000233295
Unigene32455_Z-1	27	109	8.02	19.18	1.257928579	Up	0.000119846
Unigene16152_Z-1	26	104	7.72	18.3	1.245170896	Up	0.00021064
Unigene8939_Z-1	26	104	7.72	18.3	1.245170896	Up	0.000210558
Unigene23780_Z-1	33	132	9.8	23.23	1.2451355	Up	2.08E-05
Unigene42624_Z-1	31	124	9.21	21.82	1.24437804	Up	4.05E-05
Unigene7591_Z-1	27	107	8.02	18.83	1.231358858	Up	0.000189215
Unigene33387_Z-1	23	91	6.83	16.01	1.229015824	Up	0.000693051
Unigene12116_Z-1	32	125	9.51	22	1.209986278	Up	5.69E-05
Unigene24963_Z-1	248	962	73.67	169.29	1.200347608	Up	1.42E-12
Unigene40013_Z-1	24	93	7.13	16.37	1.19908034	Up	0.000774994
Unigene50198_Z-1	29	112	8.61	19.71	1.194842634	Up	0.000190625
Unigene27449_Z-1	25	96	7.43	16.89	1.184735212	Up	0.000696534
Unigene43233_Z-1	24	92	7.13	16.19	1.183129004	Up	0.000973177
Unigene48350_Z-1	26	99	7.72	17.42	1.174071871	Up	0.000631562
Unigene4505_Z-1	104	390	30.89	68.63	1.151699484	Up	9.75E-13
Unigene12722_Z-1	32	120	9.51	21.12	1.151092588	Up	0.000169922
Unigene33882_Z-1	27	101	8.02	17.77	1.14776954	Up	0.000690328
Unigene11222_Z-1	30	112	8.91	19.71	1.14543044	Up	0.000324803
Unigene24706_Z-1	30	112	8.91	19.71	1.14543044	Up	0.000324683
Unigene36738_Z-1	34	126	10.1	22.17	1.134253477	Up	0.000135482
Unigene43332_Z-1	27	100	8.02	17.6	1.133901287	Up	0.000853124
Unigene4986_Z-1	31	114	9.21	20.06	1.123048545	Up	0.000357104
Unigene42382_Z-1	29	105	8.61	18.48	1.101879614	Up	0.000831126
Unigene36502_Z-1	46	165	13.66	29.04	1.08808397	Up	1.78E-05
Unigene10087_Z-1	30	107	8.91	18.83	1.079535663	Up	0.000912441
Unigene39567_Z-1	33	116	9.8	20.41	1.058422528	Up	0.000642413
Unigene32717_Z-1	36	126	10.69	22.17	1.052346917	Up	0.000365335
Unigene44925_Z-1	33	115	9.8	20.24	1.046355636	Up	0.000772088
Unigene47454_Z-1	52	179	15.45	31.5	1.02774499	Up	1.92E-05
Unigene10785_Z-1	39	133	11.59	23.41	1.014244368	Up	0.000375695
Unigene47548_Z-1	87	295	25.84	51.91	1.006406418	Up	2.72E-08
Unigene45983_Z-1	121	102	35.94	17.95	-1.001606565	Down	2.68E-06
Unigene49573_Z-1	70	59	20.79	10.38	-1.002083315	Down	0.000559058
Unigene13961_Z-1	101	85	30	14.96	-1.003852325	Down	2.10E-05
Unigene50357_Z-1	82	69	24.36	12.14	-1.004745712	Down	0.000155563
Unigene43736_Z-1	126	106	37.43	18.65	-1.005019418	Down	1.47E-06
Unigene49267_Z-1	88	74	26.14	13.02	-1.005529693	Down	8.17E-05
Unigene43980_Z-1	69	58	20.5	10.21	-1.005641044	Down	0.0005933
Unigene36962_Z-1	94	79	27.92	13.9	-1.006214059	Down	4.25E-05
Unigene44902_Z-1	144	121	42.78	21.29	-1.006760533	Down	2.03E-07
Unigene15688_Z-1	156	131	46.34	23.05	-1.007491294	Down	5.49E-08
Unigene3680_Z-1	68	57	20.2	10.03	-1.010033687	Down	0.000626502
Unigene51103_Z-1	129	108	38.32	19.01	-1.011339029	Down	9.07E-07
Unigene7921_Z-1	67	56	19.9	9.85	-1.014572801	Down	0.00066371
Unigene38920_Z-1	67	56	19.9	9.85	-1.014572801	Down	0.000663485
Unigene14456_Z-1	91	76	27.03	13.37	-1.015562046	Down	5.05E-05
Unigene14147_Z-1	91	76	27.03	13.37	-1.015562046	Down	5.05E-05
Unigene43573_Z-1	97	81	28.81	14.25	-1.015607741	Down	2.64E-05
Unigene32576_Z-1	109	91	32.38	16.01	-1.016129678	Down	7.25E-06
Unigene35732_Z-1	157	131	46.64	23.05	-1.016801038	Down	3.80E-08
Unigene16352_Z-1	72	60	21.39	10.56	-1.018326648	Down	0.000368139
Unigene49495_Z-1	89	74	26.44	13.02	-1.021992728	Down	5.66E-05
Unigene3207_Z-1	64	53	19.01	9.33	-1.026809546	Down	0.000773106
Unigene39389_Z-1	75	62	22.28	10.91	-1.030098131	Down	0.000230988
Unigene43274_Z-1	154	127	45.75	22.35	-1.033496912	Down	3.31E-08
Unigene41205_Z-1	74	61	21.98	10.73	-1.03454131	Down	0.000243071
Unigene10373_Z-1	74	61	21.98	10.73	-1.03454131	Down	0.000242978
Unigene49462_Z-1	68	56	20.2	9.85	-1.036159663	Down	0.000461798
Unigene7997_Z-1	68	56	20.2	9.85	-1.036159663	Down	0.000461634
Unigene50773_Z-1	79	65	23.47	11.44	-1.03673079	Down	0.000135425
Unigene41921_Z-1	90	74	26.74	13.02	-1.038270017	Down	3.94E-05
Unigene15501_Z-1	150	123	44.56	21.65	-1.041382208	Down	4.12E-08
Unigene6136_Z-1	88	72	26.14	12.67	-1.044842617	Down	4.38E-05
Unigene50793_Z-1	66	54	19.61	9.5	-1.045590117	Down	0.000512567
Unigene9051_Z-1	82	67	24.36	11.79	-1.046950415	Down	8.40E-05
Unigene51109_Z-1	109	89	32.38	15.66	-1.048018773	Down	3.84E-06
Unigene48019_Z-1	96	78	28.52	13.73	-1.054642356	Down	1.50E-05
Unigene45149_Z-1	101	82	30	14.43	-1.055891201	Down	8.24E-06
Unigene45186_Z-1	90	73	26.74	12.85	-1.057231106	Down	2.84E-05
Unigene35739_Z-1	201	163	59.71	28.68	-1.057927545	Down	6.64E-11
Unigene45298_Z-1	79	64	23.47	11.26	-1.059611014	Down	9.90E-05
Unigene15136_Z-1	63	51	18.71	8.97	-1.060629668	Down	0.000606583
Unigene16450_Z-1	94	76	27.92	13.37	-1.062299476	Down	1.67E-05
Unigene13428_Z-1	104	84	30.89	14.78	-1.063493601	Down	5.07E-06
Unigene50461_Z-1	93	75	27.63	13.2	-1.065697633	Down	1.77E-05
Unigene21031_Z-1	93	75	27.63	13.2	-1.065697633	Down	1.76E-05
Unigene9747_Z-1	67	54	19.9	9.5	-1.066769012	Down	0.000353695
Unigene31599_Z-1	77	62	22.87	10.91	-1.067805264	Down	0.000110408
Unigene46840_Z-1	128	103	38.02	18.13	-1.068379607	Down	2.66E-07
Unigene37_Z-1	82	66	24.36	11.61	-1.069146161	Down	6.06E-05
Unigene10935_Z-1	97	78	28.81	13.73	-1.069238035	Down	1.02E-05
Unigene11679_Z-1	107	86	31.79	15.13	-1.071161029	Down	3.12E-06
Unigene49107_Z-1	127	102	37.73	17.95	-1.071728256	Down	2.81E-07
Unigene42162_Z-1	136	109	40.4	19.18	-1.074752573	Down	8.86E-08
Unigene43578_Z-1	75	60	22.28	10.56	-1.077139398	Down	0.000121365
Unigene40073_Z-1	90	72	26.74	12.67	-1.077582941	Down	2.06E-05
Unigene14733_Z-1	70	56	20.79	9.85	-1.077694129	Down	0.000220458
Unigene42086_Z-1	104	83	30.89	14.61	-1.080183693	Down	3.62E-06
Unigene46351_Z-1	79	63	23.47	11.09	-1.081558476	Down	7.10E-05
Unigene17435_Z-1	59	47	17.53	8.27	-1.083866762	Down	0.000736455
Unigene45854_Z-1	152	121	45.15	21.29	-1.084550038	Down	9.90E-09
Unigene8600_Z-1	73	58	21.69	10.21	-1.087047187	Down	0.000135515
Unigene48812_Z-1	141	112	41.89	19.71	-1.087678108	Down	3.49E-08
Unigene7969_Z-1	126	100	37.43	17.6	-1.088619619	Down	2.11E-07
Unigene50036_Z-1	92	73	27.33	12.85	-1.0887171	Down	1.33E-05
Unigene14344_Z-1	116	92	34.46	16.19	-1.089819716	Down	7.04E-07
Unigene39043_Z-1	119	94	35.35	16.54	-1.095750981	Down	4.29E-07
Unigene43593_Z-1	76	60	22.58	10.56	-1.096435651	Down	8.34E-05
Unigene46248_Z-1	71	56	21.09	9.85	-1.098363465	Down	0.000150219
Unigene3100_Z-1	113	89	33.57	15.66	-1.100088324	Down	8.25E-07
Unigene677_Z-1	108	85	32.08	14.96	-1.100563967	Down	1.51E-06
Unigene357_Z-1	89	70	26.44	12.32	-1.101719921	Down	1.56E-05
Unigene50209_Z-1	84	66	24.95	11.61	-1.103671843	Down	2.81E-05
Unigene11293_Z-1	149	117	44.26	20.59	-1.104059621	Down	8.23E-09
Unigene44080_Z-1	107	84	31.79	14.78	-1.104926747	Down	1.59E-06
Unigene48761_Z-1	73	57	21.69	10.03	-1.112708447	Down	9.72E-05
Unigene50258_Z-1	100	78	29.71	13.73	-1.11361698	Down	3.18E-06
Unigene8724_Z-1	77	60	22.87	10.56	-1.114846531	Down	5.63E-05
Unigene48850_Z-1	113	88	33.57	15.49	-1.115835393	Down	5.81E-07
Unigene4639_Z-1	140	109	41.59	19.18	-1.116633965	Down	1.85E-08
Unigene8616_Z-1	90	70	26.74	12.32	-1.117997209	Down	1.05E-05
Unigene29091_Z-1	72	56	21.39	9.85	-1.118740853	Down	0.000102389
Unigene51002_Z-1	67	52	19.9	9.15	-1.120924782	Down	0.000183278
Unigene44406_Z-1	58	45	17.23	7.92	-1.121350366	Down	0.000563377
Unigene690_Z-1	58	45	17.23	7.92	-1.121350366	Down	0.000563182
Unigene42059_Z-1	80	62	23.76	10.91	-1.122883734	Down	3.44E-05
Unigene32650_Z-1	111	86	32.97	15.13	-1.123741899	Down	6.44E-07
Unigene45627_Z-1	62	48	18.42	8.45	-1.124249815	Down	0.00032825
Unigene47780_Z-1	84	65	24.95	11.44	-1.124952763	Down	1.99E-05
Unigene47070_Z-1	115	89	34.16	15.66	-1.125223762	Down	3.72E-07
Unigene16213_Z-1	83	64	24.66	11.26	-1.130965972	Down	2.10E-05
Unigene9868_Z-1	100	77	29.71	13.55	-1.132655754	Down	2.27E-06
Unigene45928_Z-1	65	50	19.31	8.8	-1.133772735	Down	0.00020244
Unigene6127_Z-1	65	50	19.31	8.8	-1.133772735	Down	0.000202361
Unigene50385_Z-1	82	63	24.36	11.09	-1.135254768	Down	2.20E-05
Unigene4146_Z-1	159	122	47.23	21.47	-1.137381344	Down	8.53E-10
Unigene29349_Z-1	149	114	44.26	20.06	-1.141681845	Down	2.84E-09
Unigene31544_Z-1	89	68	26.44	11.97	-1.143299025	Down	7.78E-06
Unigene20185_Z-1	89	68	26.44	11.97	-1.143299025	Down	7.78E-06
Unigene48367_Z-1	55	42	16.34	7.39	-1.144761714	Down	0.000651123
Unigene42419_Z-1	76	58	22.58	10.21	-1.14506262	Down	4.17E-05
Unigene50747_Z-1	76	58	22.58	10.21	-1.14506262	Down	4.17E-05
Unigene47342_Z-1	177	135	52.58	23.76	-1.145979306	Down	5.85E-11
Unigene42981_Z-1	156	119	46.34	20.94	-1.145996602	Down	9.83E-10
Unigene13233_Z-1	63	48	18.71	8.45	-1.146786312	Down	0.000222909
Unigene29356_Z-1	63	48	18.71	8.45	-1.146786312	Down	0.000222822
Unigene45209_Z-1	176	134	52.28	23.58	-1.148695423	Down	6.13E-11
Unigene39305_Z-1	88	67	26.14	11.79	-1.148695423	Down	8.16E-06
Unigene47645_Z-1	142	108	42.18	19.01	-1.149800563	Down	5.71E-09
Unigene9395_Z-1	54	41	16.04	7.22	-1.1516034	Down	0.000679525
Unigene49663_Z-1	174	132	51.69	23.23	-1.153896048	Down	6.75E-11
Unigene6722_Z-1	182	138	54.06	24.29	-1.154199022	Down	2.24E-11
Unigene9494_Z-1	62	47	18.42	8.27	-1.155313827	Down	0.000233231
Unigene51106_Z-1	94	71	27.92	12.49	-1.160525465	Down	3.02E-06
Unigene45072_Z-1	94	71	27.92	12.49	-1.160525465	Down	3.01E-06
Unigene40608_Z-1	53	40	15.74	7.04	-1.160788207	Down	0.000705133
Unigene37440_Z-1	147	111	43.67	19.53	-1.160950582	Down	2.17E-09
Unigene15177_Z-1	57	43	16.93	7.57	-1.161216768	Down	0.000417202
Unigene13489_Z-1	61	46	18.12	8.1	-1.161589142	Down	0.000243217
Unigene47420_Z-1	118	89	35.05	15.66	-1.162330232	Down	1.09E-07
Unigene41447_Z-1	77	58	22.87	10.21	-1.1634735	Down	2.78E-05
Unigene8328_Z-1	97	73	28.81	12.85	-1.164801301	Down	1.83E-06
Unigene20681_Z-1	97	73	28.81	12.85	-1.164801301	Down	1.82E-06
Unigene46476_Z-1	60	45	17.82	7.92	-1.169925001	Down	0.000254714
Unigene48815_Z-1	132	99	39.21	17.42	-1.170477018	Down	1.32E-08
Unigene50515_Z-1	72	54	21.39	9.5	-1.170937064	Down	5.02E-05
Unigene41868_Z-1	482	360	143.18	63.35	-1.17641346	Down	4.44E-30
Unigene5025_Z-1	55	41	16.34	7.22	-1.178337241	Down	0.000456153
Unigene46202_Z-1	51	38	15.15	6.69	-1.179239678	Down	0.000769665
Unigene43419_Z-1	78	58	23.17	10.21	-1.182275178	Down	1.86E-05
Unigene15895_Z-1	70	52	20.79	9.15	-1.18404611	Down	5.49E-05
Unigene11391_Z-1	58	43	17.23	7.57	-1.186557496	Down	0.000279431
Unigene50573_Z-1	120	89	35.65	15.66	-1.186817864	Down	4.80E-08
Unigene8110_Z-1	81	60	24.06	10.56	-1.188026808	Down	1.12E-05
Unigene47644_Z-1	77	57	22.87	10.03	-1.18913476	Down	1.93E-05
Unigene51118_Z-1	69	51	20.5	8.97	-1.192444019	Down	5.72E-05
Unigene48174_Z-1	69	51	20.5	8.97	-1.192444019	Down	5.72E-05
Unigene35879_Z-1	61	45	18.12	7.92	-1.19401062	Down	0.000169512
Unigene41393_Z-1	57	42	16.93	7.39	-1.195935704	Down	0.000289941
Unigene3257_Z-1	106	78	31.49	13.73	-1.197562132	Down	2.73E-07
Unigene19360_Z-1	132	97	39.21	17.07	-1.199758583	Down	6.21E-09
Unigene42372_Z-1	64	47	19.01	8.27	-1.200799297	Down	0.00010369
Unigene36896_Z-1	64	47	19.01	8.27	-1.200799297	Down	0.000103646
Unigene13256_Z-1	71	52	21.09	9.15	-1.204715447	Down	3.64E-05
Unigene42112_Z-1	52	38	15.45	6.69	-1.207528722	Down	0.000515721
Unigene10604_Z-1	74	54	21.98	9.5	-1.210191968	Down	2.19E-05
Unigene42678_Z-1	107	78	31.79	13.73	-1.211241391	Down	1.79E-07
Unigene49686_Z-1	103	75	30.6	13.2	-1.212993723	Down	3.11E-07
Unigene48141_Z-1	103	75	30.6	13.2	-1.212993723	Down	3.11E-07
Unigene4472_Z-1	73	53	21.69	9.33	-1.217081067	Down	2.29E-05
Unigene14480_Z-1	51	37	15.15	6.51	-1.218588345	Down	0.000538146
Unigene45921_Z-1	94	68	27.92	11.97	-1.221875789	Down	9.75E-07
Unigene32853_Z-1	47	34	13.96	5.98	-1.223081552	Down	0.000917479
Unigene46514_Z-1	47	34	13.96	5.98	-1.223081552	Down	0.000917183
Unigene48683_Z-1	119	86	35.35	15.13	-1.224298227	Down	2.33E-08
Unigene7844_Z-1	61	44	18.12	7.74	-1.227177484	Down	0.000116703
Unigene12142_Z-1	46	33	13.66	5.81	-1.233347415	Down	0.000955212
Unigene2289_Z-1	46	33	13.66	5.81	-1.233347415	Down	0.000954905
Unigene40952_Z-1	71	51	21.09	8.97	-1.233379205	Down	2.48E-05
Unigene37083_Z-1	78	56	23.17	9.85	-1.234062415	Down	8.70E-06
Unigene49498_Z-1	74	53	21.98	9.33	-1.2362424	Down	1.50E-05
Unigene15607_Z-1	102	73	30.3	12.85	-1.237549434	Down	2.18E-07
Unigene16424_Z-1	116	83	34.46	14.61	-1.237966523	Down	2.63E-08
Unigene47129_Z-1	63	45	18.71	7.92	-1.240237223	Down	7.32E-05
Unigene44488_Z-1	105	75	31.19	13.2	-1.240545623	Down	1.31E-07
Unigene36596_Z-1	105	75	31.19	13.2	-1.240545623	Down	1.31E-07
Unigene50396_Z-1	56	40	16.64	7.04	-1.2410081	Down	0.000208125
Unigene16835_Z-1	56	40	16.64	7.04	-1.2410081	Down	0.000208044
Unigene38053_Z-1	49	35	14.56	6.16	-1.2410081	Down	0.000584036
Unigene47327_Z-1	199	142	59.11	24.99	-1.242051319	Down	8.97E-14
Unigene29410_Z-1	62	44	18.42	7.74	-1.25086759	Down	7.62E-05
Unigene8500_Z-1	103	73	30.6	12.85	-1.251763293	Down	1.41E-07
Unigene42401_Z-1	48	34	14.26	5.98	-1.253756592	Down	0.000606478
Unigene15787_Z-1	75	53	22.28	9.33	-1.255800246	Down	9.72E-06
Unigene48960_Z-1	51	36	15.15	6.34	-1.256763048	Down	0.000366597
Unigene15975_Z-1	51	36	15.15	6.34	-1.256763048	Down	0.000366464
Unigene15032_Z-1	163	115	48.42	20.24	-1.258393789	Down	1.13E-11
Unigene15903_Z-1	115	81	34.16	14.25	-1.261346056	Down	1.83E-08
Unigene45059_Z-1	115	81	34.16	14.25	-1.261346056	Down	1.83E-08
Unigene48528_Z-1	111	78	32.97	13.73	-1.263822262	Down	3.18E-08
Unigene46132_Z-1	84	59	24.95	10.38	-1.265233372	Down	2.13E-06
Unigene36961_Z-1	124	87	36.84	15.31	-1.266798779	Down	3.89E-09
Unigene50302_Z-1	103	72	30.6	12.67	-1.272115128	Down	9.40E-08
Unigene51040_Z-1	53	37	15.74	6.51	-1.273706092	Down	0.000231944
Unigene8157_Z-1	53	37	15.74	6.51	-1.273706092	Down	0.000231855
Unigene14868_Z-1	73	51	21.69	8.97	-1.273850163	Down	1.05E-05
Unigene32429_Z-1	171	119	50.8	20.94	-1.278567055	Down	1.85E-12
Unigene29067_Z-1	46	32	13.66	5.63	-1.278750656	Down	0.000650814
Unigene48896_Z-1	46	32	13.66	5.63	-1.278750656	Down	0.000650592
Unigene48596_Z-1	105	73	31.19	12.85	-1.279315193	Down	5.86E-08
Unigene14786_Z-1	82	57	24.36	10.03	-1.280192527	Down	2.29E-06
Unigene31250_Z-1	72	50	21.39	8.8	-1.281361054	Down	1.08E-05
Unigene15428_Z-1	193	134	57.33	23.58	-1.281726561	Down	4.97E-14
Unigene43058_Z-1	49	34	14.56	5.98	-1.283792966	Down	0.000392919
Unigene38261_Z-1	101	70	30	12.32	-1.283960245	Down	1.00E-07
Unigene42023_Z-1	52	36	15.45	6.34	-1.285052093	Down	0.000239225
Unigene47854_Z-1	107	74	31.79	13.02	-1.287843568	Down	3.63E-08
Unigene47464_Z-1	68	47	20.2	8.27	-1.288396058	Down	1.87E-05
Unigene48446_Z-1	71	49	21.09	8.62	-1.290799321	Down	1.12E-05
Unigene7586_Z-1	58	40	17.23	7.04	-1.291275368	Down	8.78E-05
Unigene49790_Z-1	148	102	43.96	17.95	-1.292207542	Down	4.11E-11
Unigene22536_Z-1	106	73	31.49	12.85	-1.293125398	Down	3.75E-08
Unigene42291_Z-1	90	62	26.74	10.91	-1.293348364	Down	5.02E-07
Unigene13570_Z-1	61	42	18.12	7.39	-1.293936686	Down	5.27E-05
Unigene27574_Z-1	48	33	14.26	5.81	-1.295363913	Down	0.000406759
Unigene7271_Z-1	64	44	19.01	7.74	-1.296353061	Down	3.18E-05
Unigene50705_Z-1	67	46	19.9	8.1	-1.296774618	Down	1.93E-05
Unigene39736_Z-1	455	312	135.16	54.91	-1.299527439	Down	2.61E-33
Unigene31502_Z-1	149	102	44.26	17.95	-1.302019607	Down	2.65E-11
Unigene36166_Z-1	171	117	50.8	20.59	-1.302884667	Down	8.40E-13
Unigene32415_Z-1	60	41	17.82	7.22	-1.303426595	Down	5.44E-05
Unigene48487_Z-1	155	106	46.04	18.65	-1.303712203	Down	9.91E-12
Unigene42202_Z-1	79	54	23.47	9.5	-1.304818423	Down	2.52E-06
Unigene45616_Z-1	120	82	35.65	14.43	-1.304830777	Down	2.92E-09
Unigene47155_Z-1	63	43	18.71	7.57	-1.305444353	Down	3.28E-05
Unigene36444_Z-1	91	62	27.03	10.91	-1.30891041	Down	3.22E-07
Unigene22834_Z-1	47	32	13.96	5.63	-1.310092114	Down	0.00042034
Unigene48263_Z-1	72	49	21.39	8.62	-1.311176708	Down	7.19E-06
Unigene30781_Z-1	72	49	21.39	8.62	-1.311176708	Down	7.19E-06
Unigene45397_Z-1	53	36	15.74	6.34	-1.311880795	Down	0.000154444
Unigene16062_Z-1	50	34	14.85	5.98	-1.312245541	Down	0.000254637
Unigene5004_Z-1	50	34	14.85	5.98	-1.312245541	Down	0.00025454
Unigene10177_Z-1	78	53	23.17	9.33	-1.312309058	Down	2.60E-06
Unigene50995_Z-1	84	57	24.95	10.03	-1.31471821	Down	9.27E-07
Unigene15819_Z-1	62	42	18.42	7.39	-1.317626792	Down	3.38E-05
Unigene12075_Z-1	130	88	38.62	15.49	-1.31801102	Down	3.94E-10
Unigene3213_Z-1	65	44	19.31	7.74	-1.318942693	Down	2.04E-05
Unigene44659_Z-1	46	31	13.66	5.46	-1.322984627	Down	0.000433545
Unigene16211_Z-1	126	85	37.43	14.96	-1.323084873	Down	6.81E-10
Unigene40414_Z-1	49	33	14.56	5.81	-1.325400287	Down	0.000262217
Unigene16031_Z-1	49	33	14.56	5.81	-1.325400287	Down	0.000262117
Unigene50006_Z-1	61	41	18.12	7.22	-1.327512213	Down	3.48E-05
Unigene47988_Z-1	55	37	16.34	6.51	-1.327678535	Down	9.63E-05
Unigene45980_Z-1	55	37	16.34	6.51	-1.327678535	Down	9.62E-05
Unigene35927_Z-1	55	37	16.34	6.51	-1.327678535	Down	9.62E-05
Unigene4486_Z-1	131	88	38.91	15.49	-1.328803836	Down	2.47E-10
Unigene49926_Z-1	125	84	37.13	14.78	-1.328939046	Down	6.99E-10
Unigene44558_Z-1	94	63	27.92	11.09	-1.332039576	Down	1.25E-07
Unigene9555_Z-1	54	36	16.04	6.34	-1.339119396	Down	9.90E-05
Unigene46680_Z-1	57	38	16.93	6.69	-1.339503857	Down	5.93E-05
Unigene6354_Z-1	66	44	19.61	7.74	-1.341184064	Down	1.29E-05
Unigene49297_Z-1	131	87	38.91	15.31	-1.345666697	Down	1.60E-10
Unigene49898_Z-1	110	73	32.68	12.85	-1.346639624	Down	5.99E-09
Unigene16438_Z-1	89	59	26.44	10.38	-1.348915733	Down	2.21E-07
Unigene33296_Z-1	89	59	26.44	10.38	-1.348915733	Down	2.21E-07
Unigene33196_Z-1	83	55	24.66	9.68	-1.349093847	Down	6.16E-07
Unigene44779_Z-1	59	39	17.53	6.86	-1.353545515	Down	3.68E-05
Unigene36947_Z-1	50	33	14.85	5.81	-1.353852862	Down	0.000167257
Unigene9148_Z-1	56	37	16.64	6.51	-1.353925985	Down	6.08E-05
Unigene12448_Z-1	44	29	13.07	5.1	-1.357689989	Down	0.000456159
Unigene49258_Z-1	117	77	34.76	13.55	-1.359135231	Down	1.33E-09
Unigene5241_Z-1	70	46	20.79	8.1	-1.359895945	Down	4.93E-06
Unigene28533_Z-1	140	92	41.59	16.19	-1.361133699	Down	2.20E-11
Unigene466_Z-1	142	93	42.18	16.37	-1.365504773	Down	1.39E-11
Unigene49918_Z-1	55	36	16.34	6.34	-1.365853238	Down	6.22E-05
Unigene14939_Z-1	55	36	16.34	6.34	-1.365853238	Down	6.22E-05
Unigene50438_Z-1	84	55	24.95	9.68	-1.365960863	Down	3.88E-07
Unigene8968_Z-1	52	34	15.45	5.98	-1.369389449	Down	0.000104051
Unigene50709_Z-1	46	30	13.66	5.28	-1.371347649	Down	0.00028391
Unigene20999_Z-1	69	45	20.5	7.92	-1.372051574	Down	5.04E-06
Unigene51104_Z-1	63	41	18.71	7.22	-1.373738816	Down	1.39E-05
Unigene11809_Z-1	172	112	51.09	19.71	-1.374113159	Down	5.80E-14
Unigene46439_Z-1	40	26	11.88	4.58	-1.375115333	Down	0.000759508
Unigene13558_Z-1	106	69	31.49	12.14	-1.375125336	Down	6.60E-09
Unigene42647_Z-1	103	67	30.6	11.79	-1.375967935	Down	1.11E-08
Unigene48023_Z-1	100	65	29.71	11.44	-1.376861553	Down	1.86E-08
Unigene30380_Z-1	140	91	41.59	16.01	-1.377263377	Down	1.45E-11
Unigene39988_Z-1	134	87	39.81	15.31	-1.378656589	Down	3.92E-11
Unigene49923_Z-1	108	70	32.08	12.32	-1.380671886	Down	4.04E-09
Unigene11969_Z-1	54	35	16.04	6.16	-1.380671886	Down	6.35E-05
Unigene45247_Z-1	93	60	27.63	10.56	-1.387625727	Down	5.31E-08
Unigene39570_Z-1	62	40	18.42	7.04	-1.387625727	Down	1.42E-05
Unigene42236_Z-1	45	29	13.37	5.1	-1.390430313	Down	0.000288183
Unigene50517_Z-1	56	36	16.64	6.34	-1.392100688	Down	3.94E-05
Unigene44949_Z-1	42	27	12.48	4.75	-1.393618516	Down	0.000475646
Unigene50244_Z-1	42	27	12.48	4.75	-1.393618516	Down	0.000475478
Unigene24808_Z-1	42	27	12.48	4.75	-1.393618516	Down	0.000475311
Unigene3799_Z-1	234	150	69.51	26.4	-1.396682615	Down	2.70E-19
Unigene47898_Z-1	39	25	11.59	4.4	-1.397305137	Down	0.000774621
Unigene16448_Z-1	94	60	27.92	10.56	-1.402689107	Down	3.32E-08
Unigene12217_Z-1	47	30	13.96	5.28	-1.402689107	Down	0.000178117
Unigene48631_Z-1	47	30	13.96	5.28	-1.402689107	Down	0.000178046
Unigene3990_Z-1	69	44	20.5	7.74	-1.405218438	Down	3.20E-06
Unigene44593_Z-1	44	28	13.07	4.93	-1.406599589	Down	0.00029372
Unigene47186_Z-1	44	28	13.07	4.93	-1.406599589	Down	0.00029361
Unigene13419_Z-1	77	49	22.87	8.62	-1.407696591	Down	7.04E-07
Unigene50015_Z-1	181	115	53.77	20.24	-1.409592182	Down	3.13E-15
Unigene45228_Z-1	63	40	18.71	7.04	-1.410162225	Down	8.90E-06
Unigene10012_Z-1	96	61	28.52	10.73	-1.410323906	Down	2.02E-08
Unigene47763_Z-1	189	120	56.14	21.12	-1.410419229	Down	6.67E-16
Unigene5364_Z-1	41	26	12.18	4.58	-1.41109463	Down	0.000484254
Unigene50195_Z-1	197	125	58.52	22	-1.411426246	Down	1.42E-16
Unigene33214_Z-1	93	59	27.63	10.38	-1.412429118	Down	3.37E-08
Unigene40011_Z-1	142	90	42.18	15.84	-1.41298676	Down	3.80E-12
Unigene11596_Z-1	87	55	25.84	9.68	-1.416527117	Down	9.31E-08
Unigene31449_Z-1	106	67	31.49	11.79	-1.417330039	Down	2.64E-09
Unigene34775_Z-1	106	67	31.49	11.79	-1.417330039	Down	2.63E-09
Unigene36673_Z-1	65	41	19.31	7.22	-1.419277422	Down	5.44E-06
Unigene19245_Z-1	38	24	11.29	4.22	-1.419730582	Down	0.000788573
Unigene20516_Z-1	73	46	21.69	8.1	-1.42103624	Down	1.20E-06
Unigene51117_Z-1	108	68	32.08	11.97	-1.42225099	Down	1.59E-09
Unigene5524_Z-1	89	56	26.44	9.85	-1.424526547	Down	5.69E-08
Unigene16520_Z-1	62	39	18.42	6.86	-1.42499258	Down	9.04E-06
Unigene16886_Z-1	70	44	20.79	7.74	-1.425484287	Down	2.01E-06
Unigene13945_Z-1	43	27	12.77	4.75	-1.426759106	Down	0.000298497
Unigene51055_Z-1	110	69	32.68	12.14	-1.428639562	Down	9.65E-10
Unigene46009_Z-1	171	107	50.8	18.83	-1.431795497	Down	9.39E-15
Unigene48625_Z-1	64	40	19.01	7.04	-1.433111198	Down	5.51E-06
Unigene33772_Z-1	117	73	34.76	12.85	-1.435659723	Down	2.11E-10
Unigene41040_Z-1	53	33	15.74	5.81	-1.437825472	Down	4.13E-05
Unigene21436_Z-1	45	28	13.37	4.93	-1.439339914	Down	0.000183842
Unigene9966_Z-1	45	28	13.37	4.93	-1.439339914	Down	0.00018377
Unigene42241_Z-1	37	23	10.99	4.05	-1.440197573	Down	0.00079972
Unigene10488_Z-1	58	36	17.23	6.34	-1.442367956	Down	1.52E-05
Unigene3696_Z-1	50	31	14.85	5.46	-1.443490075	Down	6.81E-05
Unigene43572_Z-1	79	49	23.47	8.62	-1.445058067	Down	2.68E-07
Unigene15009_Z-1	92	57	27.33	10.03	-1.446163854	Down	2.13E-08
Unigene48723_Z-1	84	52	24.95	9.15	-1.447196167	Down	9.68E-08
Unigene45034_Z-1	76	47	22.58	8.27	-1.449086252	Down	4.46E-07
Unigene45826_Z-1	94	58	27.92	10.21	-1.451316075	Down	1.28E-08
Unigene35654_Z-1	47	29	13.96	5.1	-1.452729789	Down	0.000113239
Unigene32002_Z-1	47	29	13.96	5.1	-1.452729789	Down	0.000113192
Unigene10776_Z-1	47	29	13.96	5.1	-1.452729789	Down	0.000113144
Unigene45966_Z-1	39	24	11.59	4.22	-1.457565662	Down	0.000498437
Unigene49508_Z-1	39	24	11.59	4.22	-1.457565662	Down	0.000498262
Unigene35764_Z-1	57	35	16.93	6.16	-1.458579717	Down	1.54E-05
Unigene8254_Z-1	62	38	18.42	6.69	-1.461194945	Down	5.64E-06
Unigene48853_Z-1	155	95	46.04	16.72	-1.461312986	Down	7.56E-14
Unigene6382_Z-1	137	84	40.7	14.78	-1.461382525	Down	2.58E-12
Unigene16397_Z-1	49	30	14.56	5.28	-1.463400521	Down	6.88E-05
Unigene3771_Z-1	152	93	45.15	16.37	-1.463671666	Down	1.27E-13
Unigene22200_Z-1	36	22	10.69	3.87	-1.465856382	Down	0.000809483
Unigene14749_Z-1	36	22	10.69	3.87	-1.465856382	Down	0.00080922
Unigene50126_Z-1	72	44	21.39	7.74	-1.466531011	Down	7.50E-07
Unigene23104_Z-1	41	25	12.18	4.4	-1.468938704	Down	0.000305505
Unigene20354_Z-1	41	25	12.18	4.4	-1.468938704	Down	0.000305392
Unigene15977_Z-1	87	53	25.84	9.33	-1.469657084	Down	3.62E-08
Unigene25976_Z-1	46	28	13.66	4.93	-1.470297932	Down	0.000114242
Unigene34099_Z-1	74	45	21.98	7.92	-1.472619051	Down	4.54E-07
Unigene43917_Z-1	79	48	23.47	8.45	-1.473794595	Down	1.65E-07
Unigene9626_Z-1	89	54	26.44	9.5	-1.476722758	Down	2.19E-08
Unigene48158_Z-1	61	37	18.12	6.51	-1.476853507	Down	5.68E-06
Unigene51014_Z-1	99	60	29.41	10.56	-1.47769695	Down	2.84E-09
Unigene36783_Z-1	66	40	19.61	7.04	-1.477942202	Down	2.10E-06
Unigene41189_Z-1	38	23	11.29	4.05	-1.479051673	Down	0.000502519
Unigene7310_Z-1	43	26	12.77	4.58	-1.479339022	Down	0.00018751
Unigene47991_Z-1	119	72	35.35	12.67	-1.480293691	Down	4.82E-11
Unigene48362_Z-1	192	116	57.03	20.41	-1.48244485	Down	2.16E-17
Unigene10123_Z-1	53	32	15.74	5.63	-1.483228713	Down	2.56E-05
Unigene12257_Z-1	48	29	14.26	5.1	-1.48340483	Down	6.94E-05
Unigene46192_Z-1	48	29	14.26	5.1	-1.48340483	Down	6.93E-05
Unigene50992_Z-1	206	124	61.19	21.82	-1.487644798	Down	9.95E-19
Unigene11829_Z-1	98	59	29.11	10.38	-1.487708396	Down	2.86E-09
Unigene49375_Z-1	133	80	39.51	14.08	-1.488570512	Down	2.65E-12
Unigene50957_Z-1	35	21	10.4	3.7	-1.490986353	Down	0.000815067
Unigene14413_Z-1	35	21	10.4	3.7	-1.490986353	Down	0.000814802
Unigene26879_Z-1	35	21	10.4	3.7	-1.490986353	Down	0.000814537
Unigene50012_Z-1	35	21	10.4	3.7	-1.490986353	Down	0.000814272
Unigene50731_Z-1	80	48	23.76	8.45	-1.49151159	Down	9.99E-08
Unigene50349_Z-1	50	30	14.85	5.28	-1.491853096	Down	4.22E-05
Unigene13228_Z-1	70	42	20.79	7.39	-1.492243489	Down	7.60E-07
Unigene46951_Z-1	45	27	13.37	4.75	-1.493000047	Down	0.000114958
Unigene10766_Z-1	45	27	13.37	4.75	-1.493000047	Down	0.00011491
Unigene25644_Z-1	40	24	11.88	4.22	-1.493219932	Down	0.000306912
Unigene1240_Z-1	62	37	18.42	6.51	-1.500543613	Down	3.45E-06
Unigene15886_Z-1	47	28	13.96	4.93	-1.50163939	Down	6.96E-05
Unigene32277_Z-1	47	28	13.96	4.93	-1.50163939	Down	6.96E-05
Unigene16800_Z-1	69	41	20.5	7.22	-1.505553168	Down	7.62E-07
Unigene45229_Z-1	74	44	21.98	7.74	-1.505785915	Down	2.78E-07
Unigene41150_Z-1	37	22	10.99	3.87	-1.505785915	Down	0.000503441
Unigene30305_Z-1	37	22	10.99	3.87	-1.505785915	Down	0.000503266
Unigene14570_Z-1	64	38	19.01	6.69	-1.506680416	Down	2.12E-06
Unigene47350_Z-1	59	35	17.53	6.16	-1.50882374	Down	5.73E-06
Unigene47648_Z-1	59	35	17.53	6.16	-1.50882374	Down	5.72E-06
Unigene49655_Z-1	81	48	24.06	8.45	-1.509613396	Down	6.08E-08
Unigene14948_Z-1	81	48	24.06	8.45	-1.509613396	Down	6.08E-08
Unigene45284_Z-1	189	112	56.14	19.71	-1.510101287	Down	1.31E-17
Unigene14115_Z-1	125	74	37.13	13.02	-1.511855867	Down	6.89E-12
Unigene16047_Z-1	132	78	39.21	13.73	-1.513890016	Down	1.63E-12
Unigene26453_Z-1	198	117	58.82	20.59	-1.514362954	Down	1.68E-18
Unigene45162_Z-1	215	127	63.87	22.35	-1.514863619	Down	4.59E-20
Unigene50858_Z-1	66	39	19.61	6.86	-1.515309054	Down	1.27E-06
Unigene21496_Z-1	78	46	23.17	8.1	-1.516264231	Down	1.00E-07
Unigene48055_Z-1	39	23	11.59	4.05	-1.516886753	Down	0.000307838
Unigene50909_Z-1	56	33	16.64	5.81	-1.518045365	Down	9.48E-06
Unigene50477_Z-1	119	70	35.35	12.32	-1.520707959	Down	1.80E-11
Unigene44094_Z-1	51	30	15.15	5.28	-1.520707959	Down	2.58E-05
Unigene10077_Z-1	51	30	15.15	5.28	-1.520707959	Down	2.58E-05
Unigene44091_Z-1	34	20	10.1	3.52	-1.520707959	Down	0.000816255
Unigene3278_Z-1	58	34	17.23	5.98	-1.526705312	Down	5.72E-06
Unigene49988_Z-1	82	48	24.36	8.45	-1.527490887	Down	3.67E-08
Unigene46999_Z-1	159	93	47.23	16.37	-1.528649214	Down	3.71E-15
Unigene44357_Z-1	41	24	12.18	4.22	-1.529199229	Down	0.000188466
Unigene23614_Z-1	36	21	10.69	3.7	-1.530664677	Down	0.000503588
Unigene35845_Z-1	89	52	26.44	9.15	-1.530878528	Down	8.00E-09
Unigene12438_Z-1	91	53	27.03	9.33	-1.534612526	Down	4.76E-09
Unigene46761_Z-1	79	46	23.47	8.1	-1.534824029	Down	6.07E-08
Unigene34663_Z-1	189	110	56.14	19.36	-1.535950111	Down	4.60E-18
Unigene43505_Z-1	112	65	33.27	11.44	-1.540134814	Down	4.84E-11
Unigene48910_Z-1	138	80	40.99	14.08	-1.541624656	Down	2.17E-13
Unigene44266_Z-1	50	29	14.85	5.1	-1.541893779	Down	2.57E-05
Unigene29637_Z-1	107	62	31.79	10.91	-1.542921915	Down	1.35E-10
Unigene9382_Z-1	45	26	13.37	4.58	-1.545579962	Down	6.96E-05
Unigene35016_Z-1	90	52	26.74	9.15	-1.547155817	Down	4.75E-09
Unigene6506_Z-1	116	67	34.46	11.79	-1.547358983	Down	1.78E-11
Unigene1109_Z-1	52	30	15.45	5.28	-1.548997003	Down	1.56E-05
Unigene15958_Z-1	52	30	15.45	5.28	-1.548997003	Down	1.56E-05
Unigene14316_Z-1	59	34	17.53	5.98	-1.551608607	Down	3.44E-06
Unigene38942_Z-1	59	34	17.53	5.98	-1.551608607	Down	3.44E-06
Unigene44829_Z-1	40	23	11.88	4.05	-1.552541023	Down	0.000188078
Unigene48351_Z-1	40	23	11.88	4.05	-1.552541023	Down	0.000188003
Unigene36251_Z-1	33	19	9.8	3.34	-1.552933647	Down	0.000815213
Unigene45164_Z-1	33	19	9.8	3.34	-1.552933647	Down	0.000814949
Unigene44452_Z-1	101	58	30	10.21	-1.554979635	Down	3.71E-10
Unigene49203_Z-1	94	54	27.92	9.5	-1.555299523	Down	1.71E-09
Unigene13782_Z-1	47	27	13.96	4.75	-1.555299523	Down	4.22E-05
Unigene49538_Z-1	155	89	46.04	15.66	-1.555803621	Down	3.64E-15
Unigene46092_Z-1	115	66	34.16	11.61	-1.556940003	Down	1.77E-11
Unigene49819_Z-1	129	74	38.32	13.02	-1.557368113	Down	1.00E-12
Unigene45169_Z-1	91	52	27.03	9.15	-1.562717863	Down	2.84E-09
Unigene48117_Z-1	42	24	12.48	4.22	-1.56430303	Down	0.000114728
Unigene16052_Z-1	128	73	38.02	12.85	-1.564990173	Down	9.94E-13
Unigene22746_Z-1	211	120	62.68	21.12	-1.569395345	Down	9.16E-21
Unigene2629_Z-1	37	21	10.99	3.7	-1.57059421	Down	0.000306323
Unigene205_Z-1	37	21	10.99	3.7	-1.57059421	Down	0.000306209
Unigene41260_Z-1	44	25	13.07	4.4	-1.570683712	Down	6.92E-05
Unigene13348_Z-1	51	29	15.15	5.1	-1.570748642	Down	1.55E-05
Unigene14228_Z-1	118	67	35.05	11.79	-1.571850726	Down	6.70E-12
Unigene38718_Z-1	53	30	15.74	5.28	-1.575825706	Down	9.35E-06
Unigene16405_Z-1	46	26	13.66	4.58	-1.57653798	Down	4.19E-05
Unigene48637_Z-1	115	65	34.16	11.44	-1.578220923	Down	1.08E-11
Unigene8101_Z-1	94	53	27.92	9.33	-1.581349955	Down	1.00E-09
Unigene49767_Z-1	39	22	11.59	3.87	-1.582475095	Down	0.000186685
Unigene14623_Z-1	64	36	19.01	6.34	-1.584203787	Down	7.45E-07
Unigene49313_Z-1	64	36	19.01	6.34	-1.584203787	Down	7.45E-07
Unigene13550_Z-1	32	18	9.51	3.17	-1.584962501	Down	0.000810365
Unigene28062_Z-1	48	27	14.26	4.75	-1.585974563	Down	2.54E-05
Unigene41867_Z-1	171	96	50.8	16.89	-1.588659169	Down	3.38E-17
Unigene44710_Z-1	214	120	63.57	21.12	-1.589736254	Down	1.85E-21
Unigene46470_Z-1	66	37	19.61	6.51	-1.590860087	Down	4.47E-07
Unigene16433_Z-1	59	33	17.53	5.81	-1.593215927	Down	2.06E-06
Unigene48945_Z-1	59	33	17.53	5.81	-1.593215927	Down	2.06E-06
Unigene31282_Z-1	109	61	32.38	10.73	-1.59345291	Down	2.81E-11
Unigene49773_Z-1	111	62	32.97	10.91	-1.595502785	Down	1.71E-11
Unigene13994_Z-1	86	48	25.55	8.45	-1.596300045	Down	4.58E-09
Unigene29377_Z-1	104	58	30.89	10.21	-1.597157005	Down	7.67E-11
Unigene15929_Z-1	43	24	12.77	4.22	-1.597443621	Down	6.85E-05
Unigene48940_Z-1	52	29	15.45	5.1	-1.599037686	Down	9.24E-06
Unigene50670_Z-1	167	93	49.61	16.37	-1.599576635	Down	5.46E-17
Unigene25021_Z-1	70	39	20.79	6.86	-1.599609277	Down	1.61E-07
Unigene31053_Z-1	36	20	10.69	3.52	-1.602614519	Down	0.000303241
Unigene47828_Z-1	36	20	10.69	3.52	-1.602614519	Down	0.000303128
Unigene13366_Z-1	36	20	10.69	3.52	-1.602614519	Down	0.000303015
Unigene24988_Z-1	63	35	18.71	6.16	-1.602807303	Down	7.36E-07
Unigene12025_Z-1	81	45	24.06	7.92	-1.603064307	Down	1.27E-08
Unigene16100_Z-1	153	85	45.45	14.96	-1.603170119	Down	1.21E-15
Unigene43317_Z-1	99	55	29.41	9.68	-1.603227832	Down	2.11E-10
Unigene15279_Z-1	72	40	21.39	7.04	-1.603289149	Down	9.61E-08
Unigene49968_Z-1	45	25	13.37	4.4	-1.603424037	Down	4.15E-05
Unigene37490_Z-1	45	25	13.37	4.4	-1.603424037	Down	4.14E-05
Unigene7462_Z-1	182	101	54.06	17.77	-1.605117831	Down	1.48E-18
Unigene4124_Z-1	139	77	41.29	13.55	-1.607499567	Down	2.56E-14
Unigene37813_Z-1	38	21	11.29	3.7	-1.60944831	Down	0.000184215
Unigene180_Z-1	85	47	25.25	8.27	-1.610324153	Down	4.52E-09
Unigene37322_Z-1	67	37	19.9	6.51	-1.612038982	Down	2.65E-07
Unigene50389_Z-1	927	511	275.37	89.93	-1.614497021	Down	8.27E-95
Unigene43913_Z-1	178	98	52.88	17.25	-1.616125815	Down	2.41E-18
Unigene47302_Z-1	60	33	17.82	5.81	-1.616887268	Down	1.21E-06
Unigene35438_Z-1	80	44	23.76	7.74	-1.618129365	Down	1.25E-08
Unigene47477_Z-1	40	22	11.88	3.87	-1.618129365	Down	0.000112286
Unigene50044_Z-1	40	22	11.88	3.87	-1.618129365	Down	0.000112239
Unigene46236_Z-1	51	28	15.15	4.93	-1.619658242	Down	9.11E-06
Unigene42282_Z-1	224	123	66.54	21.65	-1.619854841	Down	4.40E-23
Unigene4137_Z-1	124	68	36.84	11.97	-1.621849909	Down	5.45E-13
Unigene42685_Z-1	31	17	9.21	2.99	-1.623055672	Down	0.000799858
Unigene16487_Z-1	31	17	9.21	2.99	-1.623055672	Down	0.000799597
Unigene27514_Z-1	42	23	12.48	4.05	-1.623624121	Down	6.74E-05
Unigene48460_Z-1	190	104	56.44	18.3	-1.624874339	Down	1.05E-19
Unigene46877_Z-1	106	58	31.49	10.21	-1.624910891	Down	2.67E-11
Unigene3906_Z-1	53	29	15.74	5.1	-1.625866389	Down	5.47E-06
Unigene45041_Z-1	97	53	28.81	9.33	-1.626620674	Down	2.04E-10
Unigene11149_Z-1	86	47	25.55	8.27	-1.627364057	Down	2.64E-09
Unigene16300_Z-1	108	59	32.08	10.38	-1.627867698	Down	1.64E-11
Unigene42758_Z-1	55	30	16.34	5.28	-1.629798149	Down	3.28E-06
Unigene15590_Z-1	44	24	13.07	4.22	-1.630944237	Down	4.08E-05
Unigene40580_Z-1	57	31	16.93	5.46	-1.632609117	Down	1.99E-06
Unigene47556_Z-1	116	63	34.46	11.09	-1.635663336	Down	2.34E-12
Unigene14256_Z-1	81	44	24.06	7.74	-1.636231171	Down	7.28E-09
Unigene42024_Z-1	59	32	17.53	5.63	-1.638619169	Down	1.19E-06
Unigene42132_Z-1	35	19	10.4	3.34	-1.638663521	Down	0.000298414
Unigene46346_Z-1	72	39	21.39	6.86	-1.640656001	Down	5.58E-08
Unigene47607_Z-1	37	20	10.99	3.52	-1.642544052	Down	0.000181028
Unigene10624_Z-1	87	47	25.84	8.27	-1.643646836	Down	1.54E-09
Unigene15525_Z-1	50	27	14.85	4.75	-1.644463512	Down	8.93E-06
Unigene45117_Z-1	100	54	29.71	9.5	-1.644949187	Down	7.09E-11
Unigene46707_Z-1	52	28	15.45	4.93	-1.647947286	Down	5.37E-06
Unigene8529_Z-1	54	29	16.04	5.1	-1.65310499	Down	3.21E-06
Unigene49599_Z-1	41	22	12.18	3.87	-1.654108662	Down	6.60E-05
Unigene40578_Z-1	41	22	12.18	3.87	-1.654108662	Down	6.60E-05
Unigene15011_Z-1	69	37	20.5	6.51	-1.654894461	Down	9.07E-08
Unigene48687_Z-1	69	37	20.5	6.51	-1.654894461	Down	9.07E-08
Unigene8480_Z-1	56	30	16.64	5.28	-1.656045599	Down	1.95E-06
Unigene24026_Z-1	71	38	21.09	6.69	-1.656480979	Down	5.45E-08
Unigene6701_Z-1	43	23	12.77	4.05	-1.656764712	Down	4.01E-05
Unigene679_Z-1	43	23	12.77	4.05	-1.656764712	Down	4.00E-05
Unigene50886_Z-1	30	16	8.91	2.82	-1.659730269	Down	0.000784226
Unigene12708_Z-1	30	16	8.91	2.82	-1.659730269	Down	0.00078397
Unigene42320_Z-1	90	48	26.74	8.45	-1.661976219	Down	5.36E-10
Unigene25593_Z-1	90	48	26.74	8.45	-1.661976219	Down	5.36E-10
Unigene50397_Z-1	75	40	22.28	7.04	-1.662101899	Down	1.95E-08
Unigene16717_Z-1	77	41	22.87	7.22	-1.663385624	Down	1.16E-08
Unigene12161_Z-1	45	24	13.37	4.22	-1.663684561	Down	2.41E-05
Unigene47221_Z-1	107	57	31.79	10.03	-1.664251411	Down	9.37E-12
Unigene27187_Z-1	32	17	9.51	2.99	-1.669299857	Down	0.000481278
Unigene22449_Z-1	32	17	9.51	2.99	-1.669299857	Down	0.000481109
Unigene43346_Z-1	32	17	9.51	2.99	-1.669299857	Down	0.000480939
Unigene50614_Z-1	115	61	34.16	10.73	-1.670657899	Down	1.33E-12
Unigene8162_Z-1	34	18	10.1	3.17	-1.671800547	Down	0.0002916
Unigene19811_Z-1	34	18	10.1	3.17	-1.671800547	Down	0.000291491
Unigene35150_Z-1	53	28	15.74	4.93	-1.674775989	Down	3.13E-06
Unigene15014_Z-1	142	75	42.18	13.2	-1.676021166	Down	1.64E-15
Unigene49785_Z-1	89	47	26.44	8.27	-1.676762942	Down	5.21E-10
Unigene37161_Z-1	36	19	10.69	3.34	-1.678341845	Down	0.000176694
Unigene35560_Z-1	38	20	11.29	3.52	-1.681398152	Down	0.000107507
Unigene38691_Z-1	38	20	11.29	3.52	-1.681398152	Down	0.000107462
Unigene10220_Z-1	59	31	17.53	5.46	-1.68285314	Down	6.73E-07
Unigene46447_Z-1	156	82	46.34	14.43	-1.683186744	Down	4.23E-17
Unigene43719_Z-1	61	32	18.12	5.63	-1.686376128	Down	4.03E-07
Unigene30536_Z-1	63	33	18.71	5.81	-1.68719949	Down	2.41E-07
Unigene43062_Z-1	105	55	31.19	9.68	-1.6880046	Down	8.81E-12
Unigene45102_Z-1	128	67	38.02	11.79	-1.689194814	Down	3.44E-14
Unigene32213_Z-1	86	45	25.55	7.92	-1.689750956	Down	8.49E-10
Unigene50189_Z-1	44	23	13.07	4.05	-1.690265328	Down	2.34E-05
Unigene654_Z-1	65	34	19.31	5.98	-1.691130775	Down	1.44E-07
Unigene14457_Z-1	67	35	19.9	6.16	-1.691766175	Down	8.56E-08
Unigene12990_Z-1	92	48	27.33	8.45	-1.693462213	Down	1.78E-10
Unigene15351_Z-1	48	25	14.26	4.4	-1.696398553	Down	8.46E-06
Unigene47315_Z-1	171	89	50.8	15.66	-1.697744284	Down	6.33E-19
Unigene17130_Z-1	29	15	8.61	2.64	-1.705475308	Down	0.000762953
Unigene16513_Z-1	29	15	8.61	2.64	-1.705475308	Down	0.000762703
Unigene48176_Z-1	29	15	8.61	2.64	-1.705475308	Down	0.000762453
Unigene21800_Z-1	29	15	8.61	2.64	-1.705475308	Down	0.000762203
Unigene13898_Z-1	85	44	25.25	7.74	-1.705877916	Down	8.20E-10
Unigene49580_Z-1	87	45	25.84	7.92	-1.706033735	Down	4.88E-10
Unigene26789_Z-1	31	16	9.21	2.82	-1.707505994	Down	0.000468806
Unigene21947_Z-1	31	16	9.21	2.82	-1.707505994	Down	0.00046864
Unigene50753_Z-1	190	98	56.44	17.25	-1.710121626	Down	3.18E-21
Unigene27689_Z-1	97	50	28.81	8.8	-1.710994232	Down	3.65E-11
Unigene5410_Z-1	33	17	9.8	2.99	-1.712636265	Down	0.000284716
Unigene28334_Z-1	134	69	39.81	12.14	-1.71336245	Down	4.04E-15
Unigene15881_Z-1	103	53	30.6	9.33	-1.713582667	Down	8.25E-12
Unigene49202_Z-1	35	18	10.4	3.17	-1.714028783	Down	0.000171503
Unigene26379_Z-1	212	109	62.98	19.18	-1.715291037	Down	9.64E-24
Unigene47739_Z-1	127	65	37.73	11.44	-1.721625048	Down	1.84E-14
Unigene22881_Z-1	43	22	12.77	3.87	-1.722353054	Down	2.26E-05
Unigene30774_Z-1	45	23	13.37	4.05	-1.723005652	Down	1.36E-05
Unigene14744_Z-1	51	26	15.15	4.58	-1.72589829	Down	2.96E-06
Unigene47575_Z-1	100	51	29.71	8.97	-1.727768715	Down	1.30E-11
Unigene29555_Z-1	57	29	16.93	5.1	-1.731012821	Down	6.25E-07
Unigene4573_Z-1	122	62	36.24	10.91	-1.731931854	Down	5.01E-14
Unigene50247_Z-1	65	33	19.31	5.81	-1.732738096	Down	7.94E-08
Unigene49640_Z-1	36	18	10.69	3.17	-1.753707108	Down	0.000100144
Unigene49027_Z-1	36	18	10.69	3.17	-1.753707108	Down	0.000100101
Unigene345_Z-1	36	18	10.69	3.17	-1.753707108	Down	0.000100059
Unigene3681_Z-1	32	16	9.51	2.82	-1.753750178	Down	0.000274175
Unigene50237_Z-1	46	23	13.66	4.05	-1.753963671	Down	7.83E-06
Unigene47009_Z-1	40	20	11.88	3.52	-1.754887502	Down	3.62E-05
Unigene27429_Z-1	30	15	8.91	2.64	-1.754887502	Down	0.000451397
Unigene26106_Z-1	164	82	48.72	14.43	-1.755442833	Down	4.71E-19
Unigene36516_Z-1	144	72	42.78	12.67	-1.755519958	Down	8.71E-17
Unigene43399_Z-1	34	17	10.1	2.99	-1.756137903	Down	0.000165449
Unigene39102_Z-1	34	17	10.1	2.99	-1.756137903	Down	0.000165383
Unigene4776_Z-1	34	17	10.1	2.99	-1.756137903	Down	0.000165317
Unigene17328_Z-1	34	17	10.1	2.99	-1.756137903	Down	0.000165251
Unigene17702_Z-1	34	17	10.1	2.99	-1.756137903	Down	0.000165185
Unigene2702_Z-1	38	19	11.29	3.34	-1.757125478	Down	5.99E-05
Unigene4493_Z-1	28	14	8.32	2.46	-1.757925213	Down	0.0007346
Unigene50928_Z-1	111	55	32.97	9.68	-1.768074934	Down	3.51E-13
Unigene45926_Z-1	152	75	45.15	13.2	-1.774188058	Down	5.77E-18
Unigene16985_Z-1	144	71	42.78	12.49	-1.776163006	Down	4.67E-17
Unigene45496_Z-1	207	102	61.49	17.95	-1.776367963	Down	2.24E-24
Unigene1659_Z-1	63	31	18.71	5.46	-1.776836702	Down	7.28E-08
Unigene50497_Z-1	134	66	39.81	11.61	-1.777762899	Down	6.46E-16
Unigene16718_Z-1	65	32	19.31	5.63	-1.778141337	Down	4.35E-08
Unigene16824_Z-1	57	28	16.93	4.93	-1.779922422	Down	3.43E-07
Unigene31811_Z-1	112	55	33.27	9.68	-1.781142914	Down	1.97E-13
Unigene31506_Z-1	222	109	65.95	19.18	-1.781769939	Down	3.13E-26
Unigene14977_Z-1	143	70	42.48	12.32	-1.78578151	Down	4.44E-17
Unigene49064_Z-1	49	24	14.56	4.22	-1.786695451	Down	2.70E-06
Unigene36597_Z-1	49	24	14.56	4.22	-1.786695451	Down	2.70E-06
Unigene49463_Z-1	43	21	12.77	3.7	-1.787161349	Down	1.25E-05
Unigene2828_Z-1	45	22	13.37	3.87	-1.788593994	Down	7.50E-06
Unigene43496_Z-1	80	39	23.76	6.86	-1.792254355	Down	6.55E-10
Unigene44708_Z-1	80	39	23.76	6.86	-1.792254355	Down	6.55E-10
Unigene23078_Z-1	462	225	137.24	39.6	-1.793128696	Down	4.95E-55
Unigene47497_Z-1	39	19	11.59	3.34	-1.794960559	Down	3.44E-05
Unigene40717_Z-1	64	31	19.01	5.46	-1.799785676	Down	4.12E-08
Unigene19005_Z-1	66	32	19.61	5.63	-1.800382708	Down	2.47E-08
Unigene42043_Z-1	62	30	18.42	5.28	-1.802663227	Down	6.92E-08
Unigene31261_Z-1	62	30	18.42	5.28	-1.802663227	Down	6.92E-08
Unigene7944_Z-1	31	15	9.21	2.64	-1.802663227	Down	0.000260752
Unigene9323_Z-1	31	15	9.21	2.64	-1.802663227	Down	0.000260653
Unigene27183_Z-1	31	15	9.21	2.64	-1.802663227	Down	0.000260554
Unigene287_Z-1	141	68	41.89	11.97	-1.807182732	Down	3.97E-17
Unigene15031_Z-1	29	14	8.61	2.46	-1.807354922	Down	0.000431635
Unigene48144_Z-1	54	26	16.04	4.58	-1.808254638	Down	5.41E-07
Unigene50629_Z-1	54	26	16.04	4.58	-1.808254638	Down	5.41E-07
Unigene38030_Z-1	27	13	8.02	2.29	-1.808254638	Down	0.000702844
Unigene50902_Z-1	195	94	57.93	16.54	-1.808351431	Down	1.44E-23
Unigene28999_Z-1	162	78	48.12	13.73	-1.809305017	Down	1.19E-19
Unigene22641_Z-1	183	88	54.36	15.49	-1.811208312	Down	3.39E-22
Unigene12813_Z-1	104	50	30.89	8.8	-1.811564442	Down	8.46E-13
Unigene38907_Z-1	158	76	46.94	13.37	-1.811818376	Down	3.39E-19
Unigene39600_Z-1	52	25	15.45	4.4	-1.812031409	Down	9.10E-07
Unigene16705_Z-1	48	23	14.26	4.05	-1.815980169	Down	2.56E-06
Unigene45370_Z-1	69	33	20.5	5.81	-1.819013841	Down	8.26E-09
Unigene35519_Z-1	67	32	19.9	5.63	-1.821561603	Down	1.39E-08
Unigene31834_Z-1	65	31	19.31	5.46	-1.822375308	Down	2.33E-08
Unigene38397_Z-1	149	71	44.26	12.49	-1.825229974	Down	2.57E-18
Unigene39955_Z-1	181	86	53.77	15.13	-1.829389484	Down	3.00E-22
Unigene13883_Z-1	40	19	11.88	3.34	-1.830614828	Down	1.95E-05
Unigene28635_Z-1	40	19	11.88	3.34	-1.830614828	Down	1.95E-05
Unigene47531_Z-1	116	55	34.46	9.68	-1.831843749	Down	1.93E-14
Unigene47149_Z-1	182	86	54.06	15.13	-1.837149524	Down	1.66E-22
Unigene47351_Z-1	36	17	10.69	2.99	-1.838044464	Down	5.40E-05
Unigene41542_Z-1	53	25	15.74	4.4	-1.838860112	Down	5.08E-07
Unigene2493_Z-1	70	33	20.79	5.81	-1.839279689	Down	4.61E-09
Unigene42191_Z-1	276	130	81.99	22.88	-1.841360908	Down	3.75E-34
Unigene49521_Z-1	202	95	60.01	16.72	-1.843628082	Down	4.56E-25
Unigene15608_Z-1	98	46	29.11	8.1	-1.845521026	Down	2.00E-12
Unigene14047_Z-1	32	15	9.51	2.64	-1.848907412	Down	0.000149059
Unigene7383_Z-1	32	15	9.51	2.64	-1.848907412	Down	0.000148999
Unigene48715_Z-1	79	37	23.47	6.51	-1.850088393	Down	3.23E-10
Unigene43827_Z-1	79	37	23.47	6.51	-1.850088393	Down	3.23E-10
Unigene46762_Z-1	47	22	13.96	3.87	-1.85089347	Down	2.40E-06
Unigene102_Z-1	62	29	18.42	5.1	-1.852703909	Down	3.65E-08
Unigene6284_Z-1	45	21	13.37	3.7	-1.85340229	Down	3.97E-06
Unigene33832_Z-1	90	42	26.74	7.39	-1.855353196	Down	1.41E-11
Unigene46608_Z-1	103	48	30.6	8.45	-1.856508406	Down	4.13E-13
Unigene33423_Z-1	30	14	8.91	2.46	-1.856767116	Down	0.000245764
Unigene39560_Z-1	161	75	47.83	13.2	-1.857377862	Down	2.98E-20
Unigene14691_Z-1	144	67	42.78	11.79	-1.859372764	Down	3.52E-18
Unigene1969_Z-1	28	13	8.32	2.29	-1.86123593	Down	0.000406003
Unigene51140_Z-1	28	13	8.32	2.29	-1.86123593	Down	0.000405857
Unigene48915_Z-1	28	13	8.32	2.29	-1.86123593	Down	0.000405711
Unigene159_Z-1	82	38	24.36	6.69	-1.864436017	Down	1.07E-10
Unigene41512_Z-1	190	88	56.44	15.49	-1.865380844	Down	5.37E-24
Unigene40319_Z-1	218	101	64.76	17.77	-1.865659304	Down	1.75E-27
Unigene15713_Z-1	41	19	12.18	3.34	-1.866594125	Down	1.10E-05
Unigene15909_Z-1	208	96	61.79	16.89	-1.871204045	Down	2.43E-26
Unigene49231_Z-1	26	12	7.72	2.11	-1.871357849	Down	0.000671777
Unigene32297_Z-1	26	12	7.72	2.11	-1.871357849	Down	0.000671549
Unigene35710_Z-1	26	12	7.72	2.11	-1.871357849	Down	0.000671321
Unigene12983_Z-1	26	12	7.72	2.11	-1.871357849	Down	0.000671094
Unigene41917_Z-1	26	12	7.72	2.11	-1.871357849	Down	0.000670867
Unigene23676_Z-1	26	12	7.72	2.11	-1.871357849	Down	0.00067064
Unigene16470_Z-1	26	12	7.72	2.11	-1.871357849	Down	0.000670413
Unigene50559_Z-1	61	28	18.12	4.93	-1.877923404	Down	3.41E-08
Unigene48269_Z-1	37	17	10.99	2.99	-1.877973997	Down	3.04E-05
Unigene40650_Z-1	109	50	32.38	8.8	-1.879527557	Down	4.45E-14
Unigene28651_Z-1	46	21	13.66	3.7	-1.884360308	Down	2.24E-06
Unigene33508_Z-1	116	53	34.46	9.33	-1.884973715	Down	5.21E-15
Unigene43364_Z-1	162	74	48.12	13.02	-1.885907194	Down	8.33E-21
Unigene28006_Z-1	57	26	16.93	4.58	-1.88616247	Down	9.43E-08
Unigene42915_Z-1	184	84	54.66	14.78	-1.88683919	Down	1.30E-23
Unigene5607_Z-1	33	15	9.8	2.64	-1.89224382	Down	8.42E-05
Unigene4341_Z-1	33	15	9.8	2.64	-1.89224382	Down	8.41E-05
Unigene46204_Z-1	33	15	9.8	2.64	-1.89224382	Down	8.41E-05
Unigene11205_Z-1	33	15	9.8	2.64	-1.89224382	Down	8.41E-05
Unigene2113_Z-1	75	34	22.28	5.98	-1.897531843	Down	4.70E-10
Unigene16422_Z-1	106	48	31.49	8.45	-1.897870511	Down	6.85E-14
Unigene17529_Z-1	104	47	30.89	8.27	-1.901180636	Down	1.15E-13
Unigene49302_Z-1	91	41	27.03	7.22	-1.90449077	Down	4.30E-12
Unigene8619_Z-1	31	14	9.21	2.46	-1.904542841	Down	0.000139203
Unigene43832_Z-1	31	14	9.21	2.46	-1.904542841	Down	0.000139146
Unigene28540_Z-1	31	14	9.21	2.46	-1.904542841	Down	0.000139089
Unigene50941_Z-1	140	63	41.59	11.09	-1.906977319	Down	2.58E-18
Unigene11859_Z-1	47	21	13.96	3.7	-1.915701766	Down	1.24E-06
Unigene10764_Z-1	47	21	13.96	3.7	-1.915701766	Down	1.24E-06
Unigene46724_Z-1	85	38	25.25	6.69	-1.916205272	Down	1.83E-11
Unigene50333_Z-1	85	38	25.25	6.69	-1.916205272	Down	1.83E-11
Unigene31364_Z-1	38	17	11.29	2.99	-1.916828097	Down	1.71E-05
Unigene38036_Z-1	141	63	41.89	11.09	-1.917346519	Down	1.42E-18
Unigene41490_Z-1	92	41	27.33	7.22	-1.920414718	Down	2.46E-12
Unigene45945_Z-1	83	37	24.66	6.51	-1.921443351	Down	3.03E-11
Unigene31457_Z-1	137	61	40.7	10.73	-1.923378718	Down	3.95E-18
Unigene40504_Z-1	108	48	32.08	8.45	-1.924650895	Down	2.05E-14
Unigene31946_Z-1	45	20	13.37	3.52	-1.925352131	Down	2.07E-06
Unigene10666_Z-1	45	20	13.37	3.52	-1.925352131	Down	2.07E-06
Unigene15516_Z-1	54	24	16.04	4.22	-1.926359238	Down	1.46E-07
Unigene41330_Z-1	27	12	8.02	2.11	-1.926359238	Down	0.000376091
Unigene2408_Z-1	70	31	20.79	5.46	-1.928916902	Down	1.20E-09
Unigene9441_Z-1	43	19	12.77	3.34	-1.934838517	Down	3.40E-06
Unigene32518_Z-1	43	19	12.77	3.34	-1.934838517	Down	3.40E-06
Unigene21575_Z-1	77	34	22.87	5.98	-1.935238976	Down	1.41E-10
Unigene38315_Z-1	59	26	17.53	4.58	-1.936406493	Down	2.90E-08
Unigene106_Z-1	25	11	7.43	1.94	-1.937305558	Down	0.000624631
Unigene24016_Z-1	25	11	7.43	1.94	-1.937305558	Down	0.000624418
Unigene31433_Z-1	25	11	7.43	1.94	-1.937305558	Down	0.000624204
Unigene3663_Z-1	25	11	7.43	1.94	-1.937305558	Down	0.000623991
Unigene13995_Z-1	25	11	7.43	1.94	-1.937305558	Down	0.000623777
Unigene706_Z-1	25	11	7.43	1.94	-1.937305558	Down	0.000623564
Unigene49841_Z-1	25	11	7.43	1.94	-1.937305558	Down	0.000623351
Unigene34215_Z-1	25	11	7.43	1.94	-1.937305558	Down	0.000623138
Unigene44987_Z-1	50	22	14.85	3.87	-1.94005746	Down	4.07E-07
Unigene22004_Z-1	57	25	16.93	4.4	-1.944006544	Down	4.83E-08
Unigene6512_Z-1	57	25	16.93	4.4	-1.944006544	Down	4.83E-08
Unigene48072_Z-1	80	35	23.76	6.16	-1.94753258	Down	4.59E-11
Unigene13745_Z-1	32	14	9.51	2.46	-1.950787026	Down	7.76E-05
Unigene3080_Z-1	32	14	9.51	2.46	-1.950787026	Down	7.76E-05
Unigene40879_Z-1	32	14	9.51	2.46	-1.950787026	Down	7.75E-05
Unigene12955_Z-1	158	69	46.94	12.14	-1.95104942	Down	2.93E-21
Unigene49492_Z-1	110	48	32.68	8.45	-1.951384737	Down	6.21E-15
Unigene45165_Z-1	78	34	23.17	5.98	-1.954040655	Down	7.67E-11
Unigene46721_Z-1	39	17	11.59	2.99	-1.954663177	Down	9.44E-06
Unigene46446_Z-1	39	17	11.59	2.99	-1.954663177	Down	9.44E-06
Unigene39734_Z-1	131	57	38.91	10.03	-1.955819374	Down	9.34E-18
Unigene8222_Z-1	46	20	13.66	3.52	-1.95631015	Down	1.14E-06
Unigene36696_Z-1	46	20	13.66	3.52	-1.95631015	Down	1.14E-06
Unigene1662_Z-1	53	23	15.74	4.05	-1.958441728	Down	1.33E-07
Unigene16628_Z-1	30	13	8.91	2.29	-1.960077833	Down	0.000127839
Unigene47036_Z-1	37	16	10.99	2.82	-1.962424319	Down	1.57E-05
Unigene18249_Z-1	74	32	21.98	5.63	-1.964984559	Down	2.14E-10
Unigene18573_Z-1	44	19	13.07	3.34	-1.968339133	Down	1.90E-06
Unigene45880_Z-1	44	19	13.07	3.34	-1.968339133	Down	1.90E-06
Unigene9716_Z-1	51	22	15.15	3.87	-1.968912322	Down	2.22E-07
Unigene50058_Z-1	65	28	19.31	4.93	-1.969688613	Down	3.08E-09
Unigene51016_Z-1	79	34	23.47	5.98	-1.972600452	Down	4.17E-11
Unigene41861_Z-1	49	21	14.56	3.7	-1.97641318	Down	3.72E-07
Unigene46573_Z-1	42	18	12.48	3.17	-1.977063189	Down	3.12E-06
Unigene45951_Z-1	42	18	12.48	3.17	-1.977063189	Down	3.12E-06
Unigene48379_Z-1	42	18	12.48	3.17	-1.977063189	Down	3.11E-06
Unigene4721_Z-1	35	15	10.4	2.64	-1.977973694	Down	2.58E-05
Unigene37410_Z-1	35	15	10.4	2.64	-1.977973694	Down	2.58E-05
Unigene5437_Z-1	35	15	10.4	2.64	-1.977973694	Down	2.58E-05
Unigene33860_Z-1	28	12	8.32	2.11	-1.979340529	Down	0.000211531
Unigene42863_Z-1	28	12	8.32	2.11	-1.979340529	Down	0.000211449
Unigene11091_Z-1	28	12	8.32	2.11	-1.979340529	Down	0.000211366
Unigene48797_Z-1	103	44	30.6	7.74	-1.983126181	Down	2.58E-14
Unigene17329_Z-1	68	29	20.2	5.1	-1.985786141	Down	9.98E-10
Unigene45253_Z-1	40	17	11.88	2.99	-1.990317447	Down	5.18E-06
Unigene43076_Z-1	26	11	7.72	1.94	-1.992544195	Down	0.000345597
Unigene46209_Z-1	26	11	7.72	1.94	-1.992544195	Down	0.00034547
Unigene11399_Z-1	26	11	7.72	1.94	-1.992544195	Down	0.000345344
Unigene41198_Z-1	59	25	17.53	4.4	-1.994250567	Down	1.43E-08
Unigene6828_Z-1	111	47	32.97	8.27	-1.995194652	Down	1.64E-15
Unigene48873_Z-1	187	79	55.55	13.9	-1.998702029	Down	5.97E-26
Unigene39952_Z-1	114	48	33.86	8.45	-2.002558727	Down	5.27E-16
Unigene42311_Z-1	235	99	69.81	17.42	-2.002689088	Down	1.11E-32
Unigene6721_Z-1	31	13	9.21	2.29	-2.007853558	Down	7.05E-05
Unigene15889_Z-1	31	13	9.21	2.29	-2.007853558	Down	7.04E-05
Unigene40854_Z-1	105	44	31.19	7.74	-2.010678081	Down	7.65E-15
Unigene42041_Z-1	79	33	23.47	5.81	-2.014207773	Down	2.06E-11
Unigene47415_Z-1	261	109	77.53	19.18	-2.015151945	Down	1.42E-36
Unigene27503_Z-1	84	35	24.95	6.16	-2.01803756	Down	4.43E-12
Unigene25809_Z-1	204	85	60.6	14.96	-2.018207618	Down	1.12E-28
Unigene46203_Z-1	48	20	14.26	3.52	-2.018326648	Down	3.36E-07
Unigene39995_Z-1	24	10	7.13	1.76	-2.018326648	Down	0.000569738
Unigene40542_Z-1	24	10	7.13	1.76	-2.018326648	Down	0.000569541
Unigene11915_Z-1	24	10	7.13	1.76	-2.018326648	Down	0.000569344
Unigene6347_Z-1	24	10	7.13	1.76	-2.018326648	Down	0.000569148
Unigene34050_Z-1	137	57	40.7	10.03	-2.020707189	Down	2.27E-19
Unigene16691_Z-1	41	17	12.18	2.99	-2.026296744	Down	2.84E-06
Unigene23086_Z-1	239	99	71	17.42	-2.027074401	Down	8.89E-34
Unigene43115_Z-1	29	12	8.61	2.11	-2.028770239	Down	0.000116675
Unigene42399_Z-1	29	12	8.61	2.11	-2.028770239	Down	0.000116626
Unigene13818_Z-1	29	12	8.61	2.11	-2.028770239	Down	0.000116578
Unigene48593_Z-1	29	12	8.61	2.11	-2.028770239	Down	0.000116529
Unigene51100_Z-1	109	45	32.38	7.92	-2.03153065	Down	1.31E-15
Unigene27681_Z-1	68	28	20.2	4.93	-2.034695741	Down	4.85E-10
Unigene40618_Z-1	44	18	13.07	3.17	-2.043704396	Down	9.23E-07
Unigene37643_Z-1	66	27	19.61	4.75	-2.045590117	Down	8.06E-10
Unigene23081_Z-1	27	11	8.02	1.94	-2.047545584	Down	0.000190848
Unigene16958_Z-1	27	11	8.02	1.94	-2.047545584	Down	0.000190773
Unigene22064_Z-1	27	11	8.02	1.94	-2.047545584	Down	0.000190698
Unigene34484_Z-1	71	29	21.09	5.1	-2.047989943	Down	1.56E-10
Unigene44285_Z-1	81	33	24.06	5.81	-2.050026574	Down	6.39E-12
Unigene15756_Z-1	106	43	31.49	7.57	-2.056528552	Down	1.94E-15
Unigene12492_Z-1	84	34	24.95	5.98	-2.060822426	Down	2.21E-12
Unigene50299_Z-1	243	98	72.18	17.25	-2.065002781	Down	3.21E-35
Unigene4023_Z-1	97	39	28.81	6.86	-2.070289179	Down	2.72E-14
Unigene7764_Z-1	239	96	71	16.89	-2.071649696	Down	8.79E-35
Unigene37535_Z-1	40	16	11.88	2.82	-2.074767768	Down	2.54E-06
Unigene50211_Z-1	40	16	11.88	2.82	-2.074767768	Down	2.54E-06
Unigene46712_Z-1	90	36	26.74	6.34	-2.07644472	Down	2.36E-13
Unigene6011_Z-1	45	18	13.37	3.17	-2.07644472	Down	4.91E-07
Unigene9952_Z-1	95	38	28.22	6.69	-2.076639872	Down	4.57E-14
Unigene20266_Z-1	25	10	7.43	1.76	-2.077786782	Down	0.000310892
Unigene16127_Z-1	25	10	7.43	1.76	-2.077786782	Down	0.000310777
Unigene22693_Z-1	25	10	7.43	1.76	-2.077786782	Down	0.000310663
Unigene42022_Z-1	30	12	8.91	2.11	-2.078182433	Down	6.31E-05
Unigene46604_Z-1	30	12	8.91	2.11	-2.078182433	Down	6.31E-05
Unigene4848_Z-1	30	12	8.91	2.11	-2.078182433	Down	6.31E-05
Unigene45727_Z-1	30	12	8.91	2.11	-2.078182433	Down	6.31E-05
Unigene14593_Z-1	35	14	10.4	2.46	-2.079853308	Down	1.27E-05
Unigene45088_Z-1	35	14	10.4	2.46	-2.079853308	Down	1.27E-05
Unigene8163_Z-1	103	41	30.6	7.22	-2.083460911	Down	2.85E-15
Unigene4485_Z-1	264	105	78.42	18.48	-2.085256885	Down	9.45E-39
Unigene37021_Z-1	151	60	44.86	10.56	-2.086819786	Down	2.93E-22
Unigene40571_Z-1	149	59	44.26	10.38	-2.092197007	Down	4.88E-22
Unigene35935_Z-1	33	13	9.8	2.29	-2.097434151	Down	2.08E-05
Unigene18565_Z-1	33	13	9.8	2.29	-2.097434151	Down	2.08E-05
Unigene7184_Z-1	28	11	8.32	1.94	-2.100526876	Down	0.000104331
Unigene3309_Z-1	28	11	8.32	1.94	-2.100526876	Down	0.000104287
Unigene42011_Z-1	28	11	8.32	1.94	-2.100526876	Down	0.000104243
Unigene47994_Z-1	28	11	8.32	1.94	-2.100526876	Down	0.000104199
Unigene48855_Z-1	79	31	23.47	5.46	-2.103844986	Down	5.06E-12
Unigene13308_Z-1	56	22	16.64	3.87	-2.104249962	Down	1.01E-08
Unigene37636_Z-1	102	40	30.3	7.04	-2.10567046	Down	2.49E-15
Unigene44137_Z-1	110	43	32.68	7.57	-2.110042778	Down	1.50E-16
Unigene14549_Z-1	105	41	31.19	7.22	-2.11101281	Down	7.85E-16
Unigene43535_Z-1	87	34	25.84	5.98	-2.11138868	Down	3.45E-13
Unigene40424_Z-1	23	9	6.83	1.58	-2.11196102	Down	0.000507456
Unigene8231_Z-1	23	9	6.83	1.58	-2.11196102	Down	0.000507279
Unigene44319_Z-1	210	82	62.38	14.43	-2.112012253	Down	2.25E-31
Unigene36353_Z-1	82	32	24.36	5.63	-2.113307306	Down	1.71E-12
Unigene14806_Z-1	59	23	17.53	4.05	-2.113832183	Down	3.22E-09
Unigene7365_Z-1	59	23	17.53	4.05	-2.113832183	Down	3.22E-09
Unigene45257_Z-1	36	14	10.69	2.46	-2.119531632	Down	6.82E-06
Unigene26953_Z-1	49	19	14.56	3.34	-2.124090348	Down	8.46E-08
Unigene37080_Z-1	106	41	31.49	7.22	-2.124823015	Down	4.14E-16
Unigene27368_Z-1	106	41	31.49	7.22	-2.124823015	Down	4.13E-16
Unigene2447_Z-1	75	29	22.28	5.1	-2.12718008	Down	1.30E-11
Unigene25816_Z-1	101	39	30	6.86	-2.128682019	Down	2.15E-15
Unigene27318_Z-1	70	27	20.79	4.75	-2.12989034	Down	6.37E-11
Unigene34630_Z-1	26	10	7.72	1.76	-2.133025419	Down	0.000169525
Unigene16272_Z-1	26	10	7.72	1.76	-2.133025419	Down	0.000169457
Unigene24932_Z-1	26	10	7.72	1.76	-2.133025419	Down	0.000169389
Unigene41362_Z-1	104	40	30.89	7.04	-2.133492537	Down	6.81E-16
Unigene31193_Z-1	117	45	34.76	7.92	-2.133855747	Down	7.83E-18
Unigene17995_Z-1	39	15	11.59	2.64	-2.134270732	Down	2.23E-06
Unigene16519_Z-1	86	33	25.55	5.81	-2.136713222	Down	2.99E-13
Unigene15186_Z-1	157	60	46.64	10.56	-2.142957954	Down	5.95E-24
Unigene44155_Z-1	21	8	6.24	1.41	-2.145850866	Down	0.000817794
Unigene44729_Z-1	76	29	22.58	5.1	-2.146476334	Down	7.02E-12
Unigene13381_Z-1	126	48	37.43	8.45	-2.147171802	Down	2.49E-19
Unigene14703_Z-1	29	11	8.61	1.94	-2.149956585	Down	5.56E-05
Unigene38584_Z-1	100	38	29.71	6.69	-2.150870489	Down	1.86E-15
Unigene50140_Z-1	50	19	14.85	3.34	-2.152542923	Down	4.49E-08
Unigene18060_Z-1	66	25	19.61	4.4	-2.156014107	Down	1.73E-10
Unigene6411_Z-1	37	14	10.99	2.46	-2.159461166	Down	3.61E-06
Unigene10569_Z-1	37	14	10.99	2.46	-2.159461166	Down	3.61E-06
Unigene49283_Z-1	85	32	25.25	5.63	-2.16507656	Down	2.56E-13
Unigene15692_Z-1	48	18	14.26	3.17	-2.169419236	Down	7.35E-08
Unigene36221_Z-1	40	15	11.88	2.64	-2.169925001	Down	1.17E-06
Unigene51147_Z-1	40	15	11.88	2.64	-2.169925001	Down	1.17E-06
Unigene14058_Z-1	40	15	11.88	2.64	-2.169925001	Down	1.17E-06
Unigene34441_Z-1	176	66	52.28	11.61	-2.170891169	Down	2.90E-27
Unigene15515_Z-1	155	58	46.04	10.21	-2.172904967	Down	4.40E-24
Unigene48573_Z-1	24	9	7.13	1.58	-2.173977518	Down	0.000276595
Unigene32613_Z-1	24	9	7.13	1.58	-2.173977518	Down	0.00027649
Unigene14019_Z-1	24	9	7.13	1.58	-2.173977518	Down	0.000276385
Unigene7088_Z-1	24	9	7.13	1.58	-2.173977518	Down	0.00027628
Unigene14254_Z-1	24	9	7.13	1.58	-2.173977518	Down	0.000276176
Unigene27440_Z-1	43	16	12.77	2.82	-2.178991457	Down	3.75E-07
Unigene47881_Z-1	51	19	15.15	3.34	-2.181397786	Down	2.37E-08
Unigene3643_Z-1	35	13	10.4	2.29	-2.183164025	Down	5.90E-06
Unigene48874_Z-1	78	29	23.17	5.1	-2.183688892	Down	2.09E-12
Unigene18341_Z-1	116	43	34.46	7.57	-2.186557496	Down	2.99E-18
Unigene2190_Z-1	27	10	8.02	1.76	-2.188026808	Down	9.12E-05
Unigene47045_Z-1	27	10	8.02	1.76	-2.188026808	Down	9.12E-05
Unigene50549_Z-1	27	10	8.02	1.76	-2.188026808	Down	9.12E-05
Unigene15362_Z-1	27	10	8.02	1.76	-2.188026808	Down	9.11E-05
Unigene13077_Z-1	27	10	8.02	1.76	-2.188026808	Down	9.11E-05
Unigene33080_Z-1	27	10	8.02	1.76	-2.188026808	Down	9.10E-05
Unigene33124_Z-1	127	47	37.73	8.27	-2.189752866	Down	5.71E-20
Unigene50930_Z-1	57	21	16.93	3.7	-2.193984797	Down	2.40E-09
Unigene36009_Z-1	30	11	8.91	1.94	-2.199368779	Down	2.95E-05
Unigene5838_Z-1	30	11	8.91	1.94	-2.199368779	Down	2.95E-05
Unigene29557_Z-1	30	11	8.91	1.94	-2.199368779	Down	2.95E-05
Unigene626_Z-1	49	18	14.56	3.17	-2.19945561	Down	3.86E-08
Unigene38362_Z-1	158	58	46.94	10.21	-2.200834976	Down	6.06E-25
Unigene11302_Z-1	79	29	23.47	5.1	-2.20224869	Down	1.14E-12
Unigene8884_Z-1	41	15	12.18	2.64	-2.205904299	Down	6.11E-07
Unigene32050_Z-1	63	23	18.71	4.05	-2.207815745	Down	2.41E-10
Unigene50528_Z-1	74	27	21.98	4.75	-2.210191968	Down	5.28E-12
Unigene50739_Z-1	107	39	31.79	6.86	-2.212292535	Down	4.22E-17
Unigene32293_Z-1	22	8	6.54	1.41	-2.213595473	Down	0.000447308
Unigene45717_Z-1	22	8	6.54	1.41	-2.213595473	Down	0.000447148
Unigene31046_Z-1	22	8	6.54	1.41	-2.213595473	Down	0.000446988
Unigene6222_Z-1	33	12	9.8	2.11	-2.21553875	Down	9.62E-06
Unigene9386_Z-1	33	12	9.8	2.11	-2.21553875	Down	9.61E-06
Unigene7254_Z-1	33	12	9.8	2.11	-2.21553875	Down	9.61E-06
Unigene26137_Z-1	196	71	58.22	12.49	-2.220741363	Down	2.86E-31
Unigene43287_Z-1	105	38	31.19	6.69	-2.221005437	Down	6.85E-17
Unigene45065_Z-1	47	17	13.96	2.99	-2.223081552	Down	6.29E-08
Unigene37371_Z-1	61	22	18.12	3.87	-2.227177484	Down	3.96E-10
Unigene38388_Z-1	89	32	26.44	5.63	-2.231515349	Down	1.85E-14
Unigene49989_Z-1	78	28	23.17	4.93	-2.232598492	Down	9.63E-13
Unigene23577_Z-1	25	9	7.43	1.58	-2.233437652	Down	0.000147248
Unigene51077_Z-1	25	9	7.43	1.58	-2.233437652	Down	0.000147189
Unigene17643_Z-1	25	9	7.43	1.58	-2.233437652	Down	0.000147129
Unigene47320_Z-1	25	9	7.43	1.58	-2.233437652	Down	0.000147069
Unigene29920_Z-1	25	9	7.43	1.58	-2.233437652	Down	0.00014701
Unigene19834_Z-1	28	10	8.32	1.76	-2.2410081	Down	4.77E-05
Unigene49407_Z-1	28	10	8.32	1.76	-2.2410081	Down	4.77E-05
Unigene39196_Z-1	28	10	8.32	1.76	-2.2410081	Down	4.77E-05
Unigene47026_Z-1	219	78	65.06	13.73	-2.244439197	Down	2.04E-35
Unigene49491_Z-1	45	16	13.37	2.82	-2.245232398	Down	1.01E-07
Unigene10270_Z-1	315	112	93.57	19.71	-2.247118277	Down	5.09E-51
Unigene20828_Z-1	31	11	9.21	1.94	-2.247144504	Down	1.56E-05
Unigene41727_Z-1	121	43	35.94	7.57	-2.247225204	Down	1.08E-19
Unigene16167_Z-1	76	27	22.58	4.75	-2.249046068	Down	1.50E-12
Unigene41180_Z-1	48	17	14.26	2.99	-2.253756592	Down	3.29E-08
Unigene42350_Z-1	82	29	24.36	5.1	-2.255944981	Down	1.54E-13
Unigene47760_Z-1	34	12	10.1	2.11	-2.259040389	Down	5.04E-06
Unigene13131_Z-1	159	56	47.23	9.85	-2.261507906	Down	5.62E-26
Unigene51126_Z-1	37	13	10.99	2.29	-2.262771883	Down	1.63E-06
Unigene47852_Z-1	20	7	5.94	1.23	-2.271804615	Down	0.000706594
Unigene47267_Z-1	20	7	5.94	1.23	-2.271804615	Down	0.00070636
Unigene15348_Z-1	106	37	31.49	6.51	-2.274164309	Down	1.51E-17
Unigene49938_Z-1	66	23	19.61	4.05	-2.275595722	Down	3.34E-11
Unigene49789_Z-1	89	31	26.44	5.46	-2.275749321	Down	8.05E-15
Unigene49937_Z-1	23	8	6.83	1.41	-2.276190416	Down	0.000236747
Unigene47823_Z-1	23	8	6.83	1.41	-2.276190416	Down	0.000236655
Unigene23808_Z-1	23	8	6.83	1.41	-2.276190416	Down	0.000236564
Unigene31746_Z-1	23	8	6.83	1.41	-2.276190416	Down	0.000236473
Unigene47401_Z-1	213	74	63.27	13.02	-2.280792147	Down	3.70E-35
Unigene23745_Z-1	72	25	21.39	4.4	-2.281361054	Down	3.78E-12
Unigene10761_Z-1	121	42	35.94	7.39	-2.281944139	Down	4.60E-20
Unigene7515_Z-1	75	26	22.28	4.58	-2.282329729	Down	1.27E-12
Unigene45336_Z-1	26	9	7.72	1.58	-2.288676289	Down	7.74E-05
Unigene32128_Z-1	26	9	7.72	1.58	-2.288676289	Down	7.73E-05
Unigene47163_Z-1	29	10	8.61	1.76	-2.290437809	Down	2.51E-05
Unigene37038_Z-1	58	20	17.23	3.52	-2.291275368	Down	5.36E-10
Unigene36434_Z-1	216	74	64.16	13.02	-2.300944693	Down	4.76E-36
Unigene50255_Z-1	35	12	10.4	2.11	-2.301268624	Down	2.63E-06
Unigene49384_Z-1	41	14	12.18	2.46	-2.307783913	Down	2.67E-07
Unigene43587_Z-1	41	14	12.18	2.46	-2.307783913	Down	2.67E-07
Unigene3637_Z-1	121	41	35.94	7.22	-2.315519667	Down	1.88E-20
Unigene45612_Z-1	56	19	16.64	3.34	-2.316735426	Down	8.66E-10
Unigene30152_Z-1	208	70	61.79	12.32	-2.326371117	Down	3.27E-35
Unigene924_Z-1	24	8	7.13	1.41	-2.338206914	Down	0.000123025
Unigene45171_Z-1	108	36	32.08	6.34	-2.339119396	Down	1.62E-18
Unigene50817_Z-1	39	13	11.59	2.29	-2.339461063	Down	4.29E-07
Unigene29359_Z-1	189	63	56.14	11.09	-2.339769698	Down	2.98E-32
Unigene40675_Z-1	144	48	42.78	8.45	-2.339913236	Down	1.36E-24
Unigene14133_Z-1	132	44	39.21	7.74	-2.34081617	Down	1.43E-22
Unigene2717_Z-1	51	17	15.15	2.99	-2.341100404	Down	4.40E-09
Unigene51050_Z-1	66	22	19.61	3.87	-2.341184064	Down	1.45E-11
Unigene44048_Z-1	21	7	6.24	1.23	-2.342887714	Down	0.000375789
Unigene49965_Z-1	21	7	6.24	1.23	-2.342887714	Down	0.000375653
Unigene45652_Z-1	21	7	6.24	1.23	-2.342887714	Down	0.000375517
Unigene11619_Z-1	21	7	6.24	1.23	-2.342887714	Down	0.000375381
Unigene36759_Z-1	21	7	6.24	1.23	-2.342887714	Down	0.000375246
Unigene43529_Z-1	21	7	6.24	1.23	-2.342887714	Down	0.00037511
Unigene35942_Z-1	27	9	8.02	1.58	-2.343677678	Down	4.03E-05
Unigene50081_Z-1	91	30	27.03	5.28	-2.355951677	Down	8.54E-16
Unigene43975_Z-1	162	53	48.12	9.33	-2.366687656	Down	4.85E-28
Unigene27261_Z-1	58	19	17.23	3.34	-2.367002694	Down	2.22E-10
Unigene29580_Z-1	114	37	33.86	6.51	-2.378852525	Down	6.38E-20
Unigene29497_Z-1	93	30	27.63	5.28	-2.387625727	Down	2.15E-16
Unigene38950_Z-1	31	10	9.21	1.76	-2.387625727	Down	6.69E-06
Unigene16737_Z-1	53	17	15.74	2.99	-2.396218151	Down	1.12E-09
Unigene38619_Z-1	103	33	30.6	5.81	-2.396921584	Down	3.29E-18
Unigene32700_Z-1	25	8	7.43	1.41	-2.397667048	Down	6.35E-05
Unigene3558_Z-1	25	8	7.43	1.41	-2.397667048	Down	6.35E-05
Unigene28598_Z-1	188	60	55.85	10.56	-2.402947446	Down	3.75E-33
Unigene38249_Z-1	22	7	6.54	1.23	-2.41063232	Down	0.00019594
Unigene46539_Z-1	41	13	12.18	2.29	-2.41109463	Down	1.10E-07
Unigene45807_Z-1	19	6	5.64	1.06	-2.411630898	Down	0.000598658
Unigene44110_Z-1	19	6	5.64	1.06	-2.411630898	Down	0.000598452
Unigene42452_Z-1	19	6	5.64	1.06	-2.411630898	Down	0.000598246
Unigene47598_Z-1	19	6	5.64	1.06	-2.411630898	Down	0.000598041
Unigene23140_Z-1	19	6	5.64	1.06	-2.411630898	Down	0.000597835
Unigene1908_Z-1	19	6	5.64	1.06	-2.411630898	Down	0.00059763
Unigene16892_Z-1	19	6	5.64	1.06	-2.411630898	Down	0.000597424
Unigene32862_Z-1	60	19	17.82	3.34	-2.415577329	Down	5.65E-11
Unigene23336_Z-1	117	37	34.76	6.51	-2.416698634	Down	7.84E-21
Unigene38202_Z-1	38	12	11.29	2.11	-2.419730582	Down	3.47E-07
Unigene50534_Z-1	35	11	10.4	1.94	-2.422454971	Down	1.09E-06
Unigene48063_Z-1	35	11	10.4	1.94	-2.422454971	Down	1.09E-06
Unigene39481_Z-1	86	27	25.55	4.75	-2.427323873	Down	1.73E-15
Unigene21014_Z-1	102	32	30.3	5.63	-2.428110966	Down	2.60E-18
Unigene42431_Z-1	32	10	9.51	1.76	-2.433869912	Down	3.38E-06
Unigene47286_Z-1	132	41	39.21	7.22	-2.4411509	Down	8.82E-24
Unigene39525_Z-1	45	14	13.37	2.46	-2.442269245	Down	1.79E-08
Unigene395_Z-1	116	36	34.46	6.34	-2.442367956	Down	6.15E-21
Unigene10550_Z-1	58	18	17.23	3.17	-2.442367956	Down	8.90E-11
Unigene47755_Z-1	58	18	17.23	3.17	-2.442367956	Down	8.89E-11
Unigene4497_Z-1	42	13	12.48	2.29	-2.446198431	Down	5.58E-08
Unigene12878_Z-1	26	8	7.72	1.41	-2.452905685	Down	3.26E-05
Unigene37013_Z-1	26	8	7.72	1.41	-2.452905685	Down	3.26E-05
Unigene21844_Z-1	26	8	7.72	1.41	-2.452905685	Down	3.26E-05
Unigene47723_Z-1	26	8	7.72	1.41	-2.452905685	Down	3.26E-05
Unigene44722_Z-1	212	65	62.98	11.44	-2.460806705	Down	1.79E-38
Unigene34184_Z-1	36	11	10.69	1.94	-2.462133296	Down	5.44E-07
plpn0_0002_G10.ab1	36	11	10.69	1.94	-2.462133296	Down	5.44E-07
Unigene45281_Z-1	252	77	74.86	13.55	-2.465902197	Down	7.33E-46
Unigene16526_Z-1	59	18	17.53	3.17	-2.467271251	Down	4.44E-11
Unigene35161_Z-1	151	46	44.86	8.1	-2.469435807	Down	1.52E-27
Unigene12849_Z-1	69	21	20.5	3.7	-2.470026734	Down	8.69E-13
Unigene48285_Z-1	46	14	13.66	2.46	-2.473227263	Down	8.88E-09
Unigene45986_Z-1	23	7	6.83	1.23	-2.473227263	Down	0.000101002
Unigene47732_Z-1	56	17	16.64	2.99	-2.476438044	Down	1.41E-10
Unigene29698_Z-1	33	10	9.8	1.76	-2.47720632	Down	1.73E-06
Unigene27682_Z-1	43	13	12.77	2.29	-2.479339022	Down	2.80E-08
Unigene20439_Z-1	63	19	18.71	3.34	-2.485889551	Down	7.57E-12
Unigene9717_Z-1	20	6	5.94	1.06	-2.486398666	Down	0.000306189
Unigene42561_Z-1	20	6	5.94	1.06	-2.486398666	Down	0.000306075
Unigene46814_Z-1	20	6	5.94	1.06	-2.486398666	Down	0.000305962
Unigene13237_Z-1	30	9	8.91	1.58	-2.495500873	Down	5.33E-06
Unigene25732_Z-1	134	40	39.81	7.04	-2.499483537	Down	8.22E-25
Unigene41331_Z-1	57	17	16.93	2.99	-2.501364584	Down	6.96E-11
Unigene37420_Z-1	47	14	13.96	2.46	-2.504568721	Down	4.41E-09
Unigene41483_Z-1	27	8	8.02	1.41	-2.507907074	Down	1.66E-05
Unigene45775_Z-1	27	8	8.02	1.41	-2.507907074	Down	1.66E-05
Unigene48101_Z-1	78	23	23.17	4.05	-2.516264231	Down	1.06E-14
Unigene17089_Z-1	173	51	51.39	8.97	-2.518307762	Down	2.70E-32
Unigene49835_Z-1	34	10	10.1	1.76	-2.520707959	Down	8.56E-07
Unigene15167_Z-1	17	5	5.05	0.88	-2.520707959	Down	0.000929636
Unigene44697_Z-1	17	5	5.05	0.88	-2.520707959	Down	0.000929336
Unigene12684_Z-1	17	5	5.05	0.88	-2.520707959	Down	0.000929036
Unigene45845_Z-1	17	5	5.05	0.88	-2.520707959	Down	0.000928737
Unigene4422_Z-1	17	5	5.05	0.88	-2.520707959	Down	0.000928437
Unigene13775_Z-1	109	32	32.38	5.63	-2.523896158	Down	1.82E-20
Unigene16671_Z-1	58	17	17.23	2.99	-2.526705312	Down	3.45E-11
Unigene29171_Z-1	41	12	12.18	2.11	-2.529199229	Down	4.35E-08
Unigene42617_Z-1	41	12	12.18	2.11	-2.529199229	Down	4.35E-08
Unigene47574_Z-1	72	21	21.39	3.7	-2.531339307	Down	1.03E-13
Unigene44980_Z-1	65	19	19.31	3.34	-2.531428156	Down	2.01E-12
Unigene33282_Z-1	24	7	7.13	1.23	-2.535243761	Down	5.07E-05
Unigene43804_Z-1	24	7	7.13	1.23	-2.535243761	Down	5.07E-05
Unigene27587_Z-1	210	61	62.38	10.73	-2.539433477	Down	1.42E-39
Unigene12300_Z-1	69	20	20.5	3.52	-2.541976576	Down	3.29E-13
Unigene34377_Z-1	31	9	9.21	1.58	-2.543276598	Down	2.69E-06
Unigene11521_Z-1	31	9	9.21	1.58	-2.543276598	Down	2.68E-06
Unigene47877_Z-1	31	9	9.21	1.58	-2.543276598	Down	2.68E-06
Unigene47788_Z-1	59	17	17.53	2.99	-2.551608607	Down	1.74E-11
Unigene45708_Z-1	59	17	17.53	2.99	-2.551608607	Down	1.73E-11
Unigene45270_Z-1	21	6	6.24	1.06	-2.557481764	Down	0.000156221
Unigene8178_Z-1	21	6	6.24	1.06	-2.557481764	Down	0.000156158
Unigene49987_Z-1	21	6	6.24	1.06	-2.557481764	Down	0.000156095
Unigene8560_Z-1	21	6	6.24	1.06	-2.557481764	Down	0.000156033
Unigene45884_Z-1	21	6	6.24	1.06	-2.557481764	Down	0.00015597
Unigene32774_Z-1	28	8	8.32	1.41	-2.560888366	Down	8.27E-06
Unigene24582_Z-1	28	8	8.32	1.41	-2.560888366	Down	8.26E-06
Unigene44422_Z-1	42	12	12.48	2.11	-2.56430303	Down	2.16E-08
Unigene46822_Z-1	42	12	12.48	2.11	-2.56430303	Down	2.16E-08
Unigene47748_Z-1	53	15	15.74	2.64	-2.575825706	Down	1.67E-10
Unigene22057_Z-1	46	13	13.66	2.29	-2.57653798	Down	3.36E-09
Unigene42713_Z-1	46	13	13.66	2.29	-2.57653798	Down	3.36E-09
Unigene2108_Z-1	46	13	13.66	2.29	-2.57653798	Down	3.36E-09
Unigene6513_Z-1	89	25	26.44	4.4	-2.587146748	Down	2.90E-17
Unigene10693_Z-1	75	21	22.28	3.7	-2.590152057	Down	1.24E-14
Unigene33109_Z-1	25	7	7.43	1.23	-2.594703895	Down	2.55E-05
Unigene14290_Z-1	43	12	12.77	2.11	-2.597443621	Down	1.06E-08
Unigene43727_Z-1	144	40	42.78	7.04	-2.603289149	Down	5.67E-28
Unigene49431_Z-1	18	5	5.35	0.88	-2.603963463	Down	0.00047443
Unigene47115_Z-1	18	5	5.35	0.88	-2.603963463	Down	0.000474263
Unigene650_Z-1	18	5	5.35	0.88	-2.603963463	Down	0.000474095
Unigene25156_Z-1	18	5	5.35	0.88	-2.603963463	Down	0.000473928
Unigene15127_Z-1	18	5	5.35	0.88	-2.603963463	Down	0.00047376
Unigene40301_Z-1	18	5	5.35	0.88	-2.603963463	Down	0.000473593
Unigene41172_Z-1	65	18	19.31	3.17	-2.606793419	Down	7.79E-13
Unigene3893_Z-1	47	13	13.96	2.29	-2.607879438	Down	1.64E-09
Unigene50376_Z-1	76	21	22.58	3.7	-2.60944831	Down	5.94E-15
Unigene26819_Z-1	51	14	15.15	2.46	-2.622587573	Down	2.55E-10
Unigene4260_Z-1	22	6	6.54	1.06	-2.625226371	Down	7.82E-05
Unigene51112_Z-1	117	32	34.76	5.63	-2.626221255	Down	5.39E-23
Unigene5782_Z-1	308	84	91.49	14.78	-2.629967794	Down	1.42E-60
Unigene3527_Z-1	99	27	29.41	4.75	-2.630307366	Down	1.58E-19
Unigene8833_Z-1	44	12	13.07	2.11	-2.630944237	Down	5.12E-09
Unigene28806_Z-1	26	7	7.72	1.23	-2.649942532	Down	1.26E-05
Unigene42164_Z-1	41	11	12.18	1.94	-2.650385576	Down	1.61E-08
Unigene38366_Z-1	333	89	98.92	15.66	-2.659178027	Down	2.46E-66
Unigene46021_Z-1	94	25	27.92	4.4	-2.665723513	Down	7.55E-19
Unigene20122_Z-1	83	22	24.66	3.87	-2.671767328	Down	1.01E-16
Unigene51038_Z-1	53	14	15.74	2.46	-2.67770532	Down	5.99E-11
Unigene12425_Z-1	19	5	5.64	0.88	-2.680119734	Down	0.000237984
Unigene50332_Z-1	19	5	5.64	0.88	-2.680119734	Down	0.000237892
Unigene4249_Z-1	19	5	5.64	0.88	-2.680119734	Down	0.000237801
Unigene45295_Z-1	19	5	5.64	0.88	-2.680119734	Down	0.00023771
Unigene51020_Z-1	19	5	5.64	0.88	-2.680119734	Down	0.000237619
Unigene43080_Z-1	57	15	16.93	2.64	-2.680972139	Down	9.92E-12
Unigene29724_Z-1	57	15	16.93	2.64	-2.680972139	Down	9.91E-12
Unigene21911_Z-1	42	11	12.48	1.94	-2.685489377	Down	7.80E-09
Unigene36867_Z-1	23	6	6.83	1.06	-2.687821314	Down	3.88E-05
Unigene47929_Z-1	23	6	6.83	1.06	-2.687821314	Down	3.88E-05
Unigene16421_Z-1	23	6	6.83	1.06	-2.687821314	Down	3.88E-05
Unigene7021_Z-1	77	20	22.87	3.52	-2.699809032	Down	9.99E-16
Unigene49158_Z-1	374	97	111.1	17.07	-2.702323853	Down	6.07E-76
Unigene11051_Z-1	27	7	8.02	1.23	-2.704943921	Down	6.20E-06
Unigene46846_Z-1	27	7	8.02	1.23	-2.704943921	Down	6.20E-06
Unigene47352_Z-1	31	8	9.21	1.41	-2.707505994	Down	9.85E-07
Unigene36847_Z-1	101	26	30	4.58	-2.711542997	Down	1.23E-20
Unigene166_Z-1	35	9	10.4	1.58	-2.718587065	Down	1.54E-07
Unigene1780_Z-1	35	9	10.4	1.58	-2.718587065	Down	1.54E-07
Unigene28616_Z-1	47	12	13.96	2.11	-2.725984038	Down	5.81E-10
Unigene13628_Z-1	110	28	32.68	4.93	-2.728748432	Down	1.32E-22
Unigene47616_Z-1	508	129	150.91	22.7	-2.732924206	Down	1.39E-104
Unigene9295_Z-1	79	20	23.47	3.52	-2.737170508	Down	2.24E-16
Unigene44438_Z-1	99	25	29.41	4.4	-2.740731355	Down	1.82E-20
Unigene66_Z-1	24	6	7.13	1.06	-2.749837812	Down	1.91E-05
Unigene11613_Z-1	24	6	7.13	1.06	-2.749837812	Down	1.91E-05
Unigene41616_Z-1	44	11	13.07	1.94	-2.752130584	Down	1.80E-09
Unigene48304_Z-1	44	11	13.07	1.94	-2.752130584	Down	1.79E-09
Unigene8060_Z-1	20	5	5.94	0.88	-2.754887502	Down	0.000116814
Unigene50319_Z-1	20	5	5.94	0.88	-2.754887502	Down	0.000116766
Unigene10783_Z-1	20	5	5.94	0.88	-2.754887502	Down	0.000116718
Unigene24121_Z-1	20	5	5.94	0.88	-2.754887502	Down	0.00011667
Unigene1048_Z-1	48	12	14.26	2.11	-2.756659078	Down	2.76E-10
Unigene38833_Z-1	48	12	14.26	2.11	-2.756659078	Down	2.76E-10
Unigene20098_Z-1	28	7	8.32	1.23	-2.757925213	Down	3.03E-06
Unigene11161_Z-1	16	4	4.75	0.7	-2.762500686	Down	0.000707899
Unigene9413_Z-1	16	4	4.75	0.7	-2.762500686	Down	0.000707664
Unigene40752_Z-1	16	4	4.75	0.7	-2.762500686	Down	0.00070743
Unigene46615_Z-1	16	4	4.75	0.7	-2.762500686	Down	0.000707195
Unigene15131_Z-1	16	4	4.75	0.7	-2.762500686	Down	0.000706961
Unigene31807_Z-1	16	4	4.75	0.7	-2.762500686	Down	0.000706727
Unigene9606_Z-1	16	4	4.75	0.7	-2.762500686	Down	0.000706493
Unigene36001_Z-1	16	4	4.75	0.7	-2.762500686	Down	0.000706259
Unigene48944_Z-1	16	4	4.75	0.7	-2.762500686	Down	0.000706025
Unigene45641_Z-1	16	4	4.75	0.7	-2.762500686	Down	0.000705792
Unigene27141_Z-1	65	16	19.31	2.82	-2.775581097	Down	9.14E-14
Unigene38958_Z-1	65	16	19.31	2.82	-2.775581097	Down	9.13E-14
Unigene42905_Z-1	268	66	79.61	11.61	-2.77758169	Down	4.21E-56
Unigene46201_Z-1	130	32	38.62	5.63	-2.778141337	Down	3.29E-27
Unigene49529_Z-1	122	30	36.24	5.28	-2.778973121	Down	1.47E-25
Unigene21418_Z-1	45	11	13.37	1.94	-2.784870908	Down	8.57E-10
Unigene35953_Z-1	82	20	24.36	3.52	-2.790866799	Down	2.40E-17
Unigene25531_Z-1	279	68	82.88	11.97	-2.791600851	Down	9.12E-59
Unigene26869_Z-1	74	18	21.98	3.17	-2.793636641	Down	1.03E-15
Unigene34164_Z-1	78	19	23.17	3.34	-2.794338036	Down	1.57E-16
Unigene50023_Z-1	128	31	38.02	5.46	-2.799785676	Down	4.78E-27
Unigene46258_Z-1	29	7	8.61	1.23	-2.807354922	Down	1.46E-06
Unigene198_Z-1	872	210	259.03	36.96	-2.809082534	Down	1.93E-185
Unigene38057_Z-1	25	6	7.43	1.06	-2.809297946	Down	9.20E-06
Unigene48252_Z-1	25	6	7.43	1.06	-2.809297946	Down	9.20E-06
Unigene50513_Z-1	67	16	19.9	2.82	-2.819001363	Down	2.04E-14
Unigene35709_Z-1	67	16	19.9	2.82	-2.819001363	Down	2.04E-14
Unigene32026_Z-1	92	22	27.33	3.87	-2.820079988	Down	1.22E-19
Unigene44071_Z-1	109	26	32.38	4.58	-2.821683482	Down	2.90E-23
Unigene44518_Z-1	218	52	64.76	9.15	-2.823259337	Down	1.83E-46
Unigene13457_Z-1	21	5	6.24	0.88	-2.8259706	Down	5.73E-05
Unigene8235_Z-1	21	5	6.24	0.88	-2.8259706	Down	5.72E-05
Unigene42315_Z-1	21	5	6.24	0.88	-2.8259706	Down	5.72E-05
Unigene12549_Z-1	21	5	6.24	0.88	-2.8259706	Down	5.72E-05
Unigene48702_Z-1	55	13	16.34	2.29	-2.83498848	Down	5.11E-12
Unigene49602_Z-1	38	9	11.29	1.58	-2.837049023	Down	1.71E-08
Unigene45791_Z-1	34	8	10.1	1.41	-2.840588225	Down	1.08E-07
Unigene45761_Z-1	123	29	36.54	5.1	-2.840907482	Down	2.18E-26
Unigene35816_Z-1	51	12	15.15	2.11	-2.84400289	Down	3.00E-11
Unigene6664_Z-1	47	11	13.96	1.94	-2.847170384	Down	1.92E-10
Unigene23767_Z-1	17	4	5.05	0.7	-2.850856561	Down	0.000351378
Unigene7715_Z-1	17	4	5.05	0.7	-2.850856561	Down	0.00035125
Unigene14183_Z-1	17	4	5.05	0.7	-2.850856561	Down	0.000351122
Unigene34662_Z-1	17	4	5.05	0.7	-2.850856561	Down	0.000350994
Unigene12235_Z-1	30	7	8.91	1.23	-2.856767116	Down	6.95E-07
Unigene33049_Z-1	146	34	43.37	5.98	-2.858480054	Down	1.55E-31
Unigene8915_Z-1	43	10	12.77	1.76	-2.859111191	Down	1.24E-09
Unigene37411_Z-1	56	13	16.64	2.29	-2.86123593	Down	2.53E-12
Unigene12629_Z-1	56	13	16.64	2.29	-2.86123593	Down	2.53E-12
Unigene40243_Z-1	69	16	20.5	2.82	-2.861856842	Down	4.58E-15
Unigene9239_Z-1	69	16	20.5	2.82	-2.861856842	Down	4.57E-15
Unigene33946_Z-1	207	48	61.49	8.45	-2.86332856	Down	7.95E-45
Unigene12628_Z-1	95	22	28.22	3.87	-2.866312516	Down	1.24E-20
Unigene40339_Z-1	274	63	81.39	11.09	-2.875592183	Down	1.19E-59
Unigene47704_Z-1	536	123	159.22	21.65	-2.878582638	Down	4.93E-117
Unigene41906_Z-1	35	8	10.4	1.41	-2.882816461	Down	5.18E-08
Unigene22762_Z-1	35	8	10.4	1.41	-2.882816461	Down	5.18E-08
Unigene42293_Z-1	44	10	13.07	1.76	-2.892611807	Down	5.86E-10
Unigene10030_Z-1	22	5	6.54	0.88	-2.893715207	Down	2.76E-05
Unigene31087_Z-1	384	87	114.07	15.31	-2.89737323	Down	2.35E-84
Unigene7826_Z-1	36	8	10.69	1.41	-2.922494785	Down	2.45E-08
Unigene45127_Z-1	45	10	13.37	1.76	-2.925352131	Down	2.74E-10
Unigene383_Z-1	18	4	5.35	0.7	-2.934112064	Down	0.000171476
Unigene39244_Z-1	18	4	5.35	0.7	-2.934112064	Down	0.000171408
Unigene5925_Z-1	18	4	5.35	0.7	-2.934112064	Down	0.000171339
Unigene35263_Z-1	18	4	5.35	0.7	-2.934112064	Down	0.000171271
Unigene8764_Z-1	18	4	5.35	0.7	-2.934112064	Down	0.000171203
Unigene23421_Z-1	18	4	5.35	0.7	-2.934112064	Down	0.000171135
Unigene31474_Z-1	18	4	5.35	0.7	-2.934112064	Down	0.000171067
Unigene12668_Z-1	18	4	5.35	0.7	-2.934112064	Down	0.000170999
Unigene37534_Z-1	82	18	24.36	3.17	-2.941959388	Down	2.34E-18
Unigene3424_Z-1	169	37	50.2	6.51	-2.946957916	Down	9.90E-38
Unigene40793_Z-1	23	5	6.83	0.88	-2.95631015	Down	1.32E-05
Unigene44797_Z-1	23	5	6.83	0.88	-2.95631015	Down	1.32E-05
Unigene43340_Z-1	23	5	6.83	0.88	-2.95631015	Down	1.32E-05
Unigene20594_Z-1	37	8	10.99	1.41	-2.962424319	Down	1.14E-08
Unigene6687_Z-1	42	9	12.48	1.58	-2.981621471	Down	8.28E-10
Unigene33678_Z-1	192	41	57.03	7.22	-2.98165029	Down	1.90E-43
Unigene13073_Z-1	211	45	62.68	7.92	-2.984432844	Down	8.92E-48
Unigene24506_Z-1	108	23	32.08	4.05	-2.985680329	Down	1.76E-24
Unigene48048_Z-1	47	10	13.96	1.76	-2.987651608	Down	5.96E-11
Unigene28382_Z-1	33	7	9.8	1.23	-2.994123434	Down	7.29E-08
Unigene42349_Z-1	66	14	19.61	2.46	-2.994859315	Down	4.21E-15
Unigene18767_Z-1	62	13	18.42	2.29	-3.007853558	Down	2.68E-14
Unigene24653_Z-1	19	4	5.64	0.7	-3.010268335	Down	8.26E-05
Unigene41819_Z-1	19	4	5.64	0.7	-3.010268335	Down	8.26E-05
Unigene9597_Z-1	19	4	5.64	0.7	-3.010268335	Down	8.26E-05
Unigene45070_Z-1	19	4	5.64	0.7	-3.010268335	Down	8.25E-05
Unigene26707_Z-1	24	5	7.13	0.88	-3.018326648	Down	6.26E-06
Unigene17796_Z-1	24	5	7.13	0.88	-3.018326648	Down	6.25E-06
Unigene25214_Z-1	29	6	8.61	1.06	-3.021948973	Down	4.62E-07
Unigene47804_Z-1	29	6	8.61	1.06	-3.021948973	Down	4.62E-07
Unigene15512_Z-1	29	6	8.61	1.06	-3.021948973	Down	4.62E-07
Unigene40780_Z-1	34	7	10.1	1.23	-3.037625072	Down	3.41E-08
Unigene43491_Z-1	34	7	10.1	1.23	-3.037625072	Down	3.41E-08
Unigene19480_Z-1	34	7	10.1	1.23	-3.037625072	Down	3.41E-08
Unigene17387_Z-1	112	23	33.27	4.05	-3.038228053	Down	7.52E-26
Unigene3566_Z-1	73	15	21.69	2.64	-3.038420218	Down	6.24E-17
Unigene346_Z-1	73	15	21.69	2.64	-3.038420218	Down	6.23E-17
Unigene4923_Z-1	151	31	44.86	5.46	-3.038456764	Down	7.55E-35
Unigene28019_Z-1	54	11	16.04	1.94	-3.047545584	Down	1.13E-12
Unigene43696_Z-1	44	9	13.07	1.58	-3.048262678	Down	1.77E-10
Unigene21617_Z-1	653	132	193.98	23.23	-3.061846854	Down	2.03E-152
Unigene1446_Z-1	15	3	4.46	0.53	-3.072979445	Down	0.000502416
Unigene50416_Z-1	15	3	4.46	0.53	-3.072979445	Down	0.00050224
Unigene29751_Z-1	15	3	4.46	0.53	-3.072979445	Down	0.000502065
Unigene9988_Z-1	15	3	4.46	0.53	-3.072979445	Down	0.000501889
Unigene27629_Z-1	15	3	4.46	0.53	-3.072979445	Down	0.000501714
Unigene29735_Z-1	15	3	4.46	0.53	-3.072979445	Down	0.000501539
Unigene46632_Z-1	80	16	23.76	2.82	-3.074767768	Down	9.23E-19
Unigene31761_Z-1	25	5	7.43	0.88	-3.077786782	Down	2.96E-06
Unigene43983_Z-1	195	39	57.93	6.86	-3.078030183	Down	1.32E-45
Unigene40197_Z-1	20	4	5.94	0.7	-3.085036104	Down	3.91E-05
Unigene32326_Z-1	41	8	12.18	1.41	-3.110747066	Down	5.22E-10
Unigene30359_Z-1	31	6	9.21	1.06	-3.119136892	Down	9.93E-08
Unigene36412_Z-1	26	5	7.72	0.88	-3.133025419	Down	1.37E-06
Unigene43501_Z-1	52	10	15.45	1.76	-3.133959504	Down	1.47E-12
Unigene34690_Z-1	52	10	15.45	1.76	-3.133959504	Down	1.47E-12
Unigene49522_Z-1	47	9	13.96	1.58	-3.143302478	Down	1.75E-11
Unigene5463_Z-1	42	8	12.48	1.41	-3.145850866	Down	2.38E-10
Unigene13290_Z-1	21	4	6.24	0.7	-3.156119202	Down	1.84E-05
Unigene45056_Z-1	16	3	4.75	0.53	-3.163863249	Down	0.000239549
Unigene36730_Z-1	16	3	4.75	0.53	-3.163863249	Down	0.000239457
plpn0_0006_C08.ab1	16	3	4.75	0.53	-3.163863249	Down	0.000239366
Unigene19423_Z-1	16	3	4.75	0.53	-3.163863249	Down	0.000239274
Unigene4320_Z-1	16	3	4.75	0.53	-3.163863249	Down	0.000239182
Unigene47534_Z-1	27	5	8.02	0.88	-3.188026808	Down	6.26E-07
Unigene8909_Z-1	103	19	30.6	3.34	-3.195611645	Down	5.22E-25
Unigene34333_Z-1	38	7	11.29	1.23	-3.198315265	Down	1.51E-09
Unigene50594_Z-1	71	13	21.09	2.29	-3.203139592	Down	2.27E-17
Unigene5566_Z-1	33	6	9.8	1.06	-3.208717484	Down	2.11E-08
Unigene29820_Z-1	55	10	16.34	1.76	-3.21476065	Down	1.39E-13
Unigene35502_Z-1	22	4	6.54	0.7	-3.223863809	Down	8.52E-06
Unigene47587_Z-1	22	4	6.54	0.7	-3.223863809	Down	8.51E-06
Unigene50781_Z-1	39	7	11.59	1.23	-3.236150346	Down	6.87E-10
Unigene2162_Z-1	28	5	8.32	0.88	-3.2410081	Down	2.88E-07
Unigene44539_Z-1	28	5	8.32	0.88	-3.2410081	Down	2.88E-07
Unigene39871_Z-1	17	3	5.05	0.53	-3.252219123	Down	0.000112949
Unigene42038_Z-1	17	3	5.05	0.53	-3.252219123	Down	0.000112902
Unigene50544_Z-1	85	15	25.25	2.64	-3.257673553	Down	4.46E-21
Unigene3844_Z-1	68	12	20.2	2.11	-3.259040389	Down	6.40E-17
Unigene43821_Z-1	69	12	20.5	2.11	-3.280309006	Down	2.90E-17
Unigene48279_Z-1	23	4	6.83	0.7	-3.286458751	Down	3.91E-06
Unigene42855_Z-1	23	4	6.83	0.7	-3.286458751	Down	3.90E-06
Unigene443_Z-1	35	6	10.4	1.06	-3.294447358	Down	4.32E-09
Unigene50616_Z-1	35	6	10.4	1.06	-3.294447358	Down	4.32E-09
Unigene223_Z-1	18	3	5.35	0.53	-3.335474627	Down	5.19E-05
Unigene24937_Z-1	30	5	8.91	0.88	-3.339850003	Down	5.94E-08
Unigene40865_Z-1	30	5	8.91	0.88	-3.339850003	Down	5.94E-08
Unigene49534_Z-1	54	9	16.04	1.58	-3.343677678	Down	7.90E-14
Unigene43959_Z-1	24	4	7.13	0.7	-3.348475249	Down	1.80E-06
Unigene12808_Z-1	24	4	7.13	0.7	-3.348475249	Down	1.80E-06
Unigene40280_Z-1	24	4	7.13	0.7	-3.348475249	Down	1.80E-06
Unigene44836_Z-1	24	4	7.13	0.7	-3.348475249	Down	1.80E-06
Unigene10565_Z-1	24	4	7.13	0.7	-3.348475249	Down	1.80E-06
Unigene16337_Z-1	49	8	14.56	1.41	-3.368243288	Down	1.11E-12
Unigene13517_Z-1	37	6	10.99	1.06	-3.374055216	Down	8.66E-10
Unigene20933_Z-1	31	5	9.21	0.88	-3.387625727	Down	2.69E-08
Unigene32237_Z-1	69	11	20.5	1.94	-3.401495352	Down	6.92E-18
Unigene30433_Z-1	639	102	189.82	17.95	-3.402576258	Down	8.64E-166
Unigene24779_Z-1	25	4	7.43	0.7	-3.407935384	Down	8.09E-07
Unigene24601_Z-1	63	10	18.71	1.76	-3.410162225	Down	2.22E-16
Unigene13554_Z-1	63	10	18.71	1.76	-3.410162225	Down	2.22E-16
Unigene7071_Z-1	19	3	5.64	0.53	-3.411630898	Down	2.39E-05
Unigene22207_Z-1	19	3	5.64	0.53	-3.411630898	Down	2.39E-05
Unigene40649_Z-1	76	12	22.58	2.11	-3.419730582	Down	9.71E-20
Unigene20094_Z-1	45	7	13.37	1.23	-3.442269245	Down	6.07E-12
Unigene48990_Z-1	39	6	11.59	1.06	-3.450744396	Down	1.72E-10
Unigene6780_Z-1	72	11	21.39	1.94	-3.462807925	Down	5.97E-19
Unigene50501_Z-1	13	2	3.86	0.35	-3.46317402	Down	0.000673612
Unigene26963_Z-1	13	2	3.86	0.35	-3.46317402	Down	0.000673385
Unigene42198_Z-1	13	2	3.86	0.35	-3.46317402	Down	0.000673157
Unigene48763_Z-1	13	2	3.86	0.35	-3.46317402	Down	0.00067293
Unigene40084_Z-1	13	2	3.86	0.35	-3.46317402	Down	0.000672702
Unigene44250_Z-1	13	2	3.86	0.35	-3.46317402	Down	0.000672475
Unigene33139_Z-1	13	2	3.86	0.35	-3.46317402	Down	0.000672248
Unigene35239_Z-1	13	2	3.86	0.35	-3.46317402	Down	0.000672021
Unigene46431_Z-1	13	2	3.86	0.35	-3.46317402	Down	0.000671794
Unigene50755_Z-1	13	2	3.86	0.35	-3.46317402	Down	0.000671568
Unigene50177_Z-1	13	2	3.86	0.35	-3.46317402	Down	0.000671341
Unigene49846_Z-1	13	2	3.86	0.35	-3.46317402	Down	0.000671115
Unigene24498_Z-1	59	9	17.53	1.58	-3.471829533	Down	1.37E-15
Unigene49037_Z-1	46	7	13.66	1.23	-3.473227263	Down	2.83E-12
Unigene13845_Z-1	20	3	5.94	0.53	-3.486398666	Down	1.09E-05
Unigene32558_Z-1	20	3	5.94	0.53	-3.486398666	Down	1.09E-05
Unigene10670_Z-1	20	3	5.94	0.53	-3.486398666	Down	1.09E-05
Unigene30017_Z-1	20	3	5.94	0.53	-3.486398666	Down	1.08E-05
Unigene46801_Z-1	20	3	5.94	0.53	-3.486398666	Down	1.08E-05
Unigene38150_Z-1	20	3	5.94	0.53	-3.486398666	Down	1.08E-05
Unigene22873_Z-1	54	8	16.04	1.41	-3.507907074	Down	1.86E-14
Unigene34584_Z-1	54	8	16.04	1.41	-3.507907074	Down	1.86E-14
Unigene30910_Z-1	27	4	8.02	0.7	-3.51817541	Down	1.62E-07
Unigene47663_Z-1	27	4	8.02	0.7	-3.51817541	Down	1.62E-07
Unigene45266_Z-1	34	5	10.1	0.88	-3.520707959	Down	2.35E-09
Unigene34932_Z-1	34	5	10.1	0.88	-3.520707959	Down	2.35E-09
Unigene48484_Z-1	41	6	12.18	1.06	-3.522377963	Down	3.36E-11
Unigene48653_Z-1	116	17	34.46	2.99	-3.526705312	Down	5.93E-31
Unigene26679_Z-1	276	40	81.99	7.04	-3.541800627	Down	3.83E-74
Unigene23113_Z-1	21	3	6.24	0.53	-3.557481764	Down	4.89E-06
Unigene4039_Z-1	21	3	6.24	0.53	-3.557481764	Down	4.89E-06
Unigene37281_Z-1	133	19	39.51	3.34	-3.564297839	Down	7.90E-36
Unigene39387_Z-1	28	4	8.32	0.7	-3.571156701	Down	7.22E-08
Unigene40928_Z-1	14	2	4.16	0.35	-3.571156701	Down	0.000309308
Unigene23949_Z-1	14	2	4.16	0.35	-3.571156701	Down	0.000309194
Unigene49768_Z-1	14	2	4.16	0.35	-3.571156701	Down	0.000309079
Unigene12918_Z-1	14	2	4.16	0.35	-3.571156701	Down	0.000308965
Unigene37342_Z-1	29	4	8.61	0.7	-3.62058641	Down	3.22E-08
Unigene14032_Z-1	29	4	8.61	0.7	-3.62058641	Down	3.22E-08
Unigene34760_Z-1	22	3	6.54	0.53	-3.625226371	Down	2.20E-06
Unigene34867_Z-1	22	3	6.54	0.53	-3.625226371	Down	2.20E-06
Unigene45640_Z-1	22	3	6.54	0.53	-3.625226371	Down	2.20E-06
Unigene44734_Z-1	75	10	22.28	1.76	-3.662101899	Down	1.02E-20
Unigene391_Z-1	15	2	4.46	0.35	-3.671616883	Down	0.000141984
Unigene39480_Z-1	15	2	4.46	0.35	-3.671616883	Down	0.000141926
Unigene38291_Z-1	15	2	4.46	0.35	-3.671616883	Down	0.000141868
Unigene36257_Z-1	15	2	4.46	0.35	-3.671616883	Down	0.00014181
Unigene29479_Z-1	23	3	6.83	0.53	-3.687821314	Down	9.68E-07
Unigene5940_Z-1	260	34	77.23	5.98	-3.690943982	Down	1.92E-72
Unigene39743_Z-1	178	23	52.88	4.05	-3.706728364	Down	1.02E-49
Unigene50690_Z-1	132	17	39.21	2.99	-3.713004252	Down	7.32E-37
Unigene13441_Z-1	31	4	9.21	0.7	-3.717774329	Down	6.11E-09
Unigene49160_Z-1	164	21	48.72	3.7	-3.718916957	Down	6.17E-46
Unigene45327_Z-1	553	70	164.27	12.32	-3.736994869	Down	3.32E-156
Unigene34343_Z-1	48	6	14.26	1.06	-3.749837812	Down	1.22E-13
Unigene2031_Z-1	48	6	14.26	1.06	-3.749837812	Down	1.21E-13
Unigene38375_Z-1	24	3	7.13	0.53	-3.749837812	Down	4.24E-07
Unigene15334_Z-1	24	3	7.13	0.53	-3.749837812	Down	4.23E-07
Unigene21022_Z-1	56	7	16.64	1.23	-3.757925213	Down	7.39E-16
Unigene41684_Z-1	16	2	4.75	0.35	-3.762500686	Down	6.34E-05
Unigene16165_Z-1	49	6	14.56	1.06	-3.779874186	Down	5.26E-14
Unigene5423_Z-1	57	7	16.93	1.23	-3.782851753	Down	3.16E-16
Unigene10626_Z-1	41	5	12.18	0.88	-3.790866799	Down	7.60E-12
Unigene43867_Z-1	91	11	27.03	1.94	-3.800432954	Down	6.25E-26
Unigene42609_Z-1	25	3	7.43	0.53	-3.809297946	Down	1.85E-07
Unigene13563_Z-1	42	5	12.48	0.88	-3.8259706	Down	3.47E-12
Unigene43466_Z-1	94	11	27.92	1.94	-3.847170384	Down	4.68E-27
Unigene25534_Z-1	34	4	10.1	0.7	-3.850856561	Down	4.99E-10
Unigene23901_Z-1	17	2	5.05	0.35	-3.850856561	Down	2.83E-05
Unigene26003_Z-1	17	2	5.05	0.35	-3.850856561	Down	2.83E-05
Unigene36323_Z-1	17	2	5.05	0.35	-3.850856561	Down	2.83E-05
Unigene48685_Z-1	17	2	5.05	0.35	-3.850856561	Down	2.83E-05
Unigene40868_Z-1	17	2	5.05	0.35	-3.850856561	Down	2.82E-05
Unigene12616_Z-1	17	2	5.05	0.35	-3.850856561	Down	2.82E-05
Unigene39483_Z-1	17	2	5.05	0.35	-3.850856561	Down	2.82E-05
Unigene30894_Z-1	17	2	5.05	0.35	-3.850856561	Down	2.82E-05
Unigene13974_Z-1	17	2	5.05	0.35	-3.850856561	Down	2.82E-05
Unigene10491_Z-1	240	28	71.29	4.93	-3.854040169	Down	2.22E-69
Unigene19888_Z-1	26	3	7.72	0.53	-3.864536583	Down	8.00E-08
Unigene50719_Z-1	44	5	13.07	0.88	-3.892611807	Down	6.92E-13
Unigene32562_Z-1	79	9	23.47	1.58	-3.892821378	Down	6.10E-23
Unigene35781_Z-1	27	3	8.02	0.53	-3.919537972	Down	3.49E-08
Unigene43113_Z-1	72	8	21.39	1.41	-3.923169415	Down	4.58E-21
Unigene34632_Z-1	81	9	24.06	1.58	-3.928640179	Down	1.08E-23
Unigene43856_Z-1	18	2	5.35	0.35	-3.934112064	Down	1.25E-05
Unigene15058_Z-1	18	2	5.35	0.35	-3.934112064	Down	1.25E-05
Unigene44755_Z-1	18	2	5.35	0.35	-3.934112064	Down	1.25E-05
Unigene19654_Z-1	18	2	5.35	0.35	-3.934112064	Down	1.25E-05
Unigene41674_Z-1	75	8	22.28	1.41	-3.981982165	Down	3.34E-22
Unigene33409_Z-1	47	5	13.96	0.88	-3.987651608	Down	5.29E-14
Unigene42233_Z-1	47	5	13.96	0.88	-3.987651608	Down	5.28E-14
Unigene251_Z-1	406	43	120.61	7.57	-3.993912418	Down	4.21E-121
Unigene49741_Z-1	66	7	19.61	1.23	-3.994859315	Down	1.40E-19
Unigene10866_Z-1	19	2	5.64	0.35	-4.010268335	Down	5.47E-06
Unigene16806_Z-1	19	2	5.64	0.35	-4.010268335	Down	5.47E-06
Unigene14877_Z-1	38	4	11.29	0.7	-4.011546754	Down	1.72E-11
Unigene48628_Z-1	38	4	11.29	0.7	-4.011546754	Down	1.72E-11
Unigene19599_Z-1	38	4	11.29	0.7	-4.011546754	Down	1.72E-11
Unigene49695_Z-1	38	4	11.29	0.7	-4.011546754	Down	1.72E-11
Unigene10370_Z-1	475	48	141.1	8.45	-4.061622836	Down	1.16E-143
Unigene12706_Z-1	60	6	17.82	1.06	-4.071361167	Down	4.17E-18
Unigene33603_Z-1	30	3	8.91	0.53	-4.071361167	Down	2.73E-09
Unigene5999_Z-1	20	2	5.94	0.35	-4.085036104	Down	2.39E-06
Unigene27419_Z-1	31	3	9.21	0.53	-4.119136892	Down	1.16E-09
Unigene49500_Z-1	31	3	9.21	0.53	-4.119136892	Down	1.16E-09
Unigene18926_Z-1	72	7	21.39	1.23	-4.120206262	Down	7.39E-22
Unigene219_Z-1	41	4	12.18	0.7	-4.121015401	Down	1.51E-12
Unigene11742_Z-1	83	8	24.66	1.41	-4.128405732	Down	3.09E-25
Unigene39940_Z-1	63	6	18.71	1.06	-4.141673389	Down	3.08E-19
Unigene46990_Z-1	21	2	6.24	0.35	-4.156119202	Down	1.02E-06
Unigene19710_Z-1	21	2	6.24	0.35	-4.156119202	Down	1.02E-06
Unigene35279_Z-1	32	3	9.51	0.53	-4.165381076	Down	4.92E-10
Unigene24116_Z-1	97	9	28.81	1.58	-4.188573197	Down	8.42E-30
Unigene41576_Z-1	154	14	45.75	2.46	-4.217041523	Down	1.18E-47
Unigene8638_Z-1	44	4	13.07	0.7	-4.222760409	Down	1.15E-13
Unigene17749_Z-1	22	2	6.54	0.35	-4.223863809	Down	4.36E-07
Unigene24304_Z-1	22	2	6.54	0.35	-4.223863809	Down	4.36E-07
Unigene361_Z-1	123	11	36.54	1.94	-4.235348076	Down	3.61E-38
Unigene5472_Z-1	68	6	20.2	1.06	-4.252219123	Down	3.77E-21
Unigene39818_Z-1	34	3	10.1	0.53	-4.252219123	Down	8.66E-11
Unigene31419_Z-1	23	2	6.83	0.35	-4.286458751	Down	1.86E-07
Unigene9350_Z-1	70	6	20.79	1.06	-4.293753588	Down	6.32E-22
Unigene14045_Z-1	35	3	10.4	0.53	-4.294447358	Down	3.65E-11
Unigene39914_Z-1	96	8	28.52	1.41	-4.338206914	Down	2.82E-30
Unigene27905_Z-1	324	27	96.25	4.75	-4.340787122	Down	8.03E-103
Unigene50868_Z-1	48	4	14.26	0.7	-4.348475249	Down	3.57E-15
Unigene8133_Z-1	24	2	7.13	0.35	-4.348475249	Down	7.85E-08
Unigene33365_Z-1	24	2	7.13	0.35	-4.348475249	Down	7.85E-08
Unigene16530_Z-1	25	2	7.43	0.35	-4.407935384	Down	3.34E-08
Unigene35201_Z-1	38	3	11.29	0.53	-4.412909316	Down	3.05E-12
Unigene385_Z-1	417	33	123.87	5.81	-4.41414485	Down	4.47E-134
Unigene28851_Z-1	39	3	11.59	0.53	-4.450744396	Down	1.33E-12
Unigene46463_Z-1	26	2	7.72	0.35	-4.46317402	Down	1.40E-08
Unigene13715_Z-1	67	5	19.9	0.88	-4.499121097	Down	1.22E-21
Unigene41641_Z-1	137	10	40.7	1.76	-4.531381461	Down	1.38E-44
Unigene10832_Z-1	69	5	20.5	0.88	-4.541976576	Down	2.00E-22
Unigene50007_Z-1	45	3	13.37	0.53	-4.656863296	Down	6.68E-15
Unigene32733_Z-1	30	2	8.91	0.35	-4.669998605	Down	4.15E-10
Unigene4753_Z-1	48	3	14.26	0.53	-4.749837812	Down	4.53E-16
Unigene4540_Z-1	48	3	14.26	0.53	-4.749837812	Down	4.52E-16
Unigene44095_Z-1	64	4	19.01	0.7	-4.7632598	Down	2.13E-21
Unigene28361_Z-1	32	2	9.51	0.35	-4.764018514	Down	7.00E-11
Unigene26587_Z-1	50	3	14.85	0.53	-4.808326761	Down	7.36E-17
Unigene25721_Z-1	68	4	20.2	0.7	-4.850856561	Down	5.50E-23
Unigene36554_Z-1	34	2	10.1	0.35	-4.850856561	Down	1.24E-11
Unigene48997_Z-1	172	10	51.09	1.76	-4.859393602	Down	1.38E-58
Unigene48747_Z-1	69	4	20.5	0.7	-4.872125177	Down	2.20E-23
Unigene16021_Z-1	36	2	10.69	0.35	-4.932763121	Down	2.31E-12
Unigene31758_Z-1	95	5	28.22	0.88	-5.003070654	Down	9.08E-33
Unigene4668_Z-1	38	2	11.29	0.35	-5.011546754	Down	4.02E-13
Unigene50986_Z-1	258	13	76.64	2.29	-5.064678058	Down	3.12E-90
Unigene27337_Z-1	41	2	12.18	0.35	-5.121015401	Down	2.62E-14
Unigene19060_Z-1	64	3	19.01	0.53	-5.164622362	Down	2.03E-22
Unigene22239_Z-1	620	26	184.18	4.58	-5.329625	Down	1.28E-223
Unigene40521_Z-1	53	2	15.74	0.35	-5.490936809	Down	4.41E-19
Unigene27387_Z-1	590	21	175.26	3.7	-5.565827683	Down	2.50E-217
Unigene43643_Z-1	85	3	25.25	0.53	-5.574147218	Down	6.14E-31
Unigene46798_Z-1	98	2	29.11	0.35	-6.378016107	Down	1.38E-37
Unigene23885_Z-1	425	4	126.25	0.7	-7.49471275	Down	1.32E-172
Unigene33918_Z-1	9	0	2.67	0.01	-8.060695932	Down	0.000682981
Unigene28358_Z-1	9	0	2.67	0.01	-8.060695932	Down	0.000682751
Unigene9582_Z-1	9	0	2.67	0.01	-8.060695932	Down	0.000682522
Unigene46850_Z-1	9	0	2.67	0.01	-8.060695932	Down	0.000682293
Unigene8357_Z-1	9	0	2.67	0.01	-8.060695932	Down	0.000682063
Unigene33574_Z-1	9	0	2.67	0.01	-8.060695932	Down	0.000681834
Unigene38519_Z-1	9	0	2.67	0.01	-8.060695932	Down	0.000681605
Unigene16607_Z-1	9	0	2.67	0.01	-8.060695932	Down	0.000681377
Unigene46229_Z-1	9	0	2.67	0.01	-8.060695932	Down	0.000681148
Unigene11906_Z-1	9	0	2.67	0.01	-8.060695932	Down	0.00068092
Unigene37695_Z-1	9	0	2.67	0.01	-8.060695932	Down	0.000680691
Unigene44120_Z-1	9	0	2.67	0.01	-8.060695932	Down	0.000680463
Unigene10990_Z-1	9	0	2.67	0.01	-8.060695932	Down	0.000680235
Unigene48529_Z-1	9	0	2.67	0.01	-8.060695932	Down	0.000680008
Unigene42754_Z-1	9	0	2.67	0.01	-8.060695932	Down	0.00067978
Unigene23281_Z-1	9	0	2.67	0.01	-8.060695932	Down	0.000679552
Unigene42698_Z-1	9	0	2.67	0.01	-8.060695932	Down	0.000679325
Unigene49506_Z-1	9	0	2.67	0.01	-8.060695932	Down	0.000679098
Unigene29626_Z-1	9	0	2.67	0.01	-8.060695932	Down	0.000678871
Unigene10716_Z-1	9	0	2.67	0.01	-8.060695932	Down	0.000678644
Unigene48504_Z-1	9	0	2.67	0.01	-8.060695932	Down	0.000678417
Unigene39671_Z-1	9	0	2.67	0.01	-8.060695932	Down	0.000678191
Unigene39269_Z-1	9	0	2.67	0.01	-8.060695932	Down	0.000677964
Unigene31932_Z-1	9	0	2.67	0.01	-8.060695932	Down	0.000677738
Unigene45557_Z-1	9	0	2.67	0.01	-8.060695932	Down	0.000677512
Unigene40823_Z-1	9	0	2.67	0.01	-8.060695932	Down	0.000677286
Unigene39624_Z-1	9	0	2.67	0.01	-8.060695932	Down	0.00067706
Unigene9512_Z-1	9	0	2.67	0.01	-8.060695932	Down	0.000676834
Unigene12220_Z-1	9	0	2.67	0.01	-8.060695932	Down	0.000676609
Unigene43224_Z-1	9	0	2.67	0.01	-8.060695932	Down	0.000676383
Unigene4534_Z-1	10	0	2.97	0.01	-8.214319121	Down	0.000284945
Unigene163_Z-1	10	0	2.97	0.01	-8.214319121	Down	0.000284838
Unigene33015_Z-1	10	0	2.97	0.01	-8.214319121	Down	0.00028473
Unigene43934_Z-1	10	0	2.97	0.01	-8.214319121	Down	0.000284623
Unigene42289_Z-1	10	0	2.97	0.01	-8.214319121	Down	0.000284516
Unigene44280_Z-1	10	0	2.97	0.01	-8.214319121	Down	0.000284409
Unigene43849_Z-1	10	0	2.97	0.01	-8.214319121	Down	0.000284302
Unigene16828_Z-1	10	0	2.97	0.01	-8.214319121	Down	0.000284195
Unigene39497_Z-1	10	0	2.97	0.01	-8.214319121	Down	0.000284088
Unigene31690_Z-1	10	0	2.97	0.01	-8.214319121	Down	0.000283981
Unigene38648_Z-1	10	0	2.97	0.01	-8.214319121	Down	0.000283874
Unigene10007_Z-1	10	0	2.97	0.01	-8.214319121	Down	0.000283768
Unigene19766_Z-1	10	0	2.97	0.01	-8.214319121	Down	0.000283661
Unigene46350_Z-1	10	0	2.97	0.01	-8.214319121	Down	0.000283555
Unigene17214_Z-1	10	0	2.97	0.01	-8.214319121	Down	0.000283448
Unigene34249_Z-1	10	0	2.97	0.01	-8.214319121	Down	0.000283342
Unigene254_Z-1	10	0	2.97	0.01	-8.214319121	Down	0.000283236
Unigene23783_Z-1	10	0	2.97	0.01	-8.214319121	Down	0.000283129
Unigene47998_Z-1	10	0	2.97	0.01	-8.214319121	Down	0.000283023
Unigene11787_Z-1	10	0	2.97	0.01	-8.214319121	Down	0.000282917
Unigene13084_Z-1	11	0	3.27	0.01	-8.353146825	Down	0.000116849
Unigene41976_Z-1	11	0	3.27	0.01	-8.353146825	Down	0.0001168
Unigene12931_Z-1	11	0	3.27	0.01	-8.353146825	Down	0.000116752
Unigene28680_Z-1	11	0	3.27	0.01	-8.353146825	Down	0.000116703
Unigene49242_Z-1	11	0	3.27	0.01	-8.353146825	Down	0.000116655
Unigene27390_Z-1	11	0	3.27	0.01	-8.353146825	Down	0.000116606
Unigene43038_Z-1	11	0	3.27	0.01	-8.353146825	Down	0.000116558
Unigene6686_Z-1	11	0	3.27	0.01	-8.353146825	Down	0.000116509
Unigene44592_Z-1	11	0	3.27	0.01	-8.353146825	Down	0.000116461
Unigene11224_Z-1	11	0	3.27	0.01	-8.353146825	Down	0.000116413
Unigene15223_Z-1	11	0	3.27	0.01	-8.353146825	Down	0.000116365
Unigene3601_Z-1	11	0	3.27	0.01	-8.353146825	Down	0.000116317
Unigene12436_Z-1	11	0	3.27	0.01	-8.353146825	Down	0.000116268
Unigene6014_Z-1	11	0	3.27	0.01	-8.353146825	Down	0.00011622
Unigene1235_Z-1	11	0	3.27	0.01	-8.353146825	Down	0.000116172
Unigene48116_Z-1	11	0	3.27	0.01	-8.353146825	Down	0.000116124
Unigene21280_Z-1	11	0	3.27	0.01	-8.353146825	Down	0.000116076
Unigene28371_Z-1	11	0	3.27	0.01	-8.353146825	Down	0.000116028
Unigene35209_Z-1	11	0	3.27	0.01	-8.353146825	Down	0.000115981
Unigene47602_Z-1	12	0	3.56	0.01	-8.475733431	Down	4.76E-05
Unigene20556_Z-1	12	0	3.56	0.01	-8.475733431	Down	4.76E-05
Unigene22088_Z-1	12	0	3.56	0.01	-8.475733431	Down	4.76E-05
Unigene36782_Z-1	12	0	3.56	0.01	-8.475733431	Down	4.75E-05
Unigene9141_Z-1	12	0	3.56	0.01	-8.475733431	Down	4.75E-05
Unigene553_Z-1	12	0	3.56	0.01	-8.475733431	Down	4.75E-05
Unigene13747_Z-1	12	0	3.56	0.01	-8.475733431	Down	4.75E-05
Unigene1309_Z-1	12	0	3.56	0.01	-8.475733431	Down	4.75E-05
Unigene21353_Z-1	12	0	3.56	0.01	-8.475733431	Down	4.74E-05
Unigene36258_Z-1	12	0	3.56	0.01	-8.475733431	Down	4.74E-05
Unigene43753_Z-1	12	0	3.56	0.01	-8.475733431	Down	4.74E-05
Unigene43320_Z-1	12	0	3.56	0.01	-8.475733431	Down	4.74E-05
Unigene964_Z-1	12	0	3.56	0.01	-8.475733431	Down	4.73E-05
Unigene42586_Z-1	12	0	3.56	0.01	-8.475733431	Down	4.73E-05
Unigene9776_Z-1	13	0	3.86	0.01	-8.592457037	Down	1.93E-05
Unigene33082_Z-1	13	0	3.86	0.01	-8.592457037	Down	1.93E-05
Unigene42628_Z-1	13	0	3.86	0.01	-8.592457037	Down	1.93E-05
Unigene40819_Z-1	13	0	3.86	0.01	-8.592457037	Down	1.93E-05
Unigene7475_Z-1	13	0	3.86	0.01	-8.592457037	Down	1.93E-05
Unigene7372_Z-1	13	0	3.86	0.01	-8.592457037	Down	1.93E-05
Unigene44788_Z-1	13	0	3.86	0.01	-8.592457037	Down	1.93E-05
Unigene28544_Z-1	13	0	3.86	0.01	-8.592457037	Down	1.93E-05
Unigene47567_Z-1	13	0	3.86	0.01	-8.592457037	Down	1.93E-05
Unigene3515_Z-1	13	0	3.86	0.01	-8.592457037	Down	1.93E-05
Unigene9017_Z-1	13	0	3.86	0.01	-8.592457037	Down	1.93E-05
Unigene17141_Z-1	13	0	3.86	0.01	-8.592457037	Down	1.92E-05
Unigene126_Z-1	13	0	3.86	0.01	-8.592457037	Down	1.92E-05
Unigene39982_Z-1	13	0	3.86	0.01	-8.592457037	Down	1.92E-05
Unigene50371_Z-1	13	0	3.86	0.01	-8.592457037	Down	1.92E-05
Unigene10239_Z-1	13	0	3.86	0.01	-8.592457037	Down	1.92E-05
Unigene15641_Z-1	13	0	3.86	0.01	-8.592457037	Down	1.92E-05
Unigene8727_Z-1	13	0	3.86	0.01	-8.592457037	Down	1.92E-05
Unigene38818_Z-1	14	0	4.16	0.01	-8.700439718	Down	7.79E-06
Unigene14804_Z-1	14	0	4.16	0.01	-8.700439718	Down	7.79E-06
Unigene25749_Z-1	14	0	4.16	0.01	-8.700439718	Down	7.78E-06
Unigene25912_Z-1	14	0	4.16	0.01	-8.700439718	Down	7.78E-06
Unigene49946_Z-1	14	0	4.16	0.01	-8.700439718	Down	7.77E-06
Unigene32062_Z-1	14	0	4.16	0.01	-8.700439718	Down	7.77E-06
Unigene34650_Z-1	14	0	4.16	0.01	-8.700439718	Down	7.77E-06
Unigene19843_Z-1	14	0	4.16	0.01	-8.700439718	Down	7.76E-06
Unigene50160_Z-1	14	0	4.16	0.01	-8.700439718	Down	7.76E-06
Unigene47393_Z-1	14	0	4.16	0.01	-8.700439718	Down	7.75E-06
Unigene45129_Z-1	14	0	4.16	0.01	-8.700439718	Down	7.75E-06
Unigene34925_Z-1	15	0	4.46	0.01	-8.8008999	Down	3.12E-06
Unigene11929_Z-1	15	0	4.46	0.01	-8.8008999	Down	3.12E-06
Unigene39764_Z-1	15	0	4.46	0.01	-8.8008999	Down	3.12E-06
Unigene47170_Z-1	15	0	4.46	0.01	-8.8008999	Down	3.11E-06
Unigene30237_Z-1	15	0	4.46	0.01	-8.8008999	Down	3.11E-06
Unigene26714_Z-1	15	0	4.46	0.01	-8.8008999	Down	3.11E-06
Unigene11086_Z-1	15	0	4.46	0.01	-8.8008999	Down	3.11E-06
Unigene29606_Z-1	15	0	4.46	0.01	-8.8008999	Down	3.11E-06
Unigene43865_Z-1	15	0	4.46	0.01	-8.8008999	Down	3.10E-06
Unigene40154_Z-1	16	0	4.75	0.01	-8.891783703	Down	1.24E-06
Unigene22092_Z-1	16	0	4.75	0.01	-8.891783703	Down	1.24E-06
Unigene27560_Z-1	16	0	4.75	0.01	-8.891783703	Down	1.23E-06
Unigene15124_Z-1	17	0	5.05	0.01	-8.980139578	Down	4.87E-07
Unigene41594_Z-1	17	0	5.05	0.01	-8.980139578	Down	4.87E-07
Unigene32441_Z-1	17	0	5.05	0.01	-8.980139578	Down	4.87E-07
Unigene138_Z-1	17	0	5.05	0.01	-8.980139578	Down	4.86E-07
Unigene34246_Z-1	18	0	5.35	0.01	-9.063395081	Down	1.94E-07
Unigene1147_Z-1	18	0	5.35	0.01	-9.063395081	Down	1.93E-07
Unigene33624_Z-1	18	0	5.35	0.01	-9.063395081	Down	1.93E-07
Unigene32361_Z-1	18	0	5.35	0.01	-9.063395081	Down	1.93E-07
Unigene45299_Z-1	18	0	5.35	0.01	-9.063395081	Down	1.93E-07
Unigene41138_Z-1	18	0	5.35	0.01	-9.063395081	Down	1.93E-07
Unigene31778_Z-1	18	0	5.35	0.01	-9.063395081	Down	1.93E-07
Unigene14215_Z-1	18	0	5.35	0.01	-9.063395081	Down	1.93E-07
Unigene33211_Z-1	19	0	5.64	0.01	-9.139551352	Down	7.63E-08
Unigene8799_Z-1	19	0	5.64	0.01	-9.139551352	Down	7.63E-08
Unigene18049_Z-1	19	0	5.64	0.01	-9.139551352	Down	7.62E-08
Unigene27845_Z-1	19	0	5.64	0.01	-9.139551352	Down	7.61E-08
Unigene28357_Z-1	20	0	5.94	0.01	-9.214319121	Down	3.03E-08
Unigene1440_Z-1	21	0	6.24	0.01	-9.285402219	Down	1.18E-08
Unigene3496_Z-1	22	0	6.54	0.01	-9.353146825	Down	4.62E-09
Unigene47334_Z-1	22	0	6.54	0.01	-9.353146825	Down	4.61E-09
Unigene28167_Z-1	22	0	6.54	0.01	-9.353146825	Down	4.61E-09
Unigene47173_Z-1	22	0	6.54	0.01	-9.353146825	Down	4.60E-09
Unigene29215_Z-1	22	0	6.54	0.01	-9.353146825	Down	4.60E-09
Unigene29282_Z-1	23	0	6.83	0.01	-9.415741768	Down	1.80E-09
Unigene19963_Z-1	23	0	6.83	0.01	-9.415741768	Down	1.80E-09
Unigene17395_Z-1	23	0	6.83	0.01	-9.415741768	Down	1.80E-09
Unigene440_Z-1	23	0	6.83	0.01	-9.415741768	Down	1.80E-09
Unigene13804_Z-1	23	0	6.83	0.01	-9.415741768	Down	1.80E-09
Unigene16524_Z-1	24	0	7.13	0.01	-9.477758266	Down	7.04E-10
Unigene716_Z-1	24	0	7.13	0.01	-9.477758266	Down	7.04E-10
Unigene15599_Z-1	25	0	7.43	0.01	-9.537218401	Down	2.74E-10
Unigene38695_Z-1	25	0	7.43	0.01	-9.537218401	Down	2.74E-10
Unigene41524_Z-1	26	0	7.72	0.01	-9.592457037	Down	1.07E-10
Unigene50839_Z-1	27	0	8.02	0.01	-9.647458426	Down	4.15E-11
Unigene2341_Z-1	28	0	8.32	0.01	-9.700439718	Down	1.68E-11
Unigene39153_Z-1	28	0	8.32	0.01	-9.700439718	Down	1.68E-11
Unigene20756_Z-1	28	0	8.32	0.01	-9.700439718	Down	1.68E-11
Unigene9259_Z-1	28	0	8.32	0.01	-9.700439718	Down	1.67E-11
Unigene34964_Z-1	28	0	8.32	0.01	-9.700439718	Down	1.67E-11
Unigene48415_Z-1	29	0	8.61	0.01	-9.749869427	Down	6.83E-12
Unigene40900_Z-1	29	0	8.61	0.01	-9.749869427	Down	6.82E-12
Unigene41703_Z-1	29	0	8.61	0.01	-9.749869427	Down	6.81E-12
Unigene45782_Z-1	30	0	8.91	0.01	-9.799281622	Down	2.83E-12
Unigene8800_Z-1	30	0	8.91	0.01	-9.799281622	Down	2.83E-12
Unigene46231_Z-1	31	0	9.21	0.01	-9.847057346	Down	1.16E-12
Unigene29371_Z-1	32	0	9.51	0.01	-9.893301531	Down	4.53E-13
Unigene40478_Z-1	32	0	9.51	0.01	-9.893301531	Down	4.52E-13
Unigene2444_Z-1	32	0	9.51	0.01	-9.893301531	Down	4.52E-13
Unigene15792_Z-1	32	0	9.51	0.01	-9.893301531	Down	4.51E-13
Unigene49138_Z-1	34	0	10.1	0.01	-9.980139578	Down	6.71E-14
Unigene26930_Z-1	34	0	10.1	0.01	-9.980139578	Down	6.70E-14
Unigene41212_Z-1	34	0	10.1	0.01	-9.980139578	Down	6.69E-14
Unigene38350_Z-1	35	0	10.4	0.01	-10.02236781	Down	2.58E-14
Unigene29278_Z-1	37	0	10.99	0.01	-10.10197567	Down	3.90E-15
Unigene24031_Z-1	38	0	11.29	0.01	-10.14082977	Down	1.51E-15
Unigene38668_Z-1	40	0	11.88	0.01	-10.21431912	Down	2.21E-16
Unigene13358_Z-1	40	0	11.88	0.01	-10.21431912	Down	2.21E-16
Unigene13281_Z-1	40	0	11.88	0.01	-10.21431912	Down	2.20E-16
Unigene46050_Z-1	42	0	12.48	0.01	-10.28540222	Down	3.28E-17
Unigene40477_Z-1	43	0	12.77	0.01	-10.31854281	Down	1.25E-17
Unigene39523_Z-1	46	0	13.66	0.01	-10.41574177	Down	7.12E-19
Unigene5523_Z-1	46	0	13.66	0.01	-10.41574177	Down	7.11E-19
Unigene7170_Z-1	46	0	13.66	0.01	-10.41574177	Down	7.09E-19
Unigene14654_Z-1	48	0	14.26	0.01	-10.47775827	Down	1.04E-19
Unigene17029_Z-1	48	0	14.26	0.01	-10.47775827	Down	1.04E-19
Unigene5649_Z-1	48	0	14.26	0.01	-10.47775827	Down	1.04E-19
Unigene5081_Z-1	50	0	14.85	0.01	-10.53624722	Down	1.49E-20
Unigene40915_Z-1	51	0	15.15	0.01	-10.56510208	Down	5.73E-21
Unigene44424_Z-1	52	0	15.45	0.01	-10.59339112	Down	2.17E-21
Unigene48555_Z-1	55	0	16.34	0.01	-10.67419227	Down	1.19E-22
Unigene24246_Z-1	59	0	17.53	0.01	-10.77561028	Down	2.48E-24
Unigene34953_Z-1	64	0	19.01	0.01	-10.89254282	Down	1.97E-26
Unigene10362_Z-1	66	0	19.61	0.01	-10.93737382	Down	2.82E-27
Unigene6430_Z-1	70	0	20.79	0.01	-11.02167404	Down	5.68E-29
Unigene21062_Z-1	80	0	23.76	0.01	-11.21431912	Down	3.21E-33
Unigene31287_Z-1	91	0	27.03	0.01	-11.4003458	Down	7.02E-38
Unigene43253_Z-1	95	0	28.22	0.01	-11.46250227	Down	1.41E-39
Unigene4674_Z-1	95	0	28.22	0.01	-11.46250227	Down	1.40E-39
Unigene40113_Z-1	96	0	28.52	0.01	-11.47775827	Down	5.27E-40
Unigene19764_Z-1	112	0	33.27	0.01	-11.70000615	Down	7.89E-47
Unigene43523_Z-1	114	0	33.86	0.01	-11.72536626	Down	1.11E-47
Unigene13040_Z-1	126	0	37.43	0.01	-11.86997933	Down	8.28E-53
Unigene2774_Z-1	126	0	37.43	0.01	-11.86997933	Down	8.22E-53
Unigene20829_Z-1	128	0	38.02	0.01	-11.89254282	Down	1.17E-53
Unigene24379_Z-1	150	0	44.56	0.01	-12.12153352	Down	4.65E-63
Unigene37921_Z-1	151	0	44.86	0.01	-12.13121391	Down	1.75E-63
Unigene8667_Z-1	154	0	45.75	0.01	-12.15955603	Down	9.29E-65
Unigene13185_Z-1	183	0	54.36	0.01	-12.40832974	Down	3.61E-77
Unigene21300_Z-1	788	0	234.08	0.01	-14.51471405	Down	0
