# Supplementary material for: De novo characterization of Larix gmelinii (Rupr.) Rupr. transcriptome and analysis of its gene expression induced by jasmonates
Source: BMC Genomics. 2013 Aug 13;14:548. doi: 10.1186/1471-2164-14-548 (PMC3765852; doi:10.1186/1471-2164-14-548)
Supplement: Additional file 13 — Differentially expressed genes between CK vs. MeJA. TPM: transcript copies per million tags. Raw intensity: the total number of tags sequenced for each gene. FDR: false discovery rate. We used FDR<0.001 and the absolute value of |log2Ratio|≥1 as the threshold to judge the significance of gene expression difference. In order to calculate the log2Ratio and FDR, we used TPM value of 0.001 instead of 0 for genes that do not express in one sample. [file 1471-2164-14-548-S13.xls]

Gene	RawIntensity-CK	RawIntensity-MeJA	TPM-CK	TPM-MeJA	log2 Ratio(MeJA/CK)	Up-Down-Regulation(MeJA/CK)	FDR
Unigene16480_Z-1	0	426	0.01	128.75	13.65228481	up	0
Unigene35236_Z-1	0	384	0.01	116.06	13.50258321	up	0
Unigene1726_Z-1	0	279	0.01	84.33	13.04183024	up	0
Unigene40224_Z-1	0	233	0.01	70.42	12.78176951	up	0
Unigene29315_Z-1	0	226	0.01	68.31	12.73788108	up	0
Unigene35658_Z-1	0	209	0.01	63.17	12.62502386	up	0
Unigene4158_Z-1	0	204	0.01	61.66	12.59011917	up	0
Unigene25418_Z-1	0	201	0.01	60.75	12.56866869	up	0
Unigene38135_Z-1	0	184	0.01	55.61	12.44112862	up	0
Unigene30988_Z-1	0	161	0.01	48.66	12.2485206	up	0
Unigene9914_Z-1	0	154	0.01	46.55	12.18456545	up	0
Unigene18542_Z-1	0	147	0.01	44.43	12.11731843	up	0
Unigene41734_Z-1	0	144	0.01	43.52	12.08746284	up	0
Unigene47469_Z-1	0	130	0.01	39.29	11.93994645	up	0
Unigene8012_Z-1	0	113	0.01	34.15	11.73766986	up	0
Unigene32797_Z-1	0	107	0.01	32.34	11.65910396	up	0
Unigene16812_Z-1	0	104	0.01	31.43	11.61792656	up	0
Unigene49332_Z-1	0	101	0.01	30.53	11.57601187	up	0
Unigene10936_Z-1	0	99	0.01	29.92	11.54689446	up	0
Unigene37753_Z-1	0	97	0.01	29.32	11.51766939	up	0
Unigene34292_Z-1	0	90	0.01	27.2	11.40939094	up	0
Unigene4970_Z-1	0	89	0.01	26.9	11.39339046	up	0
Unigene32696_Z-1	0	86	0.01	25.99	11.34374092	up	0
Unigene33784_Z-1	0	81	0.01	24.48	11.25738784	up	0
Unigene2725_Z-1	0	76	0.01	22.97	11.16553514	up	0
Unigene34731_Z-1	0	68	0.01	20.55	11.00492268	up	0
Unigene4833_Z-1	0	64	0.01	19.34	10.91737208	up	0
Unigene15623_Z-1	0	61	0.01	18.44	10.84862294	up	0
Unigene6201_Z-1	0	58	0.01	17.53	10.77561028	up	0
Unigene3691_Z-1	0	57	0.01	17.23	10.75070699	up	0
Unigene48264_Z-1	0	56	0.01	16.93	10.72536626	up	0
Unigene1904_Z-1	0	55	0.01	16.62	10.69870467	up	0
Unigene49804_Z-1	0	53	0.01	16.02	10.64565843	up	0
Unigene13760_Z-1	0	51	0.01	15.41	10.58965115	up	8.08E-15
Unigene36689_Z-1	0	50	0.01	15.11	10.56128795	up	1.57E-14
Unigene19972_Z-1	0	50	0.01	15.11	10.56128795	up	1.57E-14
Unigene11250_Z-1	0	49	0.01	14.81	10.53235593	up	3.80E-14
Unigene13047_Z-1	0	48	0.01	14.51	10.5028318	up	7.44E-14
Unigene3829_Z-1	0	46	0.01	13.9	10.44086917	up	2.96E-13
Unigene25184_Z-1	0	46	0.01	13.9	10.44086917	up	2.95E-13
Unigene11114_Z-1	0	45	0.01	13.6	10.40939094	up	5.78E-13
Unigene7486_Z-1	0	45	0.01	13.6	10.40939094	up	5.77E-13
Unigene24750_Z-1	0	45	0.01	13.6	10.40939094	up	5.76E-13
Unigene19492_Z-1	0	41	0.01	12.39	10.27496047	up	7.49E-12
Unigene28919_Z-1	0	41	0.01	12.39	10.27496047	up	7.49E-12
Unigene5674_Z-1	0	40	0.01	12.09	10.23959853	up	1.42E-11
Unigene42892_Z-1	0	40	0.01	12.09	10.23959853	up	1.42E-11
Unigene3208_Z-1	0	38	0.01	11.49	10.16616308	up	5.37E-11
Unigene7951_Z-1	0	38	0.01	11.49	10.16616308	up	5.36E-11
Unigene49665_Z-1	0	38	0.01	11.49	10.16616308	up	5.36E-11
Unigene15894_Z-1	0	38	0.01	11.49	10.16616308	up	5.35E-11
Unigene6267_Z-1	0	37	0.01	11.18	10.12670447	up	1.05E-10
Unigene1156_Z-1	0	37	0.01	11.18	10.12670447	up	1.05E-10
Unigene39701_Z-1	0	36	0.01	10.88	10.08746284	up	2.03E-10
Unigene25277_Z-1	0	36	0.01	10.88	10.08746284	up	2.03E-10
Unigene34108_Z-1	0	35	0.01	10.58	10.04712391	up	3.96E-10
Unigene28236_Z-1	0	34	0.01	10.28	10.00562455	up	7.76E-10
Unigene43268_Z-1	0	33	0.01	9.97	9.961449694	up	1.49E-09
Unigene15587_Z-1	0	33	0.01	9.97	9.961449694	up	1.49E-09
Unigene21333_Z-1	0	33	0.01	9.97	9.961449694	up	1.48E-09
Unigene25697_Z-1	0	32	0.01	9.67	9.917372079	up	2.88E-09
Unigene19058_Z-1	0	32	0.01	9.67	9.917372079	up	2.88E-09
Unigene4217_Z-1	0	31	0.01	9.37	9.871905238	up	5.58E-09
Unigene4401_Z-1	0	31	0.01	9.37	9.871905238	up	5.58E-09
Unigene469_Z-1	0	31	0.01	9.37	9.871905238	up	5.57E-09
Unigene17471_Z-1	0	31	0.01	9.37	9.871905238	up	5.57E-09
Unigene9629_Z-1	0	29	0.01	8.76	9.77478706	up	2.13E-08
Unigene2443_Z-1	0	28	0.01	8.46	9.724513853	up	4.12E-08
Unigene49115_Z-1	0	27	0.01	8.16	9.672425342	up	7.94E-08
Unigene15556_Z-1	0	26	0.01	7.86	9.618385502	up	1.54E-07
Unigene11351_Z-1	0	26	0.01	7.86	9.618385502	up	1.54E-07
Unigene17028_Z-1	0	26	0.01	7.86	9.618385502	up	1.54E-07
Unigene3139_Z-1	0	26	0.01	7.86	9.618385502	up	1.54E-07
Unigene1510_Z-1	0	26	0.01	7.86	9.618385502	up	1.54E-07
Unigene14506_Z-1	0	25	0.01	7.56	9.562242424	up	2.94E-07
Unigene23626_Z-1	0	25	0.01	7.56	9.562242424	up	2.94E-07
Unigene32182_Z-1	0	24	0.01	7.25	9.501837185	up	5.63E-07
Unigene4734_Z-1	0	23	0.01	6.95	9.440869168	up	1.08E-06
Unigene12229_Z-1	0	23	0.01	6.95	9.440869168	up	1.08E-06
Unigene31149_Z-1	0	22	0.01	6.65	9.37721053	up	2.06E-06
Unigene46128_Z-1	0	22	0.01	6.65	9.37721053	up	2.06E-06
Unigene33717_Z-1	0	22	0.01	6.65	9.37721053	up	2.06E-06
Unigene39324_Z-1	0	22	0.01	6.65	9.37721053	up	2.06E-06
Unigene28913_Z-1	0	22	0.01	6.65	9.37721053	up	2.06E-06
Unigene3733_Z-1	0	21	0.01	6.35	9.310612782	up	3.95E-06
Unigene50943_Z-1	0	21	0.01	6.35	9.310612782	up	3.95E-06
Unigene44195_Z-1	0	21	0.01	6.35	9.310612782	up	3.94E-06
Unigene40971_Z-1	0	21	0.01	6.35	9.310612782	up	3.94E-06
Unigene39760_Z-1	0	21	0.01	6.35	9.310612782	up	3.94E-06
Unigene18527_Z-1	0	20	0.01	6.04	9.238404739	up	7.56E-06
Unigene36206_Z-1	0	20	0.01	6.04	9.238404739	up	7.55E-06
Unigene44794_Z-1	0	20	0.01	6.04	9.238404739	up	7.55E-06
Unigene26526_Z-1	0	20	0.01	6.04	9.238404739	up	7.55E-06
Unigene30822_Z-1	0	20	0.01	6.04	9.238404739	up	7.54E-06
Unigene50591_Z-1	0	20	0.01	6.04	9.238404739	up	7.54E-06
Unigene20811_Z-1	0	20	0.01	6.04	9.238404739	up	7.53E-06
Unigene33560_Z-1	0	19	0.01	5.74	9.164906927	up	1.45E-05
Unigene39765_Z-1	0	19	0.01	5.74	9.164906927	up	1.45E-05
Unigene33314_Z-1	0	19	0.01	5.74	9.164906927	up	1.44E-05
Unigene31776_Z-1	0	19	0.01	5.74	9.164906927	up	1.44E-05
Unigene10094_Z-1	0	19	0.01	5.74	9.164906927	up	1.44E-05
Unigene9269_Z-1	0	19	0.01	5.74	9.164906927	up	1.44E-05
Unigene10876_Z-1	0	19	0.01	5.74	9.164906927	up	1.44E-05
Unigene30794_Z-1	0	19	0.01	5.74	9.164906927	up	1.44E-05
Unigene8821_Z-1	0	19	0.01	5.74	9.164906927	up	1.44E-05
Unigene32623_Z-1	0	19	0.01	5.74	9.164906927	up	1.44E-05
Unigene436_Z-1	0	19	0.01	5.74	9.164906927	up	1.44E-05
Unigene39725_Z-1	0	18	0.01	5.44	9.087462841	up	2.74E-05
Unigene11487_Z-1	0	18	0.01	5.44	9.087462841	up	2.74E-05
Unigene6889_Z-1	0	18	0.01	5.44	9.087462841	up	2.74E-05
Unigene6526_Z-1	0	18	0.01	5.44	9.087462841	up	2.74E-05
Unigene19150_Z-1	0	17	0.01	5.14	9.005624549	up	5.15E-05
Unigene49112_Z-1	0	17	0.01	5.14	9.005624549	up	5.15E-05
Unigene8732_Z-1	0	17	0.01	5.14	9.005624549	up	5.15E-05
Unigene43970_Z-1	0	17	0.01	5.14	9.005624549	up	5.15E-05
Unigene4783_Z-1	0	17	0.01	5.14	9.005624549	up	5.15E-05
Unigene42146_Z-1	0	17	0.01	5.14	9.005624549	up	5.14E-05
Unigene13548_Z-1	0	17	0.01	5.14	9.005624549	up	5.14E-05
Unigene31192_Z-1	0	16	0.01	4.84	8.918863237	up	9.68E-05
Unigene9756_Z-1	0	16	0.01	4.84	8.918863237	up	9.67E-05
Unigene44983_Z-1	0	16	0.01	4.84	8.918863237	up	9.67E-05
Unigene44329_Z-1	0	16	0.01	4.84	8.918863237	up	9.67E-05
Unigene28838_Z-1	0	16	0.01	4.84	8.918863237	up	9.66E-05
Unigene48012_Z-1	0	16	0.01	4.84	8.918863237	up	9.66E-05
Unigene20630_Z-1	0	16	0.01	4.84	8.918863237	up	9.66E-05
Unigene16851_Z-1	0	16	0.01	4.84	8.918863237	up	9.65E-05
Unigene37625_Z-1	0	16	0.01	4.84	8.918863237	up	9.65E-05
Unigene1518_Z-1	0	16	0.01	4.84	8.918863237	up	9.64E-05
Unigene34466_Z-1	0	15	0.01	4.53	8.82336724	up	0.000182193
Unigene22009_Z-1	0	15	0.01	4.53	8.82336724	up	0.000182126
Unigene9772_Z-1	0	15	0.01	4.53	8.82336724	up	0.000182059
Unigene828_Z-1	0	15	0.01	4.53	8.82336724	up	0.000181992
Unigene44978_Z-1	0	15	0.01	4.53	8.82336724	up	0.000181925
Unigene4620_Z-1	0	15	0.01	4.53	8.82336724	up	0.000181859
Unigene44317_Z-1	0	15	0.01	4.53	8.82336724	up	0.000181792
Unigene7017_Z-1	0	15	0.01	4.53	8.82336724	up	0.000181725
Unigene10707_Z-1	0	15	0.01	4.53	8.82336724	up	0.000181659
Unigene4089_Z-1	0	15	0.01	4.53	8.82336724	up	0.000181592
Unigene35277_Z-1	0	15	0.01	4.53	8.82336724	up	0.000181526
Unigene31666_Z-1	0	15	0.01	4.53	8.82336724	up	0.000181459
Unigene11010_Z-1	0	14	0.01	4.23	8.724513853	up	0.000337534
Unigene14757_Z-1	0	14	0.01	4.23	8.724513853	up	0.00033742
Unigene48799_Z-1	0	14	0.01	4.23	8.724513853	up	0.000337307
Unigene41099_Z-1	0	14	0.01	4.23	8.724513853	up	0.000337193
Unigene14558_Z-1	0	14	0.01	4.23	8.724513853	up	0.000337079
Unigene34840_Z-1	0	14	0.01	4.23	8.724513853	up	0.000336966
Unigene16548_Z-1	0	14	0.01	4.23	8.724513853	up	0.000336852
Unigene11233_Z-1	0	14	0.01	4.23	8.724513853	up	0.000336739
Unigene37497_Z-1	0	14	0.01	4.23	8.724513853	up	0.000336625
Unigene27878_Z-1	0	14	0.01	4.23	8.724513853	up	0.000336512
Unigene9562_Z-1	0	14	0.01	4.23	8.724513853	up	0.000336399
Unigene13074_Z-1	0	14	0.01	4.23	8.724513853	up	0.000336285
Unigene755_Z-1	0	14	0.01	4.23	8.724513853	up	0.000336172
Unigene4727_Z-1	0	14	0.01	4.23	8.724513853	up	0.000336059
Unigene33263_Z-1	0	14	0.01	4.23	8.724513853	up	0.000335946
Unigene22356_Z-1	0	13	0.01	3.93	8.618385502	up	0.000634476
Unigene27385_Z-1	0	13	0.01	3.93	8.618385502	up	0.000634277
Unigene39503_Z-1	0	13	0.01	3.93	8.618385502	up	0.000634077
Unigene12015_Z-1	0	13	0.01	3.93	8.618385502	up	0.000633878
Unigene41281_Z-1	0	13	0.01	3.93	8.618385502	up	0.000633679
Unigene22132_Z-1	0	13	0.01	3.93	8.618385502	up	0.00063348
Unigene11361_Z-1	0	13	0.01	3.93	8.618385502	up	0.000633281
Unigene47437_Z-1	0	13	0.01	3.93	8.618385502	up	0.000633082
Unigene19946_Z-1	0	13	0.01	3.93	8.618385502	up	0.000632884
Unigene10802_Z-1	0	13	0.01	3.93	8.618385502	up	0.000632685
Unigene43931_Z-1	2	352	0.59	106.39	7.494431883	up	0.000680381
Unigene23299_Z-1	4	510	1.19	154.14	7.017135912	up	0.000304396
Unigene8434_Z-1	8	969	2.38	292.87	6.943155035	up	4.50E-05
Unigene48413_Z-1	5	446	1.49	134.8	6.499364356	up	0.000195672
Unigene26946_Z-1	3	240	0.89	72.54	6.348827599	up	0.000457843
Unigene40124_Z-1	3	228	0.89	68.91	6.274764211	up	0.000457992
Unigene22929_Z-1	7	499	2.08	150.82	6.180100416	up	7.51E-05
Unigene12517_Z-1	2	134	0.59	40.5	6.101063143	up	0.000680169
Unigene8475_Z-1	29	1829	8.61	552.8	6.004600568	up	2.50E-10
Unigene35566_Z-1	2	120	0.59	36.27	5.941917981	up	0.000679536
Unigene39815_Z-1	5	287	1.49	86.74	5.863313207	up	0.00019553
Unigene24161_Z-1	2	103	0.59	31.13	5.721446812	up	0.000679325
Unigene17277_Z-1	5	259	1.49	78.28	5.71525952	up	0.000195743
Unigene46956_Z-1	4	205	1.19	61.96	5.702303665	up	0.000304814
Unigene24584_Z-1	2	79	0.59	23.88	5.338944072	up	0.000678693
Unigene24436_Z-1	24	920	7.13	278.06	5.285350335	up	4.86E-09
Unigene30179_Z-1	61	2309	18.12	697.87	5.267303454	up	8.25E-13
Unigene46902_Z-1	7	264	2.08	79.79	5.261552513	up	7.50E-05
Unigene41574_Z-1	2	69	0.59	20.85	5.143188619	up	0.000679958
Unigene8515_Z-1	2	67	0.59	20.25	5.101063143	up	0.000678482
Unigene6904_Z-1	3	100	0.89	30.22	5.085554514	up	0.000458589
Unigene41817_Z-1	3	94	0.89	28.41	4.996449685	up	0.000458888
Unigene38993_Z-1	2	59	0.59	17.83	4.917447938	up	0.000680593
Unigene49624_Z-1	4	118	1.19	35.66	4.905273224	up	0.000304187
Unigene1725_Z-1	2	55	0.59	16.62	4.816061617	up	0.000681016
Unigene1527_Z-1	2	55	0.59	16.62	4.816061617	up	0.000678272
Unigene36459_Z-1	3	81	0.89	24.48	4.781654412	up	0.00045829
Unigene40642_Z-1	2	51	0.59	15.41	4.707008097	up	0.000680804
Unigene39895_Z-1	14	346	4.16	104.58	4.651879637	up	1.71E-06
Unigene40761_Z-1	3	71	0.89	21.46	4.59170093	up	0.000457545
Unigene9798_Z-1	16	377	4.75	113.94	4.584202988	up	5.43E-07
Unigene807_Z-1	3	70	0.89	21.16	4.571390481	up	0.000458141
Unigene11248_Z-1	15	350	4.46	105.78	4.56787936	up	9.67E-07
Unigene45578_Z-1	2	45	0.59	13.6	4.526747887	up	0.000678903
Unigene33746_Z-1	3	67	0.89	20.25	4.507972762	up	0.000457248
Unigene44335_Z-1	8	178	2.38	53.8	4.498572694	up	4.50E-05
Unigene13063_Z-1	4	89	1.19	26.9	4.498572694	up	0.000304291
Unigene10226_Z-1	7	154	2.08	46.55	4.484125734	up	7.50E-05
Unigene15619_Z-1	2	43	0.59	13	4.461652859	up	0.000679747
Unigene48142_Z-1	11	236	3.27	71.33	4.447146433	up	9.11E-06
Unigene22377_Z-1	2	42	0.59	12.69	4.426833304	up	0.000679114
Unigene36097_Z-1	20	418	5.94	126.34	4.410704736	up	5.26E-08
Unigene15120_Z-1	2	37	0.59	11.18	4.244061423	up	0.000678068
Unigene34250_Z-1	3	55	0.89	16.62	4.222971236	up	0.000457694
Unigene19941_Z-1	9	160	2.67	48.36	4.178902598	up	2.69E-05
Unigene44287_Z-1	2	35	0.59	10.58	4.164480863	up	0.000677875
Unigene14401_Z-1	2	35	0.59	10.58	4.164480863	up	0.000677665
Unigene13716_Z-1	4	70	1.19	21.16	4.152306149	up	0.000304605
Unigene30264_Z-1	49	840	14.56	253.88	4.124064487	up	9.48E-13
Unigene19648_Z-1	3	51	0.89	15.41	4.113917716	up	0.000458439
Unigene23164_Z-1	3	50	0.89	15.11	4.085554514	up	0.0004571
Unigene28306_Z-1	2	33	0.59	9.97	4.078806645	up	0.000677516
Unigene29202_Z-1	39	643	11.59	194.34	4.067630403	up	3.42E-12
Unigene29643_Z-1	6	98	1.78	29.62	4.056622494	up	0.000122332
Unigene3273_Z-1	5	82	1.49	24.78	4.055791952	up	0.000195886
Unigene35625_Z-1	19	293	5.64	88.56	3.972888154	up	9.55E-08
Unigene14550_Z-1	3	46	0.89	13.9	3.965135737	up	0.000457397
Unigene25422_Z-1	4	61	1.19	18.44	3.953805177	up	0.000304709
Unigene39112_Z-1	22	334	6.54	100.95	3.948206465	up	1.62E-08
plpn0_0005_G06.ab1	42	624	12.48	188.6	3.917639837	up	2.82E-12
Unigene454_Z-1	13	193	3.86	58.33	3.917565322	up	2.98E-06
Unigene42796_Z-1	38	561	11.29	169.56	3.90867848	up	4.12E-12
Unigene3414_Z-1	8	118	2.38	35.66	3.905273224	up	4.50E-05
Unigene5567_Z-1	3	44	0.89	13.3	3.901477099	up	0.000458738
Unigene33292_Z-1	2	29	0.59	8.76	3.89214401	up	0.000678126
Unigene1938_Z-1	9	131	2.67	39.59	3.89022442	up	2.69E-05
Unigene40976_Z-1	68	987	20.2	298.31	3.884385143	up	0
Unigene27989_Z-1	100	1446	29.71	437.04	3.878744818	up	1.58E-13
Unigene36415_Z-1	14	202	4.16	61.05	3.875335862	up	1.70E-06
Unigene461_Z-1	6	86	1.78	25.99	3.868007488	up	0.000122427
Unigene41764_Z-1	5	71	1.49	21.46	3.84826584	up	0.000195459
Unigene27886_Z-1	14	198	4.16	59.84	3.846454742	up	1.70E-06
Unigene45377_Z-1	26	363	7.72	109.71	3.828950375	up	1.47E-09
Unigene46109_Z-1	18	248	5.35	74.96	3.808510156	up	1.71E-07
Unigene21037_Z-1	4	55	1.19	16.62	3.803886903	up	0.0003045
Unigene13488_Z-1	18	247	5.35	74.65	3.802531464	up	1.71E-07
Unigene42461_Z-1	6	82	1.78	24.78	3.799227041	up	0.000122238
Unigene372_Z-1	2	27	0.59	8.16	3.789782293	up	0.000680795
Unigene36911_Z-1	2	27	0.59	8.16	3.789782293	up	0.000680585
Unigene42330_Z-1	6	80	1.78	24.18	3.763865098	up	0.000122379
Unigene32548_Z-1	3	40	0.89	12.09	3.763865098	up	0.000456959
Unigene19760_Z-1	35	466	10.4	140.84	3.759401699	up	1.05E-11
Unigene42244_Z-1	2	26	0.59	7.86	3.735742453	up	0.000683915
Unigene10797_Z-1	2	26	0.59	7.86	3.735742453	up	0.000683703
Unigene6808_Z-1	3	39	0.89	11.79	3.727614572	up	0.000456816
Unigene41693_Z-1	43	552	12.77	166.84	3.707634787	up	2.86E-12
Unigene7974_Z-1	61	769	18.12	232.42	3.681079359	up	8.23E-13
Unigene17724_Z-1	2	25	0.59	7.56	3.679599375	up	0.000689924
Unigene40662_Z-1	7	87	2.08	26.29	3.659858708	up	7.50E-05
Unigene50827_Z-1	12	144	3.56	43.52	3.61172941	up	5.25E-06
Unigene1244_Z-1	2	23	0.59	6.95	3.558226118	up	0.000722275
Unigene8402_Z-1	6	69	1.78	20.85	3.550098237	up	0.000122191
Unigene12767_Z-1	7	80	2.08	24.18	3.539158811	up	7.50E-05
Unigene44235_Z-1	13	146	3.86	44.13	3.515086995	up	2.99E-06
Unigene29070_Z-1	4	45	1.19	13.6	3.514573173	up	0.000304085
Unigene32209_Z-1	4	45	1.19	13.6	3.514573173	up	0.000303981
Unigene6657_Z-1	4	45	1.19	13.6	3.514573173	up	0.000303877
Unigene26608_Z-1	7	78	2.08	23.57	3.502296325	up	7.49E-05
Unigene17946_Z-1	2	22	0.59	6.65	3.494567481	up	0.000761859
Unigene26326_Z-1	2	22	0.59	6.65	3.494567481	up	0.000761626
Unigene38413_Z-1	2	22	0.59	6.65	3.494567481	up	0.000761393
Unigene12305_Z-1	9	97	2.67	29.32	3.456973456	up	2.69E-05
Unigene19120_Z-1	3	32	0.89	9.67	3.441638649	up	0.000457713
Unigene50199_Z-1	2	21	0.59	6.35	3.427969732	up	0.000818686
Unigene47493_Z-1	2	21	0.59	6.35	3.427969732	up	0.000818442
Unigene14807_Z-1	2	21	0.59	6.35	3.427969732	up	0.000818199
Unigene33471_Z-1	2	21	0.59	6.35	3.427969732	up	0.000817955
Unigene37849_Z-1	366	3786	108.72	1144.28	3.39575085	up	0
Unigene3379_Z-1	79	803	23.47	242.7	3.370284362	up	0
Unigene35905_Z-1	13	132	3.86	39.9	3.369715994	up	2.99E-06
Unigene36406_Z-1	9	91	2.67	27.5	3.364519972	up	2.70E-05
Unigene41706_Z-1	17	172	5.05	51.99	3.363878862	up	3.05E-07
Unigene4153_Z-1	2	20	0.59	6.04	3.35576169	up	0.000951185
Unigene8933_Z-1	2	20	0.59	6.04	3.35576169	up	0.000950905
Unigene3489_Z-1	2	20	0.59	6.04	3.35576169	up	0.000950626
Unigene8147_Z-1	6	60	1.78	18.13	3.348429779	up	0.000122285
Unigene8713_Z-1	18	180	5.35	54.4	3.345995855	up	1.71E-07
Unigene27566_Z-1	5	50	1.49	15.11	3.342119425	up	0.000195815
Unigene49228_Z-1	5	50	1.49	15.11	3.342119425	up	0.000195601
Unigene27876_Z-1	9	88	2.67	26.6	3.316514599	up	2.69E-05
Unigene7215_Z-1	9	86	2.67	25.99	3.283044987	up	2.70E-05
Unigene34579_Z-1	58	548	17.23	165.63	3.2649694	up	1.17E-13
Unigene45585_Z-1	5	47	1.49	14.21	3.253522319	up	0.000195391
Unigene21011_Z-1	3	28	0.89	8.46	3.248780422	up	0.000468062
Unigene50663_Z-1	14	129	4.16	38.99	3.228448721	up	1.70E-06
Unigene39240_Z-1	5	46	1.49	13.9	3.221700647	up	0.000195322
Unigene15742_Z-1	10	91	2.97	27.5	3.210896782	up	1.57E-05
Unigene25044_Z-1	3	27	0.89	8.16	3.196691911	up	0.000476166
Unigene43082_Z-1	4	36	1.19	10.88	3.192645078	up	0.000303845
Unigene38317_Z-1	4	36	1.19	10.88	3.192645078	up	0.000303741
Unigene11241_Z-1	5	45	1.49	13.6	3.190222416	up	0.000195257
Unigene24558_Z-1	5	45	1.49	13.6	3.190222416	up	0.000195186
Unigene42108_Z-1	5	44	1.49	13.3	3.15804201	up	0.000195125
Unigene36048_Z-1	56	490	16.64	148.1	3.153844302	up	2.14E-13
Unigene8489_Z-1	17	147	5.05	44.43	3.137178848	up	3.04E-07
Unigene47797_Z-1	16	138	4.75	41.71	3.134393894	up	5.43E-07
Unigene39821_Z-1	574	4953	170.51	1497	3.134145964	up	8.85E-12
Unigene12402_Z-1	7	60	2.08	18.13	3.123723492	up	7.49E-05
Unigene36520_Z-1	4	34	1.19	10.28	3.110806786	up	0.000304673
Unigene34668_Z-1	75	636	22.28	192.23	3.109012367	up	0
Unigene6649_Z-1	56	470	16.64	142.05	3.093671493	up	2.13E-13
Unigene18489_Z-1	3	25	0.89	7.56	3.086508993	up	0.000522184
Unigene23812_Z-1	6	50	1.78	15.11	3.085554514	up	0.000122147
Unigene42633_Z-1	89	742	26.44	224.26	3.084378236	up	0
Unigene12832_Z-1	4	33	1.19	9.97	3.066631931	up	0.000305795
Unigene50101_Z-1	4	33	1.19	9.97	3.066631931	up	0.00030569
Unigene39030_Z-1	12	96	3.56	29.02	3.027098373	up	5.24E-06
Unigene30319_Z-1	3	24	0.89	7.25	3.026103754	up	0.000579075
Unigene39455_Z-1	20	160	5.94	48.36	3.025279408	up	5.27E-08
Unigene28377_Z-1	65	518	19.31	156.56	3.019295592	up	0
Unigene41334_Z-1	24	189	7.13	57.12	3.002021998	up	4.85E-09
Unigene47974_Z-1	7	55	2.08	16.62	2.998264949	up	7.49E-05
Unigene7736_Z-1	82	644	24.36	194.64	2.998222187	up	0
Unigene25736_Z-1	29	227	8.61	68.61	2.994333724	up	2.50E-10
Unigene48196_Z-1	16	124	4.75	37.48	2.980121534	up	5.43E-07
Unigene25095_Z-1	24	185	7.13	55.91	2.971132363	up	4.84E-09
Unigene24163_Z-1	3	23	0.89	6.95	2.965135737	up	0.000676505
Unigene40868_Z-1	17	129	5.05	38.99	2.948748862	up	3.05E-07
Unigene8636_Z-1	9	68	2.67	20.55	2.944226747	up	2.69E-05
Unigene13222_Z-1	44	329	13.07	99.44	2.927567155	up	2.00E-12
Unigene49263_Z-1	10	74	2.97	22.37	2.91303042	up	1.57E-05
Unigene41751_Z-1	5	37	1.49	11.18	2.907535952	up	0.0001963
Unigene16727_Z-1	8	59	2.38	17.83	2.905273224	up	4.50E-05
Unigene33747_Z-1	3	22	0.89	6.65	2.901477099	up	0.00082769
Unigene41599_Z-1	122	884	36.24	267.18	2.882157157	up	9.19E-13
Unigene45213_Z-1	8	58	2.38	17.53	2.880792517	up	4.49E-05
Unigene46961_Z-1	4	29	1.19	8.76	2.879969296	up	0.000331383
Unigene28358_Z-1	9	65	2.67	19.65	2.879617665	up	2.70E-05
Unigene45254_Z-1	14	100	4.16	30.22	2.860848227	up	1.70E-06
Unigene28138_Z-1	64	452	19.01	136.61	2.845232657	up	0
Unigene48058_Z-1	5	35	1.49	10.58	2.827955392	up	0.000198714
Unigene22353_Z-1	42	293	12.48	88.56	2.827037288	up	2.82E-12
Unigene45379_Z-1	65	450	19.31	136.01	2.816292659	up	0
Unigene47289_Z-1	14	96	4.16	29.02	2.802392086	up	1.71E-06
Unigene2337_Z-1	9	61	2.67	18.44	2.787927009	up	2.69E-05
Unigene42675_Z-1	9	61	2.67	18.44	2.787927009	up	2.69E-05
Unigene38285_Z-1	18	122	5.35	36.87	2.78483662	up	1.71E-07
Unigene33530_Z-1	7	47	2.08	14.21	2.772251121	up	7.49E-05
Unigene10423_Z-1	13	87	3.86	26.29	2.767841389	up	2.99E-06
Unigene46537_Z-1	6	40	1.78	12.09	2.763865098	up	0.000123032
Unigene7175_Z-1	6	40	1.78	12.09	2.763865098	up	0.000122985
Unigene40646_Z-1	9	60	2.67	18.13	2.763467278	up	2.69E-05
Unigene50149_Z-1	18	119	5.35	35.97	2.749183363	up	1.71E-07
Unigene47467_Z-1	5	33	1.49	9.97	2.742281174	up	0.000206424
Unigene11142_Z-1	85	559	25.25	168.95	2.742241058	up	0
Unigene41606_Z-1	14	92	4.16	27.81	2.740948311	up	1.70E-06
Unigene20428_Z-1	21	138	6.24	41.71	2.740775378	up	2.93E-08
Unigene49885_Z-1	55	358	16.34	108.2	2.727220611	up	0
Unigene7591_Z-1	27	175	8.02	52.89	2.721320834	up	8.18E-10
Unigene30670_Z-1	38	246	11.29	74.35	2.719287256	up	4.12E-12
Unigene46957_Z-1	24	155	7.13	46.85	2.716075066	up	4.85E-09
Unigene33864_Z-1	7	45	2.08	13.6	2.708951218	up	7.50E-05
Unigene1861_Z-1	19	121	5.64	36.57	2.696893559	up	9.56E-08
Unigene17829_Z-1	11	70	3.27	21.16	2.693977087	up	9.11E-06
Unigene48384_Z-1	20	126	5.94	38.08	2.680498643	up	5.27E-08
Unigene1500_Z-1	10	63	2.97	19.04	2.680498643	up	1.57E-05
Unigene11982_Z-1	7	44	2.08	13.3	2.676770812	up	7.52E-05
Unigene28756_Z-1	7	44	2.08	13.3	2.676770812	up	7.51E-05
Unigene49575_Z-1	37	231	10.99	69.82	2.667448971	up	5.20E-12
Unigene33518_Z-1	81	502	24.06	151.72	2.656702729	up	1.00E-12
Unigene15355_Z-1	15	93	4.46	28.11	2.655967838	up	9.67E-07
Unigene20970_Z-1	11	68	3.27	20.55	2.651775853	up	9.11E-06
Unigene29450_Z-1	11	68	3.27	20.55	2.651775853	up	9.10E-06
Unigene10950_Z-1	6	37	1.78	11.18	2.650971042	up	0.000126087
Unigene12295_Z-1	102	628	30.3	189.81	2.647166303	up	0
Unigene45473_Z-1	8	49	2.38	14.81	2.637538162	up	4.50E-05
Unigene2511_Z-1	10	61	2.97	18.44	2.63430382	up	1.57E-05
Unigene7029_Z-1	60	362	17.82	109.41	2.618175364	up	0
Unigene40425_Z-1	9	54	2.67	16.32	2.61172941	up	2.69E-05
Unigene10114_Z-1	6	36	1.78	10.88	2.61172941	up	0.000129291
Unigene26723_Z-1	4	24	1.19	7.25	2.607019422	up	0.000762558
Unigene35989_Z-1	4	24	1.19	7.25	2.607019422	up	0.000762325
Unigene15259_Z-1	5	30	1.49	9.07	2.60579022	up	0.000254347
Unigene37561_Z-1	49	293	14.56	88.56	2.604644867	up	9.47E-13
Unigene2009_Z-1	40	239	11.88	72.24	2.604263057	up	2.86E-12
Unigene13316_Z-1	11	65	3.27	19.65	2.587166772	up	9.10E-06
Unigene27654_Z-1	7	41	2.08	12.39	2.574520754	up	7.65E-05
Unigene43585_Z-1	41	240	12.18	72.54	2.574262612	up	3.60E-12
Unigene50088_Z-1	6	35	1.78	10.58	2.571390481	up	0.00013508
Unigene26404_Z-1	26	151	7.72	45.64	2.563626039	up	1.47E-09
Unigene10699_Z-1	5	29	1.49	8.76	2.555618539	up	0.000300131
Unigene27820_Z-1	16	92	4.75	27.81	2.549604326	up	5.42E-07
Unigene19301_Z-1	8	46	2.38	13.9	2.546051404	up	4.53E-05
Unigene3674_Z-1	8	46	2.38	13.9	2.546051404	up	4.53E-05
Unigene32610_Z-1	27	154	8.02	46.55	2.537107026	up	8.19E-10
Unigene34548_Z-1	10	57	2.97	17.23	2.536387865	up	1.57E-05
Unigene43073_Z-1	246	1387	73.08	419.21	2.520124593	up	5.93E-12
Unigene49173_Z-1	22	124	6.54	37.48	2.518758412	up	1.62E-08
Unigene7927_Z-1	8	45	2.38	13.6	2.514573173	up	4.56E-05
Unigene6877_Z-1	8	45	2.38	13.6	2.514573173	up	4.56E-05
Unigene39684_Z-1	28	157	8.32	47.45	2.511752654	up	4.51E-10
Unigene8244_Z-1	5	28	1.49	8.46	2.505345333	up	0.000373388
Unigene46316_Z-1	7	39	2.08	11.79	2.502908285	up	7.98E-05
Unigene12332_Z-1	15	83	4.46	25.09	2.491996855	up	9.66E-07
Unigene25623_Z-1	87	478	25.84	144.47	2.483091965	up	0
Unigene28939_Z-1	33	181	9.8	54.71	2.480950901	up	2.73E-11
Unigene9074_Z-1	15	82	4.46	24.78	2.474060572	up	9.66E-07
Unigene6755_Z-1	5	27	1.49	8.16	2.453256822	up	0.000496261
Unigene19790_Z-1	8	43	2.38	13	2.449478145	up	4.70E-05
Unigene18238_Z-1	103	553	30.6	167.14	2.449453483	up	0
Unigene29526_Z-1	11	59	3.27	17.83	2.446944162	up	9.11E-06
Unigene28571_Z-1	39	209	11.59	63.17	2.446359006	up	3.43E-12
Unigene31287_Z-1	91	480	27.03	145.08	2.424215233	up	0
Unigene21185_Z-1	115	606	34.16	183.16	2.42272459	up	0
Unigene38422_Z-1	73	384	21.69	116.06	2.419768876	up	0
Unigene39847_Z-1	226	1176	67.13	355.43	2.404535909	up	5.60E-13
Unigene35885_Z-1	10	52	2.97	15.72	2.404066381	up	1.58E-05
Unigene25286_Z-1	25	130	7.43	39.29	2.402728052	up	2.67E-09
Unigene7751_Z-1	5	26	1.49	7.86	2.399216982	up	0.000702236
Unigene12974_Z-1	5	26	1.49	7.86	2.399216982	up	0.000702019
Unigene38051_Z-1	22	114	6.54	34.46	2.397560161	up	1.62E-08
Unigene36432_Z-1	11	57	3.27	17.23	2.397560161	up	9.13E-06
Unigene44430_Z-1	6	31	1.78	9.37	2.396171807	up	0.000237967
Unigene40019_Z-1	7	36	2.08	10.88	2.387023123	up	0.00010128
Unigene21062_Z-1	80	411	23.76	124.22	2.386290732	up	0
Unigene18711_Z-1	24	123	7.13	37.18	2.382552788	up	4.86E-09
Unigene12490_Z-1	8	41	2.38	12.39	2.380142709	up	5.12E-05
Unigene445_Z-1	20	102	5.94	30.83	2.375800053	up	5.26E-08
Unigene41914_Z-1	145	738	43.07	223.05	2.372611919	up	0
Unigene8655_Z-1	22	112	6.54	33.85	2.371793293	up	1.62E-08
Unigene42407_Z-1	30	152	8.91	45.94	2.36625352	up	1.40E-10
Unigene29405_Z-1	20	101	5.94	30.53	2.361692753	up	5.28E-08
Unigene48246_Z-1	93	466	27.63	140.84	2.349749665	up	5.42E-13
Unigene38538_Z-1	21	105	6.24	31.74	2.346684194	up	2.93E-08
Unigene10648_Z-1	45	225	13.37	68	2.346535281	up	4.43E-13
Unigene14259_Z-1	48	239	14.26	72.24	2.340823911	up	2.58E-12
Unigene46794_Z-1	33	162	9.8	48.96	2.320749904	up	2.74E-11
Unigene12064_Z-1	956	4689	283.99	1417.21	2.319141516	up	0
Unigene47817_Z-1	12	58	3.56	17.53	2.29987685	up	5.31E-06
Unigene27952_Z-1	6	29	1.78	8.76	2.299053629	up	0.000447099
Unigene14406_Z-1	6	29	1.78	8.76	2.299053629	up	0.000446953
Unigene5180_Z-1	6	29	1.78	8.76	2.299053629	up	0.000446807
Unigene20199_Z-1	359	1733	106.64	523.78	2.296212287	up	0
Unigene12177_Z-1	20	96	5.94	29.02	2.288512683	up	5.26E-08
Unigene30273_Z-1	10	48	2.97	14.51	2.288512683	up	1.72E-05
Unigene49415_Z-1	46	218	13.66	65.89	2.270102043	up	1.89E-12
Unigene10554_Z-1	11	52	3.27	15.72	2.265238677	up	9.66E-06
Unigene46754_Z-1	41	192	12.18	58.03	2.252284796	up	3.59E-12
Unigene6355_Z-1	28	131	8.32	39.59	2.250480634	up	4.51E-10
Unigene47073_Z-1	9	42	2.67	12.69	2.248780422	up	3.79E-05
Unigene20148_Z-1	6	28	1.78	8.46	2.248780422	up	0.000655034
Unigene21830_Z-1	18	84	5.35	25.39	2.246649598	up	1.70E-07
Unigene12116_Z-1	32	149	9.51	45.03	2.243369231	up	4.61E-11
Unigene24706_Z-1	30	139	8.91	42.01	2.237235449	up	1.40E-10
Unigene21777_Z-1	16	74	4.75	22.37	2.235565838	up	5.44E-07
Unigene27881_Z-1	12	55	3.56	16.62	2.222971236	up	5.63E-06
Unigene3095_Z-1	7	32	2.08	9.67	2.216932361	up	0.000280489
Unigene32455_Z-1	27	123	8.02	37.18	2.212852628	up	8.17E-10
Unigene30367_Z-1	70	318	20.79	96.11	2.208796789	up	0
Unigene12907_Z-1	19	86	5.64	25.99	2.204189566	up	9.55E-08
Unigene40328_Z-1	169	765	50.2	231.21	2.203444528	up	0
Unigene40193_Z-1	23	104	6.83	31.43	2.202184789	up	8.78E-09
Unigene43357_Z-1	25	113	7.43	34.15	2.200451463	up	2.67E-09
Unigene42557_Z-1	150	677	44.56	204.62	2.199126026	up	0
Unigene12202_Z-1	6	27	1.78	8.16	2.196691911	up	0.000973261
Unigene28386_Z-1	20	90	5.94	27.2	2.195071815	up	5.26E-08
Unigene1370_Z-1	8	36	2.38	10.88	2.192645078	up	0.000125235
Unigene23070_Z-1	37	166	10.99	50.17	2.190633552	up	5.19E-12
Unigene10994_Z-1	19	85	5.64	25.69	2.187439823	up	9.55E-08
Unigene41267_Z-1	17	76	5.05	22.97	2.185395564	up	3.06E-07
Unigene40911_Z-1	51	227	15.15	68.61	2.179101073	up	1.31E-13
Unigene9465_Z-1	14	62	4.16	18.74	2.17146552	up	1.79E-06
Unigene29331_Z-1	10	44	2.97	13.3	2.16289141	up	2.76E-05
Unigene33355_Z-1	29	127	8.61	38.38	2.156269569	up	2.50E-10
Unigene40122_Z-1	52	227	15.45	68.61	2.150812028	up	1.41E-12
Unigene27142_Z-1	9	39	2.67	11.79	2.142652071	up	7.71E-05
Unigene32929_Z-1	16	69	4.75	20.85	2.134047965	up	5.63E-07
Unigene18873_Z-1	66	284	19.61	85.84	2.130060541	up	0
Unigene11566_Z-1	106	454	31.49	137.22	2.123525109	up	0
Unigene47759_Z-1	75	320	22.28	96.72	2.118065012	up	0
Unigene15074_Z-1	391	1662	116.15	502.32	2.112617563	up	7.00E-12
Unigene43838_Z-1	36	152	10.69	45.94	2.103489004	up	7.11E-12
Unigene32061_Z-1	70	295	20.79	89.16	2.100506858	up	0
Unigene8161_Z-1	10	42	2.97	12.69	2.095157233	up	4.70E-05
Unigene26321_Z-1	10	42	2.97	12.69	2.095157233	up	4.70E-05
Unigene21217_Z-1	26	109	7.72	32.94	2.093167802	up	1.47E-09
Unigene15639_Z-1	11	46	3.27	13.9	2.087722342	up	2.13E-05
Unigene27411_Z-1	17	71	5.05	21.46	2.087294783	up	3.27E-07
Unigene46681_Z-1	314	1309	93.28	395.63	2.084512134	up	1.71E-12
Unigene42626_Z-1	44	183	13.07	55.31	2.081281201	up	1.99E-12
Unigene8559_Z-1	20	83	5.94	25.09	2.078577635	up	5.37E-08
Unigene39897_Z-1	40	166	11.88	50.17	2.078290102	up	2.86E-12
Unigene24678_Z-1	27	112	8.02	33.85	2.077481692	up	8.17E-10
Unigene12887_Z-1	7	29	2.08	8.76	2.074347341	up	0.000911751
Unigene45770_Z-1	356	1464	105.75	442.48	2.064954584	up	1.13E-11
Unigene23478_Z-1	27	111	8.02	33.55	2.064638625	up	8.17E-10
Unigene35541_Z-1	18	74	5.35	22.37	2.06395446	up	1.84E-07
Unigene40376_Z-1	105	430	31.19	129.96	2.058912191	up	0
Unigene17741_Z-1	21	86	6.24	25.99	2.0583387	up	3.00E-08
Unigene30452_Z-1	63	257	18.71	77.68	2.053733642	up	0
Unigene40875_Z-1	94	383	27.92	115.76	2.05176598	up	0
Unigene12139_Z-1	31	126	9.21	38.08	2.047760417	up	7.96E-11
Unigene45528_Z-1	15	61	4.46	18.44	2.047723041	up	1.38E-06
Unigene44394_Z-1	45	181	13.37	54.71	2.03280509	up	4.43E-13
Unigene34101_Z-1	12	48	3.56	14.51	2.027098373	up	1.73E-05
Unigene15442_Z-1	9	36	2.67	10.88	2.02676691	up	0.000230663
Unigene43382_Z-1	9	36	2.67	10.88	2.02676691	up	0.000230581
Unigene29755_Z-1	67	268	19.9	81	2.025153477	up	0
Unigene45064_Z-1	25	100	7.43	30.22	2.024069545	up	2.71E-09
Unigene41996_Z-1	58	231	17.23	69.82	2.018717655	up	1.17E-13
Unigene40232_Z-1	241	956	71.59	288.94	2.012939955	up	4.72E-12
Unigene38451_Z-1	32	127	9.51	38.38	2.012837465	up	4.61E-11
Unigene49423_Z-1	26	103	7.72	31.13	2.011632824	up	1.49E-09
Unigene47425_Z-1	122	479	36.24	144.77	1.99810781	up	9.13E-13
Unigene13766_Z-1	40	157	11.88	47.45	1.997873251	up	2.86E-12
Unigene11587_Z-1	13	51	3.86	15.41	1.997194109	up	1.03E-05
Unigene2141_Z-1	13	51	3.86	15.41	1.997194109	up	1.03E-05
Unigene30665_Z-1	12	47	3.56	14.21	1.996957408	up	2.45E-05
Unigene43476_Z-1	24	94	7.13	28.41	1.99442485	up	5.10E-09
Unigene14237_Z-1	11	43	3.27	13	1.991149082	up	5.82E-05
Unigene39573_Z-1	26	101	7.72	30.53	1.983554837	up	1.53E-09
Unigene26363_Z-1	74	287	21.98	86.74	1.980506057	up	0
Unigene50248_Z-1	41	159	12.18	48.06	1.980322515	up	3.60E-12
Unigene2643_Z-1	16	62	4.75	18.74	1.980121534	up	1.21E-06
Unigene5583_Z-1	8	31	2.38	9.37	1.977087474	up	0.00084542
Unigene30758_Z-1	29	112	8.61	33.85	1.975070691	up	2.55E-10
Unigene19938_Z-1	58	224	17.23	67.7	1.974233132	up	1.17E-13
Unigene14007_Z-1	13	50	3.86	15.11	1.968830908	up	1.47E-05
Unigene28619_Z-1	22	84	6.54	25.39	1.956897854	up	2.13E-08
Unigene27139_Z-1	219	833	65.06	251.77	1.952263659	up	7.78E-12
Unigene13001_Z-1	19	72	5.64	21.76	1.947911489	up	1.88E-07
Unigene40013_Z-1	24	91	7.13	27.5	1.947457637	up	5.97E-09
Unigene28390_Z-1	9	34	2.67	10.28	1.944928618	up	0.000520119
Unigene4206_Z-1	9	34	2.67	10.28	1.944928618	up	0.000519953
Unigene49175_Z-1	105	396	31.19	119.69	1.940147164	up	0
Unigene25072_Z-1	69	260	20.5	78.58	1.938538258	up	0
Unigene20551_Z-1	455	1712	135.16	517.44	1.936723328	up	6.17E-12
Unigene37982_Z-1	33	124	9.8	37.48	1.935267299	up	2.80E-11
Unigene45124_Z-1	170	638	50.5	192.83	1.932974227	up	7.77E-12
Unigene14315_Z-1	49	183	14.56	55.31	1.925529987	up	9.45E-13
Unigene42617_Z-1	41	153	12.18	46.24	1.924627265	up	3.59E-12
Unigene42794_Z-1	95	353	28.22	106.69	1.918635066	up	0
Unigene16158_Z-1	14	52	4.16	15.72	1.917945784	up	1.28E-05
Unigene8831_Z-1	17	63	5.05	19.04	1.914678186	up	1.32E-06
Unigene9942_Z-1	61	226	18.12	68.31	1.914513837	up	8.21E-13
Unigene32837_Z-1	10	37	2.97	11.18	1.912385352	up	0.000315794
Unigene42239_Z-1	23	85	6.83	25.69	1.911249407	up	1.69E-08
Unigene41795_Z-1	57	210	16.93	63.47	1.906492869	up	1.43E-12
Unigene46167_Z-1	190	695	56.44	210.06	1.896011575	up	5.76E-12
Unigene438_Z-1	20	73	5.94	22.06	1.892897955	up	1.94E-07
Unigene45789_Z-1	20	73	5.94	22.06	1.892897955	up	1.93E-07
Unigene17772_Z-1	14	51	4.16	15.41	1.889211428	up	1.91E-05
Unigene11651_Z-1	27	98	8.02	29.62	1.884897499	up	1.47E-09
Unigene41569_Z-1	32	116	9.51	35.06	1.88230875	up	5.88E-11
Unigene7440_Z-1	23	83	6.83	25.09	1.877154987	up	2.88E-08
Unigene36093_Z-1	23	83	6.83	25.09	1.877154987	up	2.87E-08
Unigene532_Z-1	64	231	19.01	69.82	1.876881825	up	0
Unigene9230_Z-1	65	234	19.31	70.72	1.87277011	up	0
Unigene48820_Z-1	25	90	7.43	27.2	1.872172536	up	7.11E-09
Unigene46185_Z-1	263	941	78.13	284.41	1.864023672	up	3.50E-12
Unigene1413_Z-1	101	361	30	109.11	1.862748926	up	0
Unigene47167_Z-1	14	50	4.16	15.11	1.860848227	up	2.84E-05
Unigene47596_Z-1	14	50	4.16	15.11	1.860848227	up	2.84E-05
Unigene16221_Z-1	193	688	57.33	207.94	1.858805122	up	1.49E-12
Unigene11287_Z-1	11	39	3.27	11.79	1.850201177	up	0.000290082
Unigene2763_Z-1	22	78	6.54	23.57	1.849589218	up	9.67E-08
Unigene24341_Z-1	13	46	3.86	13.9	1.84841213	up	7.08E-05
Unigene5404_Z-1	28	99	8.32	29.92	1.846454742	up	1.43E-09
Unigene9442_Z-1	34	120	10.1	36.27	1.844421452	up	2.80E-11
Unigene30771_Z-1	17	60	5.05	18.13	1.844023632	up	4.08E-06
Unigene33508_Z-1	116	409	34.46	123.62	1.842917563	up	2.36E-12
Unigene28335_Z-1	67	236	19.9	71.33	1.841740543	up	0
Unigene41305_Z-1	73	257	21.69	77.68	1.840513148	up	0
Unigene25439_Z-1	137	482	40.7	145.68	1.839702128	up	6.20E-12
Unigene44993_Z-1	65	228	19.31	68.91	1.835365193	up	0
Unigene50641_Z-1	12	42	3.56	12.69	1.833742923	up	0.000176045
Unigene22675_Z-1	20	70	5.94	21.16	1.832804791	up	5.84E-07
Unigene20315_Z-1	10	35	2.97	10.58	1.832804791	up	0.000722012
Unigene9517_Z-1	10	35	2.97	10.58	1.832804791	up	0.00072179
Unigene12697_Z-1	14	49	4.16	14.81	1.831916207	up	4.27E-05
Unigene4880_Z-1	18	63	5.35	19.04	1.831422682	up	2.44E-06
Unigene14053_Z-1	18	63	5.35	19.04	1.831422682	up	2.44E-06
Unigene45635_Z-1	17	59	5.05	17.83	1.81995141	up	6.10E-06
Unigene38828_Z-1	11	38	3.27	11.49	1.813016257	up	0.000435976
Unigene42879_Z-1	355	1224	105.46	369.94	1.810595399	up	9.08E-12
Unigene17534_Z-1	16	55	4.75	16.62	1.806920964	up	1.54E-05
Unigene20932_Z-1	47	161	13.96	48.66	1.801437379	up	0
Unigene12132_Z-1	52	178	15.45	53.8	1.799999335	up	1.41E-12
Unigene38770_Z-1	18	61	5.35	18.44	1.785227859	up	5.53E-06
Unigene31728_Z-1	194	657	57.63	198.57	1.784755752	up	1.12E-11
Unigene10688_Z-1	13	44	3.86	13.3	1.784753493	up	0.000159166
Unigene46327_Z-1	13	44	3.86	13.3	1.784753493	up	0.000159107
Unigene13039_Z-1	19	64	5.64	19.34	1.777820727	up	3.29E-06
Unigene11827_Z-1	11	37	3.27	11.18	1.773557647	up	0.000655975
Unigene42062_Z-1	11	37	3.27	11.18	1.773557647	up	0.00065577
Unigene23380_Z-1	14	47	4.16	14.21	1.772251121	up	9.59E-05
Unigene13101_Z-1	18	60	5.35	18.13	1.760768128	up	8.32E-06
Unigene49052_Z-1	15	50	4.46	15.11	1.760388045	up	5.79E-05
Unigene46042_Z-1	59	196	17.53	59.24	1.756745645	up	3.70E-13
Unigene27645_Z-1	79	262	23.47	79.19	1.754500418	up	0
Unigene41200_Z-1	35	116	10.4	35.06	1.753242468	up	1.60E-10
Unigene25165_Z-1	24	79	7.13	23.88	1.743828855	up	2.48E-07
Unigene12210_Z-1	129	424	38.32	128.15	1.741664012	up	0
Unigene43360_Z-1	205	672	60.9	203.11	1.737747138	up	1.08E-11
Unigene12968_Z-1	25	82	7.43	24.78	1.737742072	up	1.50E-07
Unigene33660_Z-1	65	213	19.31	64.38	1.737264413	up	0
Unigene49212_Z-1	33	108	9.8	32.64	1.735787403	up	1.01E-09
Unigene8207_Z-1	92	300	27.33	90.67	1.730139825	up	0
Unigene43332_Z-1	27	88	8.02	26.6	1.729752104	up	5.27E-08
Unigene44874_Z-1	122	396	36.24	119.69	1.723647761	up	9.16E-13
Unigene50214_Z-1	25	81	7.43	24.48	1.720169442	up	2.24E-07
Unigene9188_Z-1	21	68	6.24	20.55	1.71952046	up	2.65E-06
Unigene38094_Z-1	21	68	6.24	20.55	1.71952046	up	2.65E-06
Unigene31681_Z-1	59	190	17.53	57.43	1.711978566	up	3.70E-13
Unigene8623_Z-1	60	193	17.82	58.33	1.710740737	up	0
Unigene41671_Z-1	40	128	11.88	38.69	1.703425893	up	4.11E-11
Unigene48358_Z-1	40	128	11.88	38.69	1.703425893	up	4.11E-11
Unigene8901_Z-1	20	64	5.94	19.34	1.703052959	up	6.66E-06
Unigene30984_Z-1	45	144	13.37	43.52	1.702679091	up	2.43E-12
Unigene43641_Z-1	45	144	13.37	43.52	1.702679091	up	2.43E-12
Unigene40623_Z-1	67	214	19.9	64.68	1.700551248	up	0
Unigene50310_Z-1	57	182	16.93	55.01	1.70011193	up	1.43E-12
Unigene45419_Z-1	125	399	37.13	120.59	1.699453056	up	0
Unigene28440_Z-1	16	51	4.75	15.41	1.697867443	up	7.75E-05
Unigene16987_Z-1	16	51	4.75	15.41	1.697867443	up	7.75E-05
Unigene39325_Z-1	91	290	27.03	87.65	1.697192579	up	0
Unigene11201_Z-1	76	242	22.58	73.14	1.695615141	up	0
Unigene8867_Z-1	38	121	11.29	36.57	1.695615141	up	1.70E-10
Unigene34052_Z-1	190	604	56.44	182.55	1.693501776	up	5.76E-12
Unigene44540_Z-1	73	232	21.69	70.12	1.692795943	up	0
Unigene31689_Z-1	17	54	5.05	16.32	1.692285764	up	4.65E-05
Unigene32414_Z-1	171	543	50.8	164.12	1.691850657	up	7.50E-12
Unigene48587_Z-1	109	346	32.38	104.58	1.691432085	up	0
Unigene47740_Z-1	18	57	5.35	17.23	1.687311905	up	2.80E-05
Unigene18549_Z-1	13	41	3.86	12.39	1.682503435	up	0.0005222
Unigene44053_Z-1	136	429	40.4	129.66	1.68230628	up	4.41E-12
Unigene32364_Z-1	110	347	32.68	104.88	1.682259702	up	0
Unigene30910_Z-1	27	85	8.02	25.69	1.679532748	up	1.78E-07
Unigene39915_Z-1	56	176	16.64	53.19	1.676499603	up	2.13E-13
Unigene42445_Z-1	15	47	4.46	14.21	1.671790939	up	0.000191049
Unigene31904_Z-1	92	288	27.33	87.05	1.671358838	up	0
Unigene36425_Z-1	65	203	19.31	61.35	1.66771518	up	0
Unigene40606_Z-1	42	131	12.48	39.59	1.665518133	up	4.89E-11
Unigene5561_Z-1	70	218	20.79	65.89	1.664169769	up	0
Unigene44803_Z-1	18	56	5.35	16.93	1.661971177	up	4.15E-05
Unigene270_Z-1	20	62	5.94	18.74	1.657586117	up	1.49E-05
Unigene3739_Z-1	21	65	6.24	19.65	1.654911378	up	8.91E-06
Unigene22306_Z-1	511	1581	151.8	477.84	1.654355836	up	0
Unigene6673_Z-1	87	268	25.84	81	1.648315838	up	0
Unigene39590_Z-1	51	157	15.15	47.45	1.647090294	up	8.42E-13
Unigene31107_Z-1	15	46	4.46	13.9	1.639969268	up	0.000280804
Unigene46837_Z-1	18	55	5.35	16.62	1.635309585	up	6.15E-05
Unigene43137_Z-1	95	290	28.22	87.65	1.635036103	up	0
Unigene8965_Z-1	43	131	12.77	39.59	1.632377542	up	9.62E-11
Unigene12568_Z-1	23	70	6.83	21.16	1.631382144	up	4.70E-06
Unigene27383_Z-1	29	88	8.61	26.6	1.627341103	up	2.10E-07
Unigene9276_Z-1	62	188	18.42	56.82	1.62512577	up	0
Unigene39334_Z-1	84	254	24.95	76.77	1.621502833	up	0
Unigene30218_Z-1	326	985	96.84	297.71	1.620232698	up	1.29E-11
Unigene42925_Z-1	54	163	16.04	49.27	1.61903533	up	1.44E-12
Unigene24196_Z-1	55	166	16.34	50.17	1.618416955	up	0
Unigene25673_Z-1	61	184	18.12	55.61	1.617761382	up	8.23E-13
Unigene14666_Z-1	20	60	5.94	18.13	1.609844089	up	3.26E-05
Unigene2940_Z-1	120	360	35.65	108.81	1.609837169	up	0
Unigene46974_Z-1	49	147	14.56	44.43	1.609523786	up	9.96E-12
Unigene24345_Z-1	17	51	5.05	15.41	1.609511569	up	0.000149535
Unigene9548_Z-1	21	63	6.24	19.04	1.609415544	up	1.96E-05
Unigene42844_Z-1	21	63	6.24	19.04	1.609415544	up	1.96E-05
Unigene16239_Z-1	18	54	5.35	16.32	1.609030261	up	9.02E-05
Unigene43681_Z-1	50	149	14.85	45.03	1.600423547	up	8.85E-12
Unigene39567_Z-1	33	98	9.8	29.62	1.595717986	up	5.77E-08
Unigene41776_Z-1	194	576	57.63	174.09	1.59494141	up	1.12E-11
Unigene42408_Z-1	30	89	8.91	26.9	1.594108836	up	2.75E-07
Unigene127_Z-1	48	142	14.26	42.92	1.589676094	up	3.59E-11
Unigene29040_Z-1	46	136	13.66	41.1	1.58918091	up	9.79E-11
Unigene12514_Z-1	45	133	13.37	40.2	1.588196036	up	1.63E-10
Unigene44991_Z-1	21	62	6.24	18.74	1.586503019	up	2.87E-05
Unigene33973_Z-1	18	53	5.35	16.02	1.582263351	up	0.000131318
Unigene41212_Z-1	34	100	10.1	30.22	1.581148368	up	5.11E-08
Unigene21843_Z-1	17	50	5.05	15.11	1.581148368	up	0.000219119
Unigene48200_Z-1	15	44	4.46	13.3	1.57631063	up	0.000606415
Unigene46522_Z-1	158	463	46.94	139.94	1.57591865	up	0
Unigene45551_Z-1	180	527	53.47	159.28	1.574763544	up	6.50E-12
Unigene49843_Z-1	61	178	18.12	53.8	1.570023217	up	9.30E-13
Unigene16542_Z-1	60	174	17.82	52.59	1.56129116	up	0
Unigene48031_Z-1	29	84	8.61	25.39	1.560175252	up	1.01E-06
Unigene50623_Z-1	19	55	5.64	16.62	1.559153314	up	0.000116378
Unigene48764_Z-1	90	260	26.74	78.58	1.555162702	up	0
Unigene47407_Z-1	15	43	4.46	13	1.543396008	up	0.000867324
Unigene9956_Z-1	58	166	17.23	50.17	1.541902237	up	2.19E-12
Unigene45371_Z-1	175	500	51.99	151.12	1.539388547	up	7.77E-12
Unigene47183_Z-1	28	80	8.32	24.18	1.539158811	up	2.46E-06
Unigene48069_Z-1	131	374	38.91	113.04	1.538620485	up	1.11E-12
Unigene26059_Z-1	20	57	5.94	17.23	1.536387865	up	0.000101216
Unigene28775_Z-1	255	726	75.75	219.43	1.534442988	up	0
Unigene39698_Z-1	126	358	37.43	108.2	1.531433546	up	2.41E-12
Unigene11222_Z-1	30	85	8.91	25.69	1.527709553	up	1.29E-06
Unigene49116_Z-1	406	1144	120.61	345.76	1.519421449	up	0
Unigene1777_Z-1	38	107	11.29	32.34	1.518274193	up	4.40E-08
Unigene42917_Z-1	139	390	41.29	117.87	1.51333225	up	3.98E-12
Unigene226_Z-1	20	56	5.94	16.93	1.511047137	up	0.000146838
Unigene15564_Z-1	20	56	5.94	16.93	1.511047137	up	0.000146783
Unigene29325_Z-1	64	179	19.01	54.1	1.508870062	up	0
Unigene40500_Z-1	370	1034	109.91	312.52	1.507625866	up	0
Unigene14699_Z-1	24	67	7.13	20.25	1.505947926	up	2.81E-05
Unigene25765_Z-1	24	67	7.13	20.25	1.505947926	up	2.81E-05
Unigene5369_Z-1	38	106	11.29	32.04	1.504828662	up	6.42E-08
Unigene31716_Z-1	279	777	82.88	234.84	1.502582254	up	0
Unigene45084_Z-1	27	75	8.02	22.67	1.499110249	up	8.79E-06
Unigene3356_Z-1	18	50	5.35	15.11	1.497892864	up	0.000403394
Unigene16531_Z-1	18	50	5.35	15.11	1.497892864	up	0.00040326
Unigene13358_Z-1	40	111	11.88	33.55	1.49777793	up	3.33E-08
Unigene33935_Z-1	2842	7888	844.24	2384.07	1.497701505	up	0
Unigene20651_Z-1	34	94	10.1	28.41	1.492043539	up	5.08E-07
Unigene11314_Z-1	29	80	8.61	24.18	1.489729102	up	4.56E-06
Unigene41463_Z-1	33	91	9.8	27.5	1.488577964	up	8.47E-07
Unigene33171_Z-1	53	146	15.74	44.13	1.487324206	up	1.75E-10
Unigene27344_Z-1	992	2732	294.68	825.72	1.486503502	up	0
Unigene30844_Z-1	20	55	5.94	16.62	1.484385546	up	0.000211806
Unigene39379_Z-1	357	980	106.05	296.2	1.48182702	up	5.65E-12
Unigene3151_Z-1	19	52	5.64	15.72	1.47883415	up	0.000348506
Unigene49425_Z-1	19	52	5.64	15.72	1.47883415	up	0.00034839
Unigene2138_Z-1	30	82	8.91	24.78	1.475678851	up	3.95E-06
Unigene1863_Z-1	45	123	13.37	37.18	1.475527305	up	7.56E-09
Unigene45760_Z-1	237	647	70.4	195.55	1.473890202	up	6.36E-12
Unigene25092_Z-1	48	131	14.26	39.59	1.473162086	up	2.34E-09
Unigene46363_Z-1	103	281	30.6	84.93	1.472742597	up	0
Unigene48935_Z-1	46	125	13.66	37.78	1.467665218	up	6.52E-09
Unigene28418_Z-1	76	206	22.58	62.26	1.463260091	up	0
Unigene38279_Z-1	55	149	16.34	45.03	1.462478494	up	1.90E-10
Unigene35817_Z-1	55	149	16.34	45.03	1.462478494	up	1.90E-10
Unigene4115_Z-1	50	135	14.85	40.8	1.458106221	up	1.74E-09
Unigene28212_Z-1	65	175	19.31	52.89	1.453646811	up	3.31E-12
Unigene5732_Z-1	75	201	22.28	60.75	1.447135176	up	0
Unigene41656_Z-1	103	276	30.6	83.42	1.446861659	up	0
Unigene21225_Z-1	43	115	12.77	34.76	1.444669557	up	4.56E-08
Unigene8172_Z-1	54	144	16.04	43.52	1.440004415	up	6.79E-10
Unigene42297_Z-1	26	69	7.72	20.85	1.433374631	up	4.37E-05
Unigene48052_Z-1	26	69	7.72	20.85	1.433374631	up	4.37E-05
Unigene36357_Z-1	20	53	5.94	16.02	1.431339312	up	0.000433545
Unigene31241_Z-1	91	241	27.03	72.84	1.43016941	up	0
Unigene4986_Z-1	31	82	9.21	24.78	1.427903126	up	7.10E-06
Unigene20463_Z-1	107	283	31.79	85.53	1.427857524	up	0
Unigene49255_Z-1	53	140	15.74	42.31	1.426563145	up	1.61E-09
Unigene290_Z-1	124	327	36.84	98.83	1.423675979	up	2.89E-12
Unigene38885_Z-1	33	87	9.8	26.29	1.423660488	up	3.67E-06
Unigene44692_Z-1	85	224	25.25	67.7	1.422872446	up	0
Unigene16765_Z-1	19	50	5.64	15.11	1.421736593	up	0.000716419
Unigene40607_Z-1	64	168	19.01	50.78	1.417501863	up	3.22E-11
Unigene8709_Z-1	24	63	7.13	19.04	1.417059497	up	0.000119409
Unigene50166_Z-1	42	110	12.48	33.25	1.413736406	up	1.58E-07
Unigene20972_Z-1	47	123	13.96	37.18	1.413227829	up	2.51E-08
Unigene37437_Z-1	52	136	15.45	41.1	1.411531556	up	3.90E-09
Unigene36027_Z-1	67	175	19.9	52.89	1.410226545	up	1.19E-11
Unigene44074_Z-1	400	1043	118.82	315.24	1.407672913	up	0
Unigene44109_Z-1	33	86	9.8	25.99	1.407102979	up	5.27E-06
Unigene38379_Z-1	33	86	9.8	25.99	1.407102979	up	5.27E-06
Unigene35113_Z-1	142	369	42.18	111.53	1.402800827	up	6.36E-12
Unigene7111_Z-1	134	348	39.81	105.18	1.401657625	up	0
Unigene46727_Z-1	73	189	21.69	57.12	1.396965926	up	0
Unigene27650_Z-1	172	445	51.09	134.5	1.396493332	up	1.93E-12
Unigene33947_Z-1	87	225	25.84	68	1.395928676	up	0
Unigene28176_Z-1	92	237	27.33	71.63	1.390078482	up	0
Unigene25791_Z-1	186	479	55.25	144.77	1.389716301	up	1.29E-11
Unigene39127_Z-1	141	363	41.89	109.71	1.389017243	up	0
Unigene42160_Z-1	82	211	24.36	63.77	1.388363748	up	0
Unigene46070_Z-1	56	144	16.64	43.52	1.387023123	up	2.12E-09
Unigene13940_Z-1	30	77	8.91	23.27	1.384973874	up	2.42E-05
Unigene43717_Z-1	46	118	13.66	35.66	1.384349219	up	8.59E-08
Unigene33387_Z-1	23	59	6.83	17.83	1.384349219	up	0.000276984
Unigene15661_Z-1	71	182	21.09	55.01	1.383134808	up	9.17E-12
Unigene41241_Z-1	39	100	11.59	30.22	1.382623094	up	1.04E-06
Unigene38418_Z-1	93	238	27.63	71.93	1.380358042	up	5.41E-13
Unigene5045_Z-1	36	92	10.69	27.81	1.379341892	up	3.32E-06
Unigene10280_Z-1	36	92	10.69	27.81	1.379341892	up	3.32E-06
Unigene8695_Z-1	117	299	34.76	90.37	1.378415841	up	3.75E-12
Unigene18895_Z-1	56	143	16.64	43.22	1.377043639	up	3.02E-09
Unigene21684_Z-1	232	592	68.92	178.93	1.376400688	up	7.27E-12
Unigene49863_Z-1	51	130	15.15	39.29	1.374844374	up	1.94E-08
Unigene21101_Z-1	54	137	16.04	41.41	1.368305061	up	8.42E-09
Unigene47076_Z-1	98	248	29.11	74.96	1.364606114	up	0
Unigene13926_Z-1	21	53	6.24	16.02	1.360256214	up	0.000748899
Unigene35004_Z-1	193	486	57.33	146.89	1.357373999	up	1.49E-12
Unigene48826_Z-1	174	438	51.69	132.38	1.356728069	up	2.57E-12
Unigene14440_Z-1	140	352	41.59	106.39	1.355053963	up	0
Unigene27165_Z-1	71	178	21.09	53.8	1.351047078	up	4.67E-11
Unigene38302_Z-1	369	923	109.61	278.97	1.34773056	up	0
Unigene8800_Z-1	30	75	8.91	22.67	1.347287054	up	4.79E-05
Unigene42145_Z-1	48	120	14.26	36.27	1.346802764	up	1.28E-07
Unigene46386_Z-1	174	435	51.69	131.47	1.346776523	up	2.58E-12
Unigene12586_Z-1	62	155	18.42	46.85	1.346775986	up	1.19E-09
Unigene32132_Z-1	58	145	17.23	43.82	1.346666783	up	4.52E-09
Unigene44433_Z-1	247	616	73.37	186.18	1.343435912	up	0
Unigene37283_Z-1	79	197	23.47	59.54	1.34304138	up	3.01E-12
Unigene26766_Z-1	59	147	17.53	44.43	1.341708145	up	3.84E-09
Unigene47725_Z-1	72	179	21.39	54.1	1.338692112	up	5.85E-11
Unigene8887_Z-1	192	477	57.03	144.17	1.337978051	up	0
Unigene49764_Z-1	29	72	8.61	21.76	1.337593414	up	7.84E-05
Unigene29789_Z-1	90	223	26.74	67.4	1.333749126	up	0
Unigene24958_Z-1	156	386	46.34	116.66	1.33198003	up	3.18E-12
Unigene47452_Z-1	36	89	10.69	26.9	1.33134432	up	9.47E-06
Unigene48703_Z-1	49	121	14.56	36.57	1.328650271	up	1.55E-07
Unigene26233_Z-1	30	74	8.91	22.37	1.32806792	up	6.80E-05
Unigene46115_Z-1	107	264	31.79	79.79	1.32763493	up	0
Unigene41069_Z-1	71	175	21.09	52.89	1.32643588	up	1.40E-10
Unigene51074_Z-1	41	101	12.18	30.53	1.325713456	up	2.15E-06
Unigene46695_Z-1	167	411	49.61	124.22	1.324194611	up	3.73E-12
Unigene26679_Z-1	276	678	81.99	204.92	1.321540931	up	1.10E-12
Unigene33750_Z-1	79	194	23.47	58.63	1.320821215	up	1.21E-11
Unigene44800_Z-1	33	81	9.8	24.48	1.320749904	up	3.00E-05
Unigene15277_Z-1	55	135	16.34	40.8	1.320161169	up	2.97E-08
Unigene40630_Z-1	71	174	21.09	52.59	1.318229402	up	1.97E-10
Unigene322_Z-1	60	147	17.82	44.43	1.318036804	up	6.52E-09
Unigene51089_Z-1	29	71	8.61	21.46	1.317564933	up	0.00011011
Unigene8877_Z-1	252	617	74.86	186.48	1.316753956	up	2.26E-12
Unigene22731_Z-1	27	66	8.02	19.95	1.314714605	up	0.000210175
Unigene38123_Z-1	43	105	12.77	31.74	1.313543603	up	1.58E-06
Unigene13183_Z-1	25	61	7.43	18.44	1.31140454	up	0.000401781
Unigene10563_Z-1	30	73	8.91	22.06	1.307935454	up	9.41E-05
Unigene37907_Z-1	44	107	13.07	32.34	1.307060538	up	1.35E-06
Unigene48779_Z-1	51	124	15.15	37.48	1.306803159	up	1.58E-07
Unigene48405_Z-1	51	124	15.15	37.48	1.306803159	up	1.58E-07
Unigene201_Z-1	65	158	19.31	47.75	1.306152569	up	2.08E-09
Unigene32262_Z-1	28	68	8.32	20.55	1.30448296	up	0.000180633
Unigene49628_Z-1	116	281	34.46	84.93	1.301351548	up	2.36E-12
Unigene30616_Z-1	50	121	14.85	36.57	1.300197696	up	2.59E-07
Unigene14912_Z-1	31	75	9.21	22.67	1.29951133	up	8.01E-05
Unigene36199_Z-1	105	254	31.19	76.77	1.299459095	up	0
Unigene11388_Z-1	72	174	21.39	52.59	1.297852014	up	3.38E-10
Unigene3951_Z-1	29	70	8.61	21.16	1.297254485	up	0.000153399
Unigene50029_Z-1	41	99	12.18	29.92	1.296596042	up	4.26E-06
Unigene40317_Z-1	423	1021	125.66	308.59	1.296165826	up	6.13E-13
Unigene33797_Z-1	58	140	17.23	42.31	1.296075984	up	2.59E-08
Unigene15570_Z-1	44	106	13.07	32.04	1.293615007	up	1.87E-06
Unigene35460_Z-1	292	703	86.74	212.48	1.292557703	up	0
Unigene18951_Z-1	49	118	14.56	35.66	1.292296347	up	4.30E-07
Unigene42283_Z-1	217	521	64.46	157.47	1.28860091	up	5.49E-12
Unigene3896_Z-1	30	72	8.91	21.76	1.28818122	up	0.000130623
Unigene13773_Z-1	30	72	8.91	21.76	1.28818122	up	0.000130574
Unigene16638_Z-1	35	84	10.4	25.39	1.287676867	up	3.05E-05
Unigene29515_Z-1	45	108	13.37	32.64	1.287641592	up	1.60E-06
Unigene40113_Z-1	96	230	28.52	69.52	1.2854541	up	0
Unigene49074_Z-1	160	383	47.53	115.76	1.28422652	up	1.26E-12
Unigene14040_Z-1	28	67	8.32	20.25	1.283266475	up	0.000248552
Unigene45143_Z-1	36	86	10.69	25.99	1.281694781	up	2.63E-05
Unigene22193_Z-1	29	69	8.61	20.85	1.275962241	up	0.00021308
Unigene18961_Z-1	42	100	12.48	30.22	1.275885726	up	5.09E-06
Unigene35747_Z-1	394	936	117.04	282.9	1.273290502	up	0
Unigene28188_Z-1	40	95	11.88	28.71	1.273018494	up	9.76E-06
Unigene46981_Z-1	120	285	35.65	86.14	1.272781247	up	0
Unigene18561_Z-1	134	318	39.81	96.11	1.271555676	up	0
Unigene44526_Z-1	62	147	18.42	44.43	1.27026108	up	1.88E-08
Unigene36502_Z-1	46	109	13.66	32.94	1.269883071	up	1.89E-06
Unigene6023_Z-1	96	227	28.52	68.61	1.266444885	up	0
Unigene12375_Z-1	33	78	9.8	23.57	1.266098104	up	8.09E-05
Unigene34761_Z-1	33	78	9.8	23.57	1.266098104	up	8.09E-05
Unigene40108_Z-1	337	795	100.11	240.28	1.263130477	up	0
Unigene43925_Z-1	25	59	7.43	17.83	1.262872587	up	0.000774603
Unigene49494_Z-1	25	59	7.43	17.83	1.262872587	up	0.000774367
Unigene5419_Z-1	28	66	8.32	19.95	1.261733313	up	0.000343791
Unigene49211_Z-1	252	593	74.86	179.23	1.259545186	up	2.26E-12
Unigene10914_Z-1	63	148	18.71	44.73	1.2574332	up	2.24E-08
Unigene46560_Z-1	216	507	64.16	153.24	1.256046884	up	5.72E-12
Unigene50198_Z-1	29	68	8.61	20.55	1.255053251	up	0.000294872
Unigene40538_Z-1	73	171	21.69	51.68	1.252576017	up	1.55E-09
Unigene41061_Z-1	425	993	126.25	300.12	1.249256075	up	2.86E-11
Unigene6430_Z-1	70	163	20.79	49.27	1.244819713	up	4.97E-09
Unigene27844_Z-1	132	307	39.21	92.79	1.242747692	up	2.11E-12
Unigene46636_Z-1	112	259	33.27	78.28	1.23442189	up	0
Unigene2616_Z-1	45	104	13.37	31.43	1.233142807	up	5.98E-06
Unigene34857_Z-1	110	254	32.68	76.77	1.232134665	up	0
Unigene16593_Z-1	55	127	16.34	38.38	1.231946728	up	4.37E-07
Unigene8939_Z-1	26	60	7.72	18.13	1.231706172	up	0.000898899
Unigene4033_Z-1	130	300	38.62	90.67	1.231277121	up	0
Unigene9243_Z-1	59	136	17.53	41.1	1.229312398	up	1.62E-07
Unigene31864_Z-1	83	191	24.66	57.73	1.227148426	up	2.98E-10
Unigene30413_Z-1	30	69	8.91	20.85	1.226550047	up	0.000342718
Unigene50483_Z-1	140	322	41.59	97.32	1.226499635	up	0
Unigene34448_Z-1	87	200	25.84	60.45	1.226136269	up	1.07E-10
Unigene35282_Z-1	101	232	30	70.12	1.224863495	up	1.93E-12
Unigene40365_Z-1	68	156	20.2	47.15	1.222902478	up	1.88E-08
Unigene21208_Z-1	120	275	35.65	83.12	1.221293578	up	0
Unigene47352_Z-1	31	71	9.21	21.46	1.220377015	up	0.000293413
Unigene42222_Z-1	56	128	16.64	38.69	1.217305295	up	5.11E-07
Unigene13759_Z-1	35	80	10.4	24.18	1.217230716	up	0.000111519
Unigene1333_Z-1	49	112	14.56	33.85	1.217145478	up	3.09E-06
Unigene40558_Z-1	170	388	50.5	117.27	1.215478697	up	7.78E-12
Unigene36165_Z-1	121	276	35.94	83.42	1.214802903	up	3.81E-14
Unigene37661_Z-1	72	164	21.39	49.57	1.212530776	up	9.56E-09
Unigene46006_Z-1	87	198	25.84	59.84	1.211504105	up	2.07E-10
Unigene29775_Z-1	388	883	115.26	266.88	1.211299269	up	1.45E-11
Unigene43056_Z-1	84	191	24.95	57.73	1.21028141	up	4.83E-10
Unigene5566_Z-1	33	75	9.8	22.67	1.209930737	up	0.000211547
Unigene19401_Z-1	59	134	17.53	40.5	1.208095912	up	3.09E-07
Unigene29349_Z-1	149	338	44.26	102.16	1.206755074	up	5.64E-12
Unigene124_Z-1	30	68	8.91	20.55	1.205641057	up	0.000469684
Unigene12643_Z-1	49	111	14.56	33.55	1.204302411	up	4.26E-06
Unigene42670_Z-1	125	283	37.13	85.53	1.203845225	up	0
Unigene21862_Z-1	146	330	43.37	99.74	1.20147476	up	0
Unigene48381_Z-1	33	74	9.8	22.37	1.190711602	up	0.000289074
Unigene35131_Z-1	184	411	54.66	124.22	1.184340108	up	6.57E-12
Unigene48078_Z-1	193	431	57.33	130.27	1.184142698	up	1.49E-12
Unigene39522_Z-1	439	979	130.41	295.89	1.182006438	up	0
Unigene48486_Z-1	35	78	10.4	23.57	1.18036823	up	0.000208032
Unigene44659_Z-1	46	102	13.66	30.83	1.174377406	up	1.82E-05
Unigene29545_Z-1	32	71	9.51	21.46	1.17413283	up	0.000461794
Unigene47763_Z-1	189	419	56.14	126.64	1.173632192	up	6.27E-12
Unigene48167_Z-1	37	82	10.99	24.78	1.172984801	up	0.00014934
Unigene49077_Z-1	131	290	38.91	87.65	1.171613111	up	1.13E-12
Unigene40472_Z-1	66	146	19.61	44.13	1.170170212	up	1.80E-07
Unigene21929_Z-1	43	95	12.77	28.71	1.168794806	up	4.09E-05
Unigene42907_Z-1	110	243	32.68	73.44	1.168158075	up	5.29E-12
Unigene20866_Z-1	128	282	38.02	85.23	1.1646028	up	6.39E-13
Unigene50551_Z-1	99	218	29.41	65.89	1.163752743	up	1.00E-10
Unigene45089_Z-1	248	546	73.67	165.02	1.163491738	up	9.18E-13
Unigene22551_Z-1	309	680	91.79	205.52	1.162869901	up	1.46E-11
Unigene48227_Z-1	91	200	27.03	60.45	1.161180828	up	7.37E-10
Unigene327_Z-1	66	145	19.61	43.82	1.159999949	up	2.46E-07
Unigene24230_Z-1	36	79	10.69	23.88	1.159540984	up	0.000237577
Unigene45491_Z-1	31	68	9.21	20.55	1.157865332	up	0.000743204
Unigene45610_Z-1	115	252	34.16	76.16	1.156725504	up	2.47E-12
Unigene27319_Z-1	283	620	84.07	187.39	1.156380988	up	0
Unigene31679_Z-1	37	81	10.99	24.48	1.155412172	up	0.000202794
Unigene33822_Z-1	85	186	25.25	56.22	1.154800066	up	3.79E-09
Unigene26301_Z-1	124	271	36.84	81.91	1.152766533	up	3.38E-12
Unigene20259_Z-1	33	72	9.8	21.76	1.150824902	up	0.000529552
Unigene41096_Z-1	911	1986	270.62	600.25	1.149295034	up	0
Unigene17848_Z-1	128	279	38.02	84.33	1.149287422	up	8.22E-13
Unigene47657_Z-1	45	98	13.37	29.62	1.147572175	up	3.97E-05
Unigene36738_Z-1	34	74	10.1	22.37	1.147209963	up	0.000450563
Unigene48744_Z-1	329	716	97.73	216.4	1.146827102	up	0
Unigene9943_Z-1	35	76	10.4	22.97	1.143167328	up	0.000381351
Unigene44856_Z-1	156	337	46.34	101.86	1.136257673	up	3.17E-12
Unigene42545_Z-1	288	622	85.55	187.99	1.135816161	up	0
Unigene14143_Z-1	45	97	13.37	29.32	1.132885638	up	5.38E-05
Unigene49750_Z-1	32	69	9.51	20.85	1.132530137	up	0.000837796
Unigene29013_Z-1	39	84	11.59	25.39	1.131379829	up	0.000196742
Unigene14806_Z-1	59	127	17.53	38.38	1.130528715	up	2.76E-06
Unigene37338_Z-1	79	170	23.47	51.38	1.130389048	up	3.70E-08
Unigene47175_Z-1	206	443	61.19	133.89	1.129680408	up	5.76E-12
Unigene26284_Z-1	93	200	27.63	60.45	1.129506777	up	1.80E-09
Unigene2401_Z-1	40	86	11.88	25.99	1.129421798	up	0.000166605
Unigene31735_Z-1	68	146	20.2	44.13	1.127404454	up	4.46E-07
Unigene23553_Z-1	34	73	10.1	22.06	1.127077498	up	0.000611429
Unigene29667_Z-1	248	530	73.67	160.19	1.120634941	up	9.15E-13
Unigene50578_Z-1	45	96	13.37	29.02	1.118048054	up	7.27E-05
Unigene48065_Z-1	53	113	15.74	34.15	1.117450038	up	1.41E-05
Unigene49973_Z-1	68	145	20.2	43.82	1.117234191	up	6.00E-07
Unigene14982_Z-1	68	145	20.2	43.82	1.117234191	up	6.00E-07
Unigene23192_Z-1	38	81	11.29	24.48	1.116558072	up	0.000311446
Unigene45403_Z-1	85	181	25.25	54.71	1.115521168	up	1.81E-08
Unigene45474_Z-1	240	511	71.29	154.44	1.115274833	up	0
Unigene3206_Z-1	62	132	18.42	39.9	1.115115685	up	2.24E-06
Unigene16672_Z-1	111	236	32.97	71.33	1.113355087	up	8.19E-11
Unigene9392_Z-1	48	102	14.26	30.83	1.112360908	up	4.39E-05
Unigene45913_Z-1	81	172	24.06	51.99	1.111597513	up	4.86E-08
Unigene41520_Z-1	73	155	21.69	46.85	1.111018995	up	2.56E-07
Unigene42065_Z-1	685	1452	203.48	438.85	1.108840908	up	1.25E-11
Unigene51032_Z-1	51	108	15.15	32.64	1.107323264	up	2.68E-05
Unigene23846_Z-1	51	108	15.15	32.64	1.107323264	up	2.68E-05
Unigene45820_Z-1	61	129	18.12	38.99	1.105521199	up	3.60E-06
Unigene44330_Z-1	149	315	44.26	95.21	1.105109658	up	5.66E-12
Unigene6111_Z-1	45	95	13.37	28.71	1.102553865	up	9.69E-05
Unigene2433_Z-1	110	232	32.68	70.12	1.101418013	up	1.80E-10
Unigene11728_Z-1	37	78	10.99	23.57	1.100760372	up	0.000492914
Unigene40554_Z-1	37	78	10.99	23.57	1.100760372	up	0.000492756
Unigene50970_Z-1	102	215	30.3	64.98	1.10067795	up	9.67E-10
Unigene25555_Z-1	328	691	97.43	208.85	1.100029173	up	3.22E-12
Unigene38837_Z-1	181	381	53.77	115.15	1.098641034	up	2.64E-12
Unigene50482_Z-1	48	101	14.26	30.53	1.098253608	up	5.89E-05
Unigene12420_Z-1	77	162	22.87	48.96	1.098147192	up	1.75E-07
Unigene35092_Z-1	138	290	40.99	87.65	1.096482101	up	4.79E-12
Unigene33729_Z-1	41	86	12.18	25.99	1.093442501	up	0.000252492
Unigene38355_Z-1	178	373	52.88	112.74	1.092205391	up	2.04E-12
Unigene4786_Z-1	82	171	24.36	51.68	1.085091937	up	1.01E-07
Unigene44915_Z-1	35	73	10.4	22.06	1.084849263	up	0.00091704
Unigene41178_Z-1	59	123	17.53	37.18	1.084700774	up	9.18E-06
Unigene49142_Z-1	71	148	21.09	44.73	1.084683663	up	8.85E-07
Unigene32717_Z-1	36	75	10.69	22.67	1.084522538	up	0.000771787
Unigene11652_Z-1	37	77	10.99	23.27	1.082279824	up	0.000664692
Unigene40261_Z-1	351	730	104.27	220.64	1.081370229	up	0
Unigene50486_Z-1	64	133	19.01	40.2	1.080436969	up	3.91E-06
Unigene12606_Z-1	79	164	23.47	49.57	1.078649417	up	2.26E-07
Unigene9080_Z-1	41	85	12.18	25.69	1.076692757	up	0.000336143
Unigene49897_Z-1	55	114	16.34	34.46	1.076514718	up	2.44E-05
Unigene46266_Z-1	199	412	59.11	124.52	1.074903356	up	5.02E-13
Unigene36289_Z-1	135	279	40.1	84.33	1.072443718	up	1.04E-11
Unigene7213_Z-1	77	159	22.87	48.06	1.071380283	up	4.28E-07
Unigene45025_Z-1	194	400	57.63	120.9	1.06892232	up	1.12E-11
Unigene49963_Z-1	50	103	14.85	31.13	1.067842646	up	7.52E-05
Unigene47451_Z-1	84	173	24.95	52.29	1.067495255	up	1.29E-07
Unigene12546_Z-1	103	212	30.6	64.08	1.066342495	up	3.59E-09
Unigene33197_Z-1	88	181	26.14	54.71	1.065545415	up	6.46E-08
Unigene47599_Z-1	53	109	15.74	32.94	1.065405014	up	4.53E-05
Unigene32869_Z-1	142	292	42.18	88.25	1.065037183	up	8.47E-12
Unigene38356_Z-1	56	115	16.64	34.76	1.062772649	up	2.74E-05
Unigene25887_Z-1	7853	16089	2332.79	4862.75	1.059715982	up	0
Unigene45988_Z-1	63	129	18.71	38.99	1.059294596	up	8.33E-06
Unigene12494_Z-1	44	90	13.07	27.2	1.05734751	up	0.000272199
Unigene45648_Z-1	50	102	14.85	30.83	1.053871958	up	9.94E-05
Unigene40444_Z-1	75	153	22.28	46.24	1.053392165	up	1.07E-06
Unigene7852_Z-1	57	116	16.93	35.06	1.050244023	up	3.06E-05
Unigene36935_Z-1	202	411	60.01	124.22	1.049622638	up	0
Unigene36857_Z-1	89	181	26.44	54.71	1.049082379	up	9.79E-08
Unigene41175_Z-1	98	199	29.11	60.15	1.047049898	up	2.08E-08
Unigene19023_Z-1	72	146	21.39	44.13	1.044823265	up	2.38E-06
Unigene47374_Z-1	121	245	35.94	74.05	1.042909327	up	3.89E-10
Unigene38964_Z-1	139	281	41.29	84.93	1.040481831	up	2.06E-11
Unigene44989_Z-1	48	97	14.26	29.32	1.039911122	up	0.000185204
Unigene10228_Z-1	99	200	29.41	60.45	1.039435555	up	2.34E-08
Unigene7439_Z-1	49	99	14.56	29.92	1.03909982	up	0.000156352
Unigene46906_Z-1	53	107	15.74	32.34	1.038884138	up	7.97E-05
Unigene13468_Z-1	70	141	20.79	42.62	1.035640835	up	4.47E-06
Unigene25718_Z-1	137	276	40.7	83.42	1.035364518	up	3.80E-11
Unigene50746_Z-1	71	143	21.09	43.22	1.035139977	up	3.77E-06
Unigene14104_Z-1	105	211	31.19	63.77	1.031794328	up	1.10E-08
Unigene22338_Z-1	114	229	33.86	69.21	1.031398532	up	2.31E-09
Unigene172_Z-1	548	1098	162.79	331.86	1.027562669	up	1.76E-11
Unigene33773_Z-1	840	1683	249.53	508.67	1.027516735	up	0
Unigene10253_Z-1	43	86	12.77	25.99	1.025198109	up	0.000563663
Unigene48444_Z-1	71	142	21.09	42.92	1.025090981	up	5.01E-06
Unigene30858_Z-1	92	184	27.33	55.61	1.024858877	up	1.39E-07
Unigene44136_Z-1	56	112	16.64	33.85	1.0245004	up	6.41E-05
Unigene21058_Z-1	121	241	35.94	72.84	1.019140513	up	1.22E-09
Unigene39510_Z-1	198	394	58.82	119.08	1.017552437	up	0
Unigene38039_Z-1	407	807	120.9	243.91	1.012534663	up	0
Unigene49512_Z-1	58	115	17.23	34.76	1.012505381	up	6.00E-05
Unigene33607_Z-1	147	291	43.67	87.95	1.010041047	up	2.58E-11
Unigene44025_Z-1	45	89	13.37	26.9	1.008606707	up	0.000527395
Unigene50668_Z-1	74	146	21.98	44.13	1.005568361	up	5.25E-06
Unigene41867_Z-1	171	84	50.8	25.39	-1.000568102	Down	9.76E-07
Unigene9902_Z-1	167	82	49.61	24.78	-1.00145477	Down	1.33E-06
Unigene20921_Z-1	823	404	244.48	122.11	-1.001535096	Down	3.18E-30
Unigene22971_Z-1	161	79	47.83	23.88	-1.002112955	Down	2.09E-06
Unigene45576_Z-1	106	52	31.49	15.72	-1.00229254	Down	0.000171865
Unigene13428_Z-1	104	51	30.89	15.41	-1.003273009	Down	0.000199375
Unigene50669_Z-1	104	51	30.89	15.41	-1.003273009	Down	0.000199303
Unigene49303_Z-1	257	126	76.34	38.08	-1.003405708	Down	8.21E-10
Unigene50133_Z-1	102	50	30.3	15.11	-1.003814133	Down	0.000230281
Unigene50893_Z-1	92	45	27.33	13.6	-1.006878808	Down	0.000492613
Unigene40905_Z-1	180	88	53.47	26.6	-1.007303431	Down	4.02E-07
Unigene25593_Z-1	90	44	26.74	13.3	-1.00757322	Down	0.000575632
Unigene10370_Z-1	475	232	141.1	70.12	-1.008820087	Down	9.68E-18
Unigene51103_Z-1	129	63	38.32	19.04	-1.009064082	Down	2.49E-05
Unigene39805_Z-1	127	62	37.73	18.74	-1.009591147	Down	2.88E-05
Unigene16566_Z-1	86	42	25.55	12.69	-1.009631222	Down	0.000778098
Unigene26106_Z-1	164	80	48.72	24.18	-1.010699889	Down	1.38E-06
Unigene16575_Z-1	156	76	46.34	22.97	-1.012507187	Down	2.54E-06
Unigene50828_Z-1	191	93	56.74	28.11	-1.013282697	Down	1.41E-07
Unigene39965_Z-1	113	55	33.57	16.62	-1.014252155	Down	8.32E-05
Unigene48722_Z-1	187	91	55.55	27.5	-1.014355293	Down	1.90E-07
Unigene12742_Z-1	146	71	43.37	21.46	-1.015047367	Down	5.52E-06
Unigene48902_Z-1	282	137	83.77	41.41	-1.016454471	Down	6.40E-11
Unigene48973_Z-1	171	83	50.8	25.09	-1.017716026	Down	6.56E-07
Unigene13098_Z-1	270	131	80.21	39.59	-1.018646045	Down	1.64E-10
Unigene49217_Z-1	268	130	79.61	39.29	-1.018787495	Down	1.91E-10
Unigene43317_Z-1	99	48	29.41	14.51	-1.019259265	Down	0.000238522
Unigene16047_Z-1	132	64	39.21	19.34	-1.019633847	Down	1.61E-05
Unigene46072_Z-1	93	45	27.63	13.6	-1.022628911	Down	0.000377321
Unigene44704_Z-1	89	43	26.44	13	-1.024210554	Down	0.000510261
Unigene6460_Z-1	89	43	26.44	13	-1.024210554	Down	0.000510097
Unigene40613_Z-1	199	96	59.11	29.02	-1.026354701	Down	5.07E-08
Unigene40769_Z-1	168	81	49.91	24.48	-1.027725346	Down	6.77E-07
Unigene22966_Z-1	83	40	24.66	12.09	-1.028358555	Down	0.000794672
Unigene49464_Z-1	83	40	24.66	12.09	-1.028358555	Down	0.000794434
Unigene32084_Z-1	187	90	55.55	27.2	-1.03018026	Down	1.29E-07
Unigene4486_Z-1	131	63	38.91	19.04	-1.031107502	Down	1.44E-05
Unigene41362_Z-1	104	50	30.89	15.11	-1.03163621	Down	0.000135097
Unigene198_Z-1	872	419	259.03	126.64	-1.032386035	Down	1.19E-33
Unigene44939_Z-1	102	49	30.3	14.81	-1.032746153	Down	0.000157842
Unigene45802_Z-1	102	49	30.3	14.81	-1.032746153	Down	0.000157783
Unigene49839_Z-1	144	69	42.78	20.85	-1.036889099	Down	4.30E-06
Unigene35855_Z-1	96	46	28.52	13.9	-1.036889099	Down	0.000246631
Unigene34298_Z-1	403	193	119.71	58.33	-1.037233694	Down	8.71E-16
Unigene50495_Z-1	140	67	41.59	20.25	-1.038314777	Down	5.83E-06
Unigene45674_Z-1	90	43	26.74	13	-1.040487842	Down	0.000389781
Unigene17696_Z-1	308	147	91.49	44.43	-1.042079922	Down	2.73E-12
Unigene13775_Z-1	109	52	32.38	15.72	-1.042501768	Down	7.64E-05
Unigene37139_Z-1	88	42	26.14	12.69	-1.042567072	Down	0.000453127
Unigene42873_Z-1	652	311	193.68	94	-1.042942323	Down	1.26E-25
Unigene47780_Z-1	84	40	24.95	12.09	-1.045225571	Down	0.000616421
Unigene42923_Z-1	84	40	24.95	12.09	-1.045225571	Down	0.000616226
Unigene50205_Z-1	84	40	24.95	12.09	-1.045225571	Down	0.000616032
Unigene11211_Z-1	105	50	31.19	15.11	-1.045579892	Down	0.000102748
Unigene46985_Z-1	103	49	30.6	14.81	-1.046960012	Down	0.000120351
Unigene49672_Z-1	225	107	66.84	32.34	-1.047392055	Down	2.92E-09
Unigene48548_Z-1	101	48	30	14.51	-1.047914981	Down	0.000138724
Unigene32637_Z-1	2826	1342	839.48	405.61	-1.049402733	Down	6.04E-112
Unigene47719_Z-1	434	206	128.92	62.26	-1.050098612	Down	2.56E-17
Unigene50391_Z-1	350	166	103.97	50.17	-1.051270463	Down	4.76E-14
Unigene42612_Z-1	97	46	28.81	13.9	-1.051484778	Down	0.000189339
Unigene1769_Z-1	251	119	74.56	35.97	-1.051607701	Down	2.57E-10
Unigene46168_Z-1	95	45	28.22	13.6	-1.053111336	Down	0.000219079
Unigene19764_Z-1	112	53	33.27	16.02	-1.054347718	Down	4.97E-05
Unigene50670_Z-1	167	79	49.61	23.88	-1.054828121	Down	4.00E-07
Unigene26797_Z-1	148	70	43.96	21.16	-1.054851759	Down	2.10E-06
Unigene16797_Z-1	108	51	32.08	15.41	-1.05780728	Down	6.79E-05
Unigene46612_Z-1	388	183	115.26	55.31	-1.059279678	Down	9.92E-16
Unigene31449_Z-1	106	50	31.49	15.11	-1.059390097	Down	7.83E-05
Unigene48742_Z-1	106	50	31.49	15.11	-1.059390097	Down	7.83E-05
Unigene50876_Z-1	246	116	73.08	35.06	-1.059650638	Down	3.08E-10
Unigene13813_Z-1	102	48	30.3	14.51	-1.062270274	Down	0.000105528
Unigene180_Z-1	85	40	25.25	12.09	-1.062469143	Down	0.000463138
Unigene45117_Z-1	100	47	29.71	14.21	-1.064042051	Down	0.000123136
Unigene30028_Z-1	134	63	39.81	19.04	-1.064097393	Down	6.12E-06
Unigene34059_Z-1	1905	895	565.89	270.51	-1.064839716	Down	2.75E-77
Unigene43982_Z-1	98	46	29.11	13.9	-1.066429957	Down	0.000142373
Unigene16549_Z-1	162	76	48.12	22.97	-1.066885786	Down	4.77E-07
Unigene43337_Z-1	211	99	62.68	29.92	-1.066895005	Down	5.67E-09
Unigene25668_Z-1	487	228	144.67	68.91	-1.069980521	Down	5.43E-20
Unigene15817_Z-1	77	36	22.87	10.88	-1.071777809	Down	0.000837957
Unigene15751_Z-1	107	50	31.79	15.11	-1.073069356	Down	5.92E-05
Unigene5843_Z-1	75	35	22.28	10.58	-1.074409605	Down	0.00098271
Unigene38719_Z-1	135	63	40.1	19.04	-1.074568758	Down	4.63E-06
Unigene19490_Z-1	703	328	208.83	99.13	-1.074935345	Down	5.39E-29
Unigene31126_Z-1	448	209	133.08	63.17	-1.074982294	Down	1.49E-18
Unigene47420_Z-1	118	55	35.05	16.62	-1.076494062	Down	2.10E-05
Unigene16826_Z-1	118	55	35.05	16.62	-1.076494062	Down	2.10E-05
Unigene50326_Z-1	101	47	30	14.21	-1.078055946	Down	9.30E-05
Unigene43727_Z-1	144	67	42.78	20.25	-1.079014575	Down	1.88E-06
Unigene44902_Z-1	144	67	42.78	20.25	-1.079014575	Down	1.88E-06
Unigene48719_Z-1	144	67	42.78	20.25	-1.079014575	Down	1.87E-06
Unigene32285_Z-1	86	40	25.55	12.09	-1.079509047	Down	0.00034971
Unigene49925_Z-1	129	60	38.32	18.13	-1.079718636	Down	7.32E-06
Unigene17858_Z-1	228	106	67.73	32.04	-1.079920848	Down	8.19E-10
Unigene45041_Z-1	97	45	28.81	13.6	-1.082963009	Down	0.000125497
Unigene49884_Z-1	194	90	57.63	27.2	-1.083213368	Down	1.74E-08
Unigene44014_Z-1	761	353	226.06	106.69	-1.083280779	Down	9.18E-32
Unigene50357_Z-1	82	38	24.36	11.49	-1.084135335	Down	0.000472126
Unigene43876_Z-1	108	50	32.08	15.11	-1.086170481	Down	4.46E-05
Unigene46044_Z-1	80	37	23.76	11.18	-1.087614648	Down	0.000550418
Unigene33214_Z-1	93	43	27.63	13	-1.087723939	Down	0.000169196
Unigene47931_Z-1	91	42	27.03	12.69	-1.090869443	Down	0.000196502
Unigene49816_Z-1	89	41	26.44	12.39	-1.093545989	Down	0.000228058
Unigene47375_Z-1	215	99	63.87	29.92	-1.094028275	Down	1.77E-09
Unigene42637_Z-1	564	259	167.54	78.28	-1.097789918	Down	4.18E-24
Unigene19858_Z-1	155	71	46.04	21.46	-1.101237757	Down	4.30E-07
Unigene26105_Z-1	607	278	180.31	84.02	-1.10167472	Down	4.50E-26
Unigene50740_Z-1	463	212	137.54	64.08	-1.101905198	Down	6.14E-20
Unigene45826_Z-1	94	43	27.92	13	-1.102787318	Down	0.00012675
Unigene32840_Z-1	129	59	38.32	17.83	-1.103790858	Down	4.78E-06
Unigene32954_Z-1	372	170	110.51	51.38	-1.104898129	Down	3.89E-16
Unigene41490_Z-1	92	42	27.33	12.69	-1.106793391	Down	0.000147331
Unigene49150_Z-1	114	52	33.86	15.72	-1.106980756	Down	1.85E-05
Unigene3269_Z-1	160	73	47.53	22.06	-1.107405611	Down	2.36E-07
Unigene40083_Z-1	250	114	74.26	34.46	-1.107662614	Down	4.04E-11
Unigene15395_Z-1	516	235	153.28	71.03	-1.109669076	Down	1.88E-22
Unigene42291_Z-1	90	41	26.74	12.39	-1.109823278	Down	0.000171684
Unigene34886_Z-1	112	51	33.27	15.41	-1.110355004	Down	2.16E-05
Unigene18269_Z-1	233	106	69.21	32.04	-1.111106357	Down	1.86E-10
Unigene47991_Z-1	119	54	35.35	16.32	-1.115069158	Down	1.01E-05
Unigene40504_Z-1	108	49	32.08	14.81	-1.115102501	Down	2.91E-05
Unigene16300_Z-1	108	49	32.08	14.81	-1.115102501	Down	2.90E-05
Unigene4326_Z-1	75	34	22.28	10.28	-1.115908968	Down	0.000651959
Unigene43578_Z-1	75	34	22.28	10.28	-1.115908968	Down	0.000651755
Unigene50672_Z-1	236	107	70.11	32.34	-1.116300556	Down	1.18E-10
Unigene50361_Z-1	170	77	50.5	23.27	-1.117812177	Down	7.04E-08
Unigene49700_Z-1	228	103	67.73	31.13	-1.121489419	Down	2.18E-10
Unigene31256_Z-1	82	37	24.36	11.18	-1.123593945	Down	0.000309862
Unigene46919_Z-1	133	60	39.51	18.13	-1.123838921	Down	2.26E-06
Unigene43540_Z-1	211	95	62.68	28.71	-1.126451849	Down	1.00E-09
Unigene41494_Z-1	80	36	23.76	10.88	-1.12685628	Down	0.000358762
Unigene4639_Z-1	140	63	41.59	19.04	-1.127203206	Down	1.07E-06
Unigene40571_Z-1	149	67	44.26	20.25	-1.128081543	Down	4.36E-07
Unigene18108_Z-1	247	111	73.37	33.55	-1.128877519	Down	2.61E-11
Unigene43245_Z-1	89	40	26.44	12.09	-1.128907932	Down	0.000148582
Unigene14115_Z-1	125	56	37.13	16.93	-1.133003342	Down	4.15E-06
Unigene50180_Z-1	114	51	33.86	15.41	-1.135715111	Down	1.19E-05
Unigene50039_Z-1	85	38	25.25	11.49	-1.13590459	Down	0.000199881
Unigene49283_Z-1	85	38	25.25	11.49	-1.13590459	Down	0.000199809
Unigene11371_Z-1	83	37	24.66	11.18	-1.141252612	Down	0.000230252
Unigene50477_Z-1	119	53	35.35	16.02	-1.141836067	Down	6.52E-06
Unigene45053_Z-1	261	116	77.53	35.06	-1.144928669	Down	3.81E-12
Unigene50294_Z-1	153	68	45.45	20.55	-1.145141901	Down	2.05E-07
Unigene46592_Z-1	72	32	21.39	9.67	-1.145348688	Down	0.000654853
Unigene22481_Z-1	1157	514	343.7	155.35	-1.14562761	Down	7.99E-53
Unigene1261_Z-1	214	95	63.57	28.71	-1.146792758	Down	4.03E-10
Unigene43572_Z-1	79	35	23.47	10.58	-1.149478214	Down	0.000310923
Unigene40801_Z-1	79	35	23.47	10.58	-1.149478214	Down	0.000310817
Unigene40659_Z-1	70	31	20.79	9.37	-1.149768805	Down	0.00075775
Unigene50941_Z-1	140	62	41.59	18.74	-1.150115732	Down	6.82E-07
Unigene46110_Z-1	131	58	38.91	17.53	-1.150314984	Down	1.69E-06
Unigene50409_Z-1	95	42	28.22	12.69	-1.153025919	Down	6.16E-05
Unigene43180_Z-1	68	30	20.2	9.07	-1.155180837	Down	0.000865968
Unigene7997_Z-1	68	30	20.2	9.07	-1.155180837	Down	0.000865711
Unigene26576_Z-1	634	279	188.33	84.33	-1.159144973	Down	1.57E-29
Unigene46385_Z-1	150	66	44.56	19.95	-1.159360486	Down	2.04E-07
Unigene50397_Z-1	75	33	22.28	9.97	-1.160083823	Down	0.00042027
Unigene11679_Z-1	107	47	31.79	14.21	-1.161666462	Down	1.60E-05
Unigene29637_Z-1	107	47	31.79	14.21	-1.161666462	Down	1.60E-05
Unigene28706_Z-1	123	54	36.54	16.32	-1.162835577	Down	3.07E-06
Unigene45955_Z-1	399	175	118.53	52.89	-1.164185372	Down	8.92E-19
Unigene40474_Z-1	73	32	21.69	9.67	-1.165442258	Down	0.000482411
Unigene50146_Z-1	395	173	117.34	52.29	-1.166087922	Down	1.21E-18
Unigene43496_Z-1	80	35	23.76	10.58	-1.167195209	Down	0.00023173
Unigene4981_Z-1	224	98	66.54	29.62	-1.167650226	Down	7.46E-11
Unigene48797_Z-1	103	45	30.6	13.6	-1.169925001	Down	2.17E-05
Unigene44518_Z-1	218	95	64.76	28.71	-1.173549655	Down	1.18E-10
Unigene15011_Z-1	69	30	20.5	9.07	-1.176449454	Down	0.000652898
Unigene16213_Z-1	83	36	24.66	10.88	-1.180494243	Down	0.000147964
Unigene44077_Z-1	291	126	86.44	38.08	-1.182665594	Down	4.07E-14
Unigene12813_Z-1	104	45	30.89	13.6	-1.183533219	Down	1.59E-05
Unigene48600_Z-1	67	29	19.9	8.76	-1.183765656	Down	0.000753889
Unigene46041_Z-1	148	64	43.96	19.34	-1.184603591	Down	1.50E-07
Unigene10604_Z-1	74	32	21.98	9.67	-1.184603591	Down	0.000357321
Unigene23945_Z-1	95	41	28.22	12.39	-1.1875418	Down	3.89E-05
Unigene48889_Z-1	167	72	49.61	21.76	-1.188952401	Down	1.78E-08
Unigene46722_Z-1	123	53	36.54	16.02	-1.189602486	Down	1.92E-06
Unigene48591_Z-1	267	115	79.31	34.76	-1.190074701	Down	4.06E-13
Unigene46250_Z-1	274	118	81.39	35.66	-1.190544845	Down	1.87E-13
Unigene29929_Z-1	65	28	19.31	8.46	-1.190618596	Down	0.000860648
Unigene15996_Z-1	65	28	19.31	8.46	-1.190618596	Down	0.000860393
Unigene10277_Z-1	65	28	19.31	8.46	-1.190618596	Down	0.000860138
Unigene42202_Z-1	79	34	23.47	10.28	-1.190977577	Down	0.000198465
Unigene50025_Z-1	135	58	40.1	17.53	-1.193776241	Down	4.95E-07
Unigene26453_Z-1	198	85	58.82	25.69	-1.195099894	Down	5.25E-10
Unigene16051_Z-1	70	30	20.79	9.07	-1.196715302	Down	0.00047781
Unigene7462_Z-1	182	78	54.06	23.57	-1.197609753	Down	2.79E-09
Unigene13621_Z-1	82	35	24.36	10.58	-1.203174506	Down	0.000126167
Unigene42350_Z-1	82	35	24.36	10.58	-1.203174506	Down	0.000126119
Unigene36166_Z-1	171	73	50.8	22.06	-1.203395706	Down	7.99E-09
Unigene31809_Z-1	68	29	20.2	8.76	-1.205352518	Down	0.00055461
Unigene49644_Z-1	634	270	188.33	81.6	-1.206621775	Down	1.88E-31
Unigene16450_Z-1	94	40	27.92	12.09	-1.207484697	Down	3.32E-05
Unigene11684_Z-1	254	108	75.45	32.64	-1.208879843	Down	8.24E-13
Unigene42775_Z-1	459	195	136.35	58.94	-1.209995735	Down	6.30E-23
Unigene2167_Z-1	73	31	21.69	9.37	-1.2109091	Down	0.000305121
Unigene50421_Z-1	106	45	31.49	13.6	-1.211287106	Down	8.57E-06
Unigene34189_Z-1	66	28	19.61	8.46	-1.212859967	Down	0.000644497
Unigene189_Z-1	111	47	32.97	14.21	-1.214247332	Down	4.66E-06
Unigene31078_Z-1	489	207	145.26	62.56	-1.215325067	Down	1.41E-24
Unigene49209_Z-1	104	44	30.89	13.3	-1.215713625	Down	9.86E-06
Unigene42086_Z-1	104	44	30.89	13.3	-1.215713625	Down	9.86E-06
Unigene8328_Z-1	97	41	28.81	12.39	-1.217393473	Down	2.10E-05
Unigene6506_Z-1	116	49	34.46	14.81	-1.218351061	Down	2.53E-06
Unigene21524_Z-1	334	141	99.22	42.62	-1.219100364	Down	6.12E-17
Unigene42352_Z-1	128	54	38.02	16.32	-1.220117475	Down	6.50E-07
Unigene11742_Z-1	83	35	24.66	10.58	-1.220833172	Down	9.31E-05
Unigene45945_Z-1	83	35	24.66	10.58	-1.220833172	Down	9.31E-05
Unigene3637_Z-1	121	51	35.94	15.41	-1.221723547	Down	1.39E-06
Unigene13261_Z-1	114	48	33.86	14.51	-1.222534454	Down	2.94E-06
Unigene46009_Z-1	171	72	50.8	21.76	-1.22314994	Down	4.93E-09
Unigene47266_Z-1	278	117	82.58	35.36	-1.223674144	Down	3.17E-14
Unigene45281_Z-1	252	106	74.86	32.04	-1.2243209	Down	5.88E-13
Unigene43892_Z-1	69	29	20.5	8.76	-1.226621135	Down	0.000408719
Unigene17851_Z-1	131	55	38.91	16.62	-1.227220598	Down	4.11E-07
Unigene48993_Z-1	405	170	120.31	51.38	-1.227477767	Down	1.06E-20
Unigene1240_Z-1	62	26	18.42	7.86	-1.228671844	Down	0.000844775
Unigene46823_Z-1	105	44	31.19	13.3	-1.229657307	Down	7.22E-06
Unigene38221_Z-1	416	174	123.58	52.59	-1.232584877	Down	2.14E-21
Unigene49282_Z-1	110	46	32.68	13.9	-1.233323101	Down	3.92E-06
Unigene46608_Z-1	103	43	30.6	13	-1.23502003	Down	8.36E-06
Unigene12169_Z-1	79	33	23.47	9.97	-1.235152432	Down	0.000124127
Unigene36680_Z-1	79	33	23.47	9.97	-1.235152432	Down	0.000124079
Unigene47767_Z-1	125	52	37.13	15.72	-1.239984098	Down	6.31E-07
Unigene31457_Z-1	137	57	40.7	17.23	-1.240106093	Down	1.62E-07
Unigene15189_Z-1	137	57	40.7	17.23	-1.240106093	Down	1.62E-07
Unigene9486_Z-1	113	47	33.57	14.21	-1.240265982	Down	2.46E-06
Unigene17814_Z-1	183	76	54.36	22.97	-1.242794599	Down	7.64E-10
Unigene33953_Z-1	118	49	35.05	14.81	-1.242842804	Down	1.35E-06
Unigene51143_Z-1	135	56	40.1	16.93	-1.244020263	Down	1.86E-07
Unigene42363_Z-1	468	194	139.02	58.63	-1.245581488	Down	1.89E-24
Unigene38486_Z-1	251	104	74.56	31.43	-1.246259588	Down	2.99E-13
Unigene50821_Z-1	297	123	88.23	37.18	-1.246742515	Down	1.27E-15
Unigene25021_Z-1	70	29	20.79	8.76	-1.246886983	Down	0.000299465
Unigene34254_Z-1	70	29	20.79	8.76	-1.246886983	Down	0.000299362
Unigene47531_Z-1	116	48	34.46	14.51	-1.247875182	Down	1.57E-06
Unigene2313_Z-1	87	36	25.84	10.88	-1.247927513	Down	4.31E-05
Unigene4453_Z-1	87	36	25.84	10.88	-1.247927513	Down	4.31E-05
Unigene40574_Z-1	75	31	22.28	9.37	-1.24962828	Down	0.000164299
Unigene14639_Z-1	177	73	52.58	22.06	-1.253081351	Down	1.17E-09
Unigene14868_Z-1	73	30	21.69	9.07	-1.257855597	Down	0.000189877
Unigene31661_Z-1	224	92	66.54	27.81	-1.258618122	Down	4.14E-12
Unigene31162_Z-1	745	306	221.31	92.49	-1.258699346	Down	1.70E-39
Unigene43505_Z-1	112	46	33.27	13.9	-1.259136983	Down	2.06E-06
Unigene48888_Z-1	95	39	28.22	11.79	-1.25915427	Down	1.48E-05
Unigene39988_Z-1	134	55	39.81	16.62	-1.260210489	Down	1.57E-07
Unigene5807_Z-1	78	32	23.17	9.67	-1.260670249	Down	0.000103842
Unigene30433_Z-1	639	262	189.82	79.19	-1.261241842	Down	5.55E-34
Unigene45651_Z-1	100	41	29.71	12.39	-1.261772418	Down	8.08E-06
Unigene20122_Z-1	83	34	24.66	10.28	-1.262332535	Down	5.73E-05
Unigene50570_Z-1	105	43	31.19	13	-1.262571929	Down	4.39E-06
Unigene41607_Z-1	66	27	19.61	8.16	-1.264948478	Down	0.000396726
Unigene47293_Z-1	115	47	34.16	14.21	-1.26540142	Down	1.30E-06
Unigene4238_Z-1	93	38	27.63	11.49	-1.265856764	Down	1.71E-05
Unigene45930_Z-1	402	164	119.42	49.57	-1.26850531	Down	1.26E-21
Unigene45034_Z-1	76	31	22.58	9.37	-1.268924533	Down	0.000120314
Unigene14256_Z-1	81	33	24.06	9.97	-1.270971233	Down	6.63E-05
Unigene16519_Z-1	86	35	25.55	10.58	-1.271983664	Down	3.62E-05
Unigene49870_Z-1	118	48	35.05	14.51	-1.272366925	Down	8.13E-07
Unigene46840_Z-1	128	52	38.02	15.72	-1.274157314	Down	2.38E-07
Unigene48910_Z-1	138	56	40.99	16.93	-1.275690017	Down	7.00E-08
Unigene22439_Z-1	69	28	20.5	8.46	-1.276894341	Down	0.000249219
Unigene48174_Z-1	69	28	20.5	8.46	-1.276894341	Down	0.000249132
Unigene18531_Z-1	400	162	118.82	48.96	-1.279102231	Down	8.52E-22
Unigene46761_Z-1	79	32	23.47	9.67	-1.279230047	Down	7.59E-05
Unigene51016_Z-1	79	32	23.47	9.67	-1.279230047	Down	7.58E-05
Unigene37904_Z-1	336	136	99.81	41.1	-1.280045973	Down	2.30E-18
Unigene40030_Z-1	230	93	68.32	28.11	-1.281224521	Down	1.03E-12
Unigene37021_Z-1	151	61	44.86	18.44	-1.282590965	Down	1.27E-08
Unigene14598_Z-1	57	23	16.93	6.95	-1.28449709	Down	0.000948854
Unigene51116_Z-1	57	23	16.93	6.95	-1.28449709	Down	0.000948574
Unigene40580_Z-1	57	23	16.93	6.95	-1.28449709	Down	0.000948295
Unigene31440_Z-1	124	50	36.84	15.11	-1.285769401	Down	3.17E-07
Unigene15838_Z-1	422	170	125.36	51.38	-1.28679829	Down	3.33E-23
Unigene14904_Z-1	72	29	21.39	8.76	-1.287933708	Down	0.000158491
Unigene41807_Z-1	159	64	47.23	19.34	-1.288115741	Down	4.24E-09
Unigene5096_Z-1	92	37	27.33	11.18	-1.289565272	Down	1.43E-05
Unigene37605_Z-1	85	34	25.25	10.28	-1.296443123	Down	3.00E-05
Unigene46019_Z-1	85	34	25.25	10.28	-1.296443123	Down	3.00E-05
Unigene13898_Z-1	85	34	25.25	10.28	-1.296443123	Down	3.00E-05
Unigene48390_Z-1	145	58	43.07	17.53	-1.296857327	Down	1.95E-08
Unigene5033_Z-1	105	42	31.19	12.69	-1.297391484	Down	2.62E-06
Unigene33711_Z-1	293	117	87.04	35.36	-1.299560282	Down	2.03E-16
Unigene50471_Z-1	153	61	45.45	18.44	-1.301441639	Down	6.43E-09
Unigene47315_Z-1	171	68	50.8	20.55	-1.305690103	Down	6.39E-10
Unigene15136_Z-1	63	25	18.71	7.56	-1.307351419	Down	0.000378634
Unigene15125_Z-1	68	27	20.2	8.16	-1.307714236	Down	0.000208418
Unigene4472_Z-1	73	29	21.69	8.76	-1.308027278	Down	0.000114855
Unigene44192_Z-1	116	46	34.46	13.9	-1.309837819	Down	5.55E-07
Unigene18341_Z-1	116	46	34.46	13.9	-1.309837819	Down	5.55E-07
Unigene46877_Z-1	106	42	31.49	12.69	-1.311201688	Down	1.88E-06
Unigene23363_Z-1	1061	420	315.18	126.94	-1.312029243	Down	5.61E-60
Unigene44603_Z-1	240	95	71.29	28.71	-1.31214639	Down	1.05E-13
Unigene47342_Z-1	177	70	52.58	21.16	-1.313174515	Down	2.44E-10
Unigene606_Z-1	172	68	51.09	20.55	-1.313902542	Down	4.52E-10
Unigene34764_Z-1	71	28	21.09	8.46	-1.317829527	Down	0.000130905
Unigene49523_Z-1	132	52	39.21	15.72	-1.318620424	Down	6.31E-08
Unigene46684_Z-1	1199	472	356.17	142.66	-1.319985125	Down	2.02E-68
Unigene49538_Z-1	155	61	46.04	18.44	-1.320049178	Down	3.28E-09
Unigene51046_Z-1	89	35	26.44	10.58	-1.321382549	Down	1.35E-05
Unigene50396_Z-1	56	22	16.64	6.65	-1.323229188	Down	0.00078198
Unigene10100_Z-1	84	33	24.95	9.97	-1.323374406	Down	2.49E-05
Unigene47565_Z-1	207	81	61.49	24.48	-1.328748249	Down	3.70E-12
Unigene42468_Z-1	1002	392	297.65	118.48	-1.328973349	Down	8.89E-58
Unigene50465_Z-1	64	25	19.01	7.56	-1.330300392	Down	0.000273386
Unigene15236_Z-1	82	32	24.36	9.67	-1.332926338	Down	2.84E-05
Unigene43983_Z-1	195	76	57.93	22.97	-1.334559808	Down	1.38E-11
Unigene42800_Z-1	557	217	165.46	65.59	-1.334934707	Down	2.42E-32
Unigene47363_Z-1	95	37	28.22	11.18	-1.3357978	Down	5.25E-06
Unigene41950_Z-1	239	93	71	28.11	-1.336735571	Down	4.93E-14
Unigene25526_Z-1	604	235	179.42	71.03	-1.336840326	Down	3.75E-35
Unigene49534_Z-1	54	21	16.04	6.35	-1.336845645	Down	0.000898771
Unigene29516_Z-1	180	70	53.47	21.16	-1.337390049	Down	8.79E-11
Unigene47586_Z-1	90	35	26.74	10.58	-1.337659838	Down	9.63E-06
Unigene9706_Z-1	72	28	21.39	8.46	-1.338206914	Down	9.45E-05
Unigene13198_Z-1	72	28	21.39	8.46	-1.338206914	Down	9.44E-05
Unigene40958_Z-1	188	73	55.85	22.06	-1.34012449	Down	2.93E-11
Unigene22239_Z-1	620	240	184.18	72.54	-1.344267758	Down	2.19E-36
Unigene15112_Z-1	93	36	27.63	10.88	-1.344557006	Down	5.98E-06
Unigene42467_Z-1	1305	505	387.66	152.63	-1.344753324	Down	1.27E-76
Unigene16538_Z-1	62	24	18.42	7.25	-1.345220161	Down	0.000311972
Unigene9494_Z-1	62	24	18.42	7.25	-1.345220161	Down	0.000311866
Unigene42043_Z-1	62	24	18.42	7.25	-1.345220161	Down	0.00031176
Unigene50448_Z-1	150	58	44.56	17.53	-1.345923237	Down	3.53E-09
Unigene33674_Z-1	163	63	48.42	19.04	-1.346569601	Down	6.46E-10
Unigene51073_Z-1	132	51	39.21	15.41	-1.34735478	Down	3.67E-08
Unigene38362_Z-1	158	61	46.94	18.44	-1.347979186	Down	1.19E-09
Unigene50655_Z-1	158	61	46.94	18.44	-1.347979186	Down	1.19E-09
Unigene46024_Z-1	57	22	16.93	6.65	-1.348155728	Down	0.000569932
Unigene46788_Z-1	57	22	16.93	6.65	-1.348155728	Down	0.000569752
Unigene27159_Z-1	443	171	131.6	51.68	-1.348481514	Down	3.75E-26
Unigene42915_Z-1	184	71	54.66	21.46	-1.348835384	Down	3.85E-11
Unigene46079_Z-1	423	163	125.66	49.27	-1.350744108	Down	4.74E-25
Unigene16754_Z-1	96	37	28.52	11.18	-1.351053794	Down	3.74E-06
Unigene16414_Z-1	802	309	238.24	93.39	-1.351075676	Down	2.02E-47
Unigene45165_Z-1	78	30	23.17	9.07	-1.353083588	Down	3.70E-05
Unigene49679_Z-1	91	35	27.03	10.58	-1.353221884	Down	6.87E-06
Unigene36444_Z-1	91	35	27.03	10.58	-1.353221884	Down	6.86E-06
Unigene48474_Z-1	104	40	30.89	12.09	-1.353325626	Down	1.27E-06
Unigene6537_Z-1	138	53	40.99	16.02	-1.355397842	Down	1.41E-08
Unigene45695_Z-1	550	211	163.38	63.77	-1.357281602	Down	9.37E-33
Unigene3640_Z-1	326	125	96.84	37.78	-1.357980378	Down	1.69E-19
Unigene14438_Z-1	73	28	21.69	8.46	-1.358300485	Down	6.83E-05
Unigene49375_Z-1	133	51	39.51	15.41	-1.358350984	Down	2.61E-08
Unigene14408_Z-1	60	23	17.82	6.95	-1.358412454	Down	0.00035579
Unigene3307_Z-1	120	46	35.65	13.9	-1.358817194	Down	1.45E-07
Unigene46343_Z-1	167	64	49.61	19.34	-1.359043162	Down	2.79E-10
Unigene11972_Z-1	107	41	31.79	12.39	-1.359396829	Down	7.85E-07
Unigene47110_Z-1	162	62	48.12	18.74	-1.36051569	Down	5.20E-10
Unigene50464_Z-1	81	31	24.06	9.37	-1.36051569	Down	2.33E-05
Unigene46146_Z-1	55	21	16.34	6.35	-1.363579486	Down	0.000653211
Unigene15233_Z-1	118	45	35.05	13.6	-1.365807793	Down	1.64E-07
Unigene48723_Z-1	84	32	24.95	9.67	-1.367452021	Down	1.44E-05
Unigene47645_Z-1	142	54	42.18	16.32	-1.369918038	Down	6.04E-09
Unigene15909_Z-1	208	79	61.79	23.88	-1.371570537	Down	9.23E-13
Unigene43827_Z-1	79	30	23.47	9.07	-1.371643386	Down	2.68E-05
Unigene3181_Z-1	58	22	17.23	6.65	-1.373496456	Down	0.000408525
Unigene7142_Z-1	87	33	25.84	9.97	-1.37394066	Down	9.01E-06
Unigene11301_Z-1	156	59	46.34	17.83	-1.377951341	Down	7.82E-10
Unigene47947_Z-1	53	20	15.74	6.04	-1.381815086	Down	0.000743221
Unigene1870_Z-1	69	26	20.5	7.86	-1.383022692	Down	8.82E-05
Unigene43274_Z-1	154	58	45.75	17.53	-1.383945747	Down	8.88E-10
Unigene30253_Z-1	85	32	25.25	9.67	-1.384695593	Down	1.02E-05
Unigene20829_Z-1	128	48	38.02	14.51	-1.389711013	Down	2.75E-08
Unigene47499_Z-1	56	21	16.64	6.35	-1.389826936	Down	0.000462884
Unigene16835_Z-1	56	21	16.64	6.35	-1.389826936	Down	0.000462734
Unigene1720_Z-1	56	21	16.64	6.35	-1.389826936	Down	0.000462584
Unigene47232_Z-1	67	25	19.9	7.56	-1.396310291	Down	9.98E-05
Unigene43736_Z-1	126	47	37.43	14.21	-1.397288494	Down	3.13E-08
Unigene49775_Z-1	303	113	90.01	34.15	-1.398199713	Down	6.03E-19
Unigene5230_Z-1	153	57	45.45	17.23	-1.399357593	Down	7.18E-10
Unigene51106_Z-1	94	35	27.92	10.58	-1.399959314	Down	2.44E-06
Unigene13478_Z-1	121	45	35.94	13.6	-1.401983757	Down	5.74E-08
Unigene48686_Z-1	105	39	31.19	11.79	-1.403519834	Down	5.11E-07
Unigene47286_Z-1	132	49	39.21	14.81	-1.404650001	Down	1.18E-08
Unigene4023_Z-1	97	36	28.81	10.88	-1.404891104	Down	1.53E-06
Unigene15819_Z-1	62	23	18.42	6.95	-1.406188178	Down	0.000182174
Unigene29410_Z-1	62	23	18.42	6.95	-1.406188178	Down	0.000182107
Unigene43740_Z-1	127	47	37.73	14.21	-1.408805546	Down	2.20E-08
Unigene33523_Z-1	54	20	16.04	6.04	-1.409053687	Down	0.00052507
Unigene25531_Z-1	279	103	82.88	31.13	-1.412718426	Down	9.69E-18
Unigene14508_Z-1	141	52	41.89	15.72	-1.414004667	Down	2.75E-09
Unigene40649_Z-1	76	28	22.58	8.46	-1.416315918	Down	2.45E-05
Unigene47726_Z-1	76	28	22.58	8.46	-1.416315918	Down	2.45E-05
Unigene36659_Z-1	647	238	192.2	71.93	-1.417942827	Down	3.57E-41
Unigene16447_Z-1	147	54	43.67	16.32	-1.420001474	Down	1.05E-09
Unigene31385_Z-1	142	52	42.18	15.72	-1.423957878	Down	1.91E-09
Unigene45247_Z-1	93	34	27.63	10.28	-1.426395298	Down	1.95E-06
Unigene15307_Z-1	74	27	21.98	8.16	-1.429550329	Down	2.76E-05
Unigene29396_Z-1	74	27	21.98	8.16	-1.429550329	Down	2.76E-05
Unigene48385_Z-1	159	58	47.23	17.53	-1.429877539	Down	1.50E-10
Unigene28946_Z-1	283	103	84.07	31.13	-1.433285496	Down	2.22E-18
Unigene46701_Z-1	121	44	35.94	13.3	-1.434164163	Down	3.22E-08
Unigene38352_Z-1	132	48	39.21	14.51	-1.434174122	Down	6.49E-09
Unigene48323_Z-1	253	92	75.16	27.81	-1.434361322	Down	1.78E-16
Unigene14456_Z-1	91	33	27.03	9.97	-1.438896102	Down	2.20E-06
Unigene46223_Z-1	425	154	126.25	46.55	-1.439430315	Down	1.08E-27
Unigene27261_Z-1	58	21	17.23	6.35	-1.440094205	Down	0.000231481
Unigene41479_Z-1	185	67	54.96	20.25	-1.440460096	Down	2.91E-12
Unigene15032_Z-1	163	59	48.42	17.83	-1.441296376	Down	6.39E-11
Unigene48158_Z-1	61	22	18.12	6.65	-1.44615671	Down	0.000145559
Unigene39675_Z-1	50	18	14.85	5.44	-1.448784374	Down	0.000677609
Unigene4441_Z-1	117	42	34.76	12.69	-1.453736013	Down	4.13E-08
Unigene26379_Z-1	212	76	62.98	22.97	-1.455142901	Down	3.81E-14
Unigene16573_Z-1	53	19	15.74	5.74	-1.455312899	Down	0.000425207
Unigene234_Z-1	307	110	91.2	33.25	-1.455679484	Down	2.20E-20
Unigene3505_Z-1	81	29	24.06	8.76	-1.457633868	Down	7.43E-06
Unigene49655_Z-1	81	29	24.06	8.76	-1.457633868	Down	7.42E-06
Unigene50802_Z-1	129	46	38.32	13.9	-1.463012678	Down	5.79E-09
Unigene29953_Z-1	244	87	72.48	26.29	-1.463068813	Down	2.29E-16
Unigene45059_Z-1	115	41	34.16	12.39	-1.463131787	Down	4.67E-08
Unigene15415_Z-1	253	90	75.16	27.2	-1.466358415	Down	5.11E-17
Unigene11668_Z-1	90	32	26.74	9.67	-1.467411671	Down	1.75E-06
Unigene33152_Z-1	76	27	22.58	8.16	-1.468404429	Down	1.36E-05
Unigene48032_Z-1	462	164	137.24	49.57	-1.469161867	Down	5.08E-31
Unigene34049_Z-1	186	66	55.25	19.95	-1.469585718	Down	1.15E-12
Unigene41967_Z-1	93	33	27.63	9.97	-1.470570152	Down	1.08E-06
Unigene41180_Z-1	48	17	14.26	5.14	-1.472133717	Down	0.000767116
Unigene12257_Z-1	48	17	14.26	5.14	-1.472133717	Down	0.000766882
Unigene50066_Z-1	48	17	14.26	5.14	-1.472133717	Down	0.000766648
Unigene50015_Z-1	181	64	53.77	19.34	-1.475213677	Down	2.08E-12
Unigene46510_Z-1	85	30	25.25	9.07	-1.477108932	Down	3.19E-06
Unigene42162_Z-1	136	48	40.4	14.51	-1.477307774	Down	1.52E-09
Unigene9716_Z-1	51	18	15.15	5.44	-1.477639237	Down	0.000474803
Unigene3680_Z-1	68	24	20.2	7.25	-1.478302393	Down	3.97E-05
Unigene46007_Z-1	122	43	36.24	13	-1.479071332	Down	1.22E-08
Unigene2310_Z-1	778	274	231.11	82.81	-1.480702785	Down	8.02E-53
Unigene14147_Z-1	91	32	27.03	9.67	-1.482973717	Down	1.22E-06
Unigene13087_Z-1	239	84	71	25.39	-1.48355863	Down	2.28E-16
Unigene22460_Z-1	902	317	267.95	95.81	-1.483715668	Down	1.94E-61
Unigene5621_Z-1	131	46	38.91	13.9	-1.485056097	Down	2.80E-09
Unigene39734_Z-1	131	46	38.91	13.9	-1.485056097	Down	2.80E-09
Unigene34050_Z-1	137	48	40.7	14.51	-1.487981275	Down	1.06E-09
Unigene48711_Z-1	454	159	134.86	48.06	-1.488553949	Down	4.40E-31
Unigene47129_Z-1	63	22	18.71	6.65	-1.492383313	Down	7.22E-05
Unigene49744_Z-1	126	44	37.43	13.3	-1.492768803	Down	5.11E-09
Unigene46119_Z-1	66	23	19.61	6.95	-1.496504653	Down	4.48E-05
Unigene9626_Z-1	89	31	26.44	9.37	-1.496601224	Down	1.38E-06
Unigene44604_Z-1	69	24	20.5	7.25	-1.499571009	Down	2.78E-05
Unigene23861_Z-1	118	41	35.05	12.39	-1.500238257	Down	1.56E-08
Unigene50229_Z-1	72	25	21.39	7.56	-1.500478343	Down	1.72E-05
Unigene47022_Z-1	1015	352	301.51	106.39	-1.502843299	Down	1.82E-70
Unigene2447_Z-1	75	26	22.28	7.86	-1.503148015	Down	1.05E-05
Unigene40946_Z-1	75	26	22.28	7.86	-1.503148015	Down	1.05E-05
Unigene20780_Z-1	450	156	133.68	47.15	-1.503453962	Down	2.93E-31
Unigene20451_Z-1	693	240	205.86	72.54	-1.504814881	Down	3.43E-48
Unigene49942_Z-1	104	36	30.89	10.88	-1.505461314	Down	1.23E-07
Unigene49755_Z-1	52	18	15.45	5.44	-1.505928282	Down	0.000333918
Unigene16214_Z-1	220	76	65.35	22.97	-1.508436379	Down	1.87E-15
Unigene49444_Z-1	55	19	16.34	5.74	-1.509285341	Down	0.000208189
Unigene9454_Z-1	168	58	49.91	17.53	-1.509502908	Down	5.74E-12
Unigene50005_Z-1	401	138	119.12	41.71	-1.513950442	Down	3.68E-28
Unigene47845_Z-1	93	32	27.63	9.67	-1.514647767	Down	5.84E-07
Unigene39706_Z-1	1492	513	443.21	155.05	-1.515256907	Down	7.50E-105
Unigene45102_Z-1	128	44	38.02	13.3	-1.515332286	Down	2.44E-09
Unigene16428_Z-1	224	77	66.54	23.27	-1.515750655	Down	7.69E-16
Unigene28391_Z-1	1071	368	318.15	111.22	-1.516290879	Down	2.47E-75
Unigene50153_Z-1	96	33	28.52	9.97	-1.516308572	Down	3.61E-07
Unigene10831_Z-1	99	34	29.41	10.28	-1.51646652	Down	2.22E-07
Unigene49297_Z-1	131	45	38.91	13.6	-1.516534329	Down	1.49E-09
Unigene15895_Z-1	70	24	20.79	7.25	-1.519836858	Down	1.94E-05
Unigene44743_Z-1	175	60	51.99	18.13	-1.51985523	Down	1.58E-12
Unigene47028_Z-1	108	37	32.08	11.18	-1.520753954	Down	5.18E-08
Unigene32650_Z-1	111	38	32.97	11.49	-1.520775089	Down	3.18E-08
Unigene50304_Z-1	120	41	35.65	12.39	-1.524725889	Down	7.21E-09
Unigene39305_Z-1	88	30	26.14	9.07	-1.527084685	Down	1.06E-06
Unigene12217_Z-1	47	16	13.96	4.84	-1.528219989	Down	0.000604674
Unigene41085_Z-1	44	15	13.07	4.53	-1.528676186	Down	0.000961819
Unigene3906_Z-1	53	18	15.74	5.44	-1.532756984	Down	0.000231276
Unigene47913_Z-1	53	18	15.74	5.44	-1.532756984	Down	0.000231195
Unigene32429_Z-1	171	58	50.8	17.53	-1.535002501	Down	1.98E-12
Unigene12629_Z-1	56	19	16.64	5.74	-1.535532791	Down	0.000144867
Unigene9191_Z-1	56	19	16.64	5.74	-1.535532791	Down	0.000144813
Unigene43269_Z-1	62	21	18.42	6.35	-1.536444564	Down	5.62E-05
Unigene7365_Z-1	59	20	17.53	6.04	-1.537205541	Down	9.03E-05
Unigene16718_Z-1	65	22	19.31	6.65	-1.537921919	Down	3.50E-05
Unigene38160_Z-1	207	70	61.49	21.16	-1.539012179	Down	5.55E-15
Unigene27981_Z-1	80	27	23.76	8.16	-1.541893779	Down	3.12E-06
Unigene16418_Z-1	86	29	25.55	8.76	-1.544320516	Down	1.19E-06
Unigene32838_Z-1	98	33	29.11	9.97	-1.54584943	Down	1.71E-07
Unigene12100_Z-1	63	21	18.71	6.35	-1.558981062	Down	3.88E-05
Unigene29580_Z-1	114	38	33.86	11.49	-1.559203175	Down	1.02E-08
Unigene15975_Z-1	51	17	15.15	5.14	-1.559477529	Down	0.000259169
Unigene34164_Z-1	78	26	23.17	7.86	-1.559656827	Down	3.49E-06
Unigene31087_Z-1	384	128	114.07	38.69	-1.559886784	Down	3.56E-28
Unigene51117_Z-1	108	36	32.08	10.88	-1.559995585	Down	2.73E-08
Unigene14948_Z-1	81	27	24.06	8.16	-1.559995585	Down	2.14E-06
Unigene49092_Z-1	201	67	59.71	20.25	-1.560050661	Down	7.74E-15
Unigene48890_Z-1	66	22	19.61	6.65	-1.56016329	Down	2.43E-05
Unigene22544_Z-1	57	19	16.93	5.74	-1.560459331	Down	0.000100351
Unigene49927_Z-1	126	42	37.43	12.69	-1.560502979	Down	1.44E-09
Unigene187_Z-1	60	20	17.82	6.04	-1.560876882	Down	6.28E-05
Unigene33612_Z-1	45	15	13.37	4.53	-1.56141651	Down	0.000675585
Unigene12829_Z-1	208	69	61.79	20.85	-1.56732599	Down	1.89E-15
Unigene39791_Z-1	411	136	122.09	41.1	-1.57073474	Down	1.92E-30
Unigene49235_Z-1	115	38	34.16	11.49	-1.571929177	Down	6.86E-09
Unigene48204_Z-1	127	42	37.73	12.69	-1.572020031	Down	9.85E-10
Unigene40289_Z-1	236	78	70.11	23.57	-1.572668476	Down	1.39E-17
Unigene49569_Z-1	109	36	32.38	10.88	-1.573424429	Down	1.86E-08
Unigene15881_Z-1	103	34	30.6	10.28	-1.573691388	Down	4.95E-08
Unigene13382_Z-1	85	28	25.25	8.46	-1.577553819	Down	9.11E-07
Unigene50333_Z-1	85	28	25.25	8.46	-1.577553819	Down	9.10E-07
Unigene44205_Z-1	70	23	20.79	6.95	-1.580804875	Down	1.02E-05
Unigene29839_Z-1	125	41	37.13	12.39	-1.583409128	Down	1.09E-09
Unigene11391_Z-1	58	19	17.23	5.74	-1.58580006	Down	6.97E-05
Unigene3278_Z-1	58	19	17.23	5.74	-1.58580006	Down	6.97E-05
Unigene479_Z-1	223	73	66.24	22.06	-1.586269882	Down	7.78E-17
Unigene9977_Z-1	55	18	16.34	5.44	-1.586729427	Down	0.000111907
Unigene13365_Z-1	321	105	95.36	31.74	-1.587082108	Down	3.54E-24
Unigene41531_Z-1	49	16	14.56	4.84	-1.588931403	Down	0.000289256
Unigene14691_Z-1	144	47	42.78	14.21	-1.590029928	Down	3.93E-11
Unigene15428_Z-1	193	63	57.33	19.04	-1.5902568	Down	1.18E-14
Unigene50182_Z-1	393	128	116.74	38.69	-1.593266339	Down	9.87E-30
Unigene20107_Z-1	43	14	12.77	4.23	-1.594028957	Down	0.000749124
Unigene811_Z-1	83	27	24.66	8.16	-1.595531742	Down	1.01E-06
Unigene11644_Z-1	357	116	106.05	35.06	-1.59684672	Down	4.20E-27
Unigene50321_Z-1	231	75	68.62	22.67	-1.597844735	Down	1.29E-17
Unigene6722_Z-1	182	59	54.06	17.83	-1.600254809	Down	5.76E-14
Unigene50599_Z-1	133	43	39.51	13	-1.603706223	Down	1.89E-10
Unigene21253_Z-1	192	62	57.03	18.74	-1.60560008	Down	8.81E-15
Unigene23078_Z-1	462	149	137.24	45.03	-1.607742648	Down	2.17E-35
Unigene41727_Z-1	121	39	35.94	11.79	-1.608026691	Down	1.34E-09
Unigene4738_Z-1	62	20	18.42	6.04	-1.608652607	Down	2.96E-05
Unigene8616_Z-1	90	29	26.74	8.76	-1.60999669	Down	2.59E-07
Unigene14316_Z-1	59	19	17.53	5.74	-1.610703354	Down	4.77E-05
Unigene16151_Z-1	59	19	17.53	5.74	-1.610703354	Down	4.77E-05
Unigene15903_Z-1	115	37	34.16	11.18	-1.611387787	Down	3.53E-09
Unigene50753_Z-1	190	61	56.44	18.44	-1.613879332	Down	9.73E-15
Unigene38718_Z-1	53	17	15.74	5.14	-1.614595276	Down	0.000124039
Unigene49989_Z-1	78	25	23.17	7.56	-1.615799905	Down	1.80E-06
Unigene19866_Z-1	287	92	85.26	27.81	-1.616265311	Down	3.37E-22
Unigene2500_Z-1	50	16	14.85	4.84	-1.617383978	Down	0.000198891
Unigene44987_Z-1	50	16	14.85	4.84	-1.617383978	Down	0.000198819
Unigene50349_Z-1	50	16	14.85	4.84	-1.617383978	Down	0.000198748
Unigene47921_Z-1	991	316	294.38	95.51	-1.623955961	Down	4.85E-77
Unigene35793_Z-1	135	43	40.1	13	-1.625090613	Down	8.65E-11
Unigene45209_Z-1	176	56	52.28	16.93	-1.626677168	Down	7.79E-14
Unigene49492_Z-1	110	35	32.68	10.58	-1.627068356	Down	6.32E-09
Unigene30360_Z-1	132	42	39.21	12.69	-1.627529573	Down	1.41E-10
Unigene38514_Z-1	44	14	13.07	4.23	-1.627529573	Down	0.000512123
Unigene18573_Z-1	44	14	13.07	4.23	-1.627529573	Down	0.00051196
Unigene44160_Z-1	636	202	188.93	61.05	-1.629788604	Down	1.12E-49
Unigene45284_Z-1	189	60	56.14	18.13	-1.630650139	Down	7.23E-15
Unigene50975_Z-1	82	26	24.36	7.86	-1.631912916	Down	7.59E-07
Unigene50963_Z-1	82	26	24.36	7.86	-1.631912916	Down	7.58E-07
Unigene43165_Z-1	41	13	12.18	3.93	-1.631912916	Down	0.000815181
Unigene43066_Z-1	142	45	42.18	13.6	-1.632952444	Down	2.19E-11
Unigene15014_Z-1	142	45	42.18	13.6	-1.632952444	Down	2.19E-11
Unigene48855_Z-1	79	25	23.47	7.56	-1.634359702	Down	1.23E-06
Unigene11829_Z-1	98	31	29.11	9.37	-1.635393886	Down	4.54E-08
Unigene43198_Z-1	152	48	45.15	14.51	-1.637678468	Down	3.61E-12
Unigene50930_Z-1	57	18	16.93	5.44	-1.637903417	Down	5.26E-05
Unigene46915_Z-1	324	102	96.25	30.83	-1.642451651	Down	1.26E-25
Unigene26819_Z-1	51	16	15.15	4.84	-1.646238841	Down	0.000135543
Unigene14744_Z-1	51	16	15.15	4.84	-1.646238841	Down	0.000135492
Unigene46543_Z-1	228	71	67.73	21.46	-1.65814492	Down	2.51E-18
Unigene49589_Z-1	45	14	13.37	4.23	-1.660269897	Down	0.000349798
Unigene46182_Z-1	193	60	57.33	18.13	-1.660911354	Down	1.41E-15
Unigene49229_Z-1	58	18	17.23	5.44	-1.663244145	Down	3.62E-05
Unigene10488_Z-1	58	18	17.23	5.44	-1.663244145	Down	3.62E-05
Unigene49819_Z-1	129	40	38.32	12.09	-1.664283316	Down	1.15E-10
Unigene4497_Z-1	42	13	12.48	3.93	-1.667016717	Down	0.000565302
Unigene34652_Z-1	42	13	12.48	3.93	-1.667016717	Down	0.000565123
Unigene34632_Z-1	81	25	24.06	7.56	-1.670178503	Down	5.61E-07
Unigene37281_Z-1	133	41	39.51	12.39	-1.673041659	Down	4.69E-11
Unigene1109_Z-1	52	16	15.45	4.84	-1.674527886	Down	9.31E-05
Unigene12839_Z-1	39	12	11.59	3.63	-1.674839113	Down	0.000899817
Unigene50817_Z-1	39	12	11.59	3.63	-1.674839113	Down	0.000899551
Unigene8745_Z-1	78	24	23.17	7.25	-1.676205144	Down	9.12E-07
Unigene49812_Z-1	65	20	19.31	6.04	-1.67672771	Down	9.31E-06
Unigene15787_Z-1	75	23	22.28	6.95	-1.68066435	Down	1.49E-06
Unigene42237_Z-1	261	80	77.53	24.18	-1.68094042	Down	2.36E-21
Unigene46459_Z-1	366	112	108.72	33.85	-1.683389622	Down	5.94E-30
Unigene13085_Z-1	85	26	25.25	7.86	-1.68368217	Down	2.34E-07
Unigene50530_Z-1	49	15	14.56	4.53	-1.6844274	Down	0.000148973
Unigene46212_Z-1	318	97	94.46	29.32	-1.687818432	Down	3.82E-26
Unigene17435_Z-1	59	18	17.53	5.44	-1.68814744	Down	2.45E-05
Unigene45708_Z-1	59	18	17.53	5.44	-1.68814744	Down	2.45E-05
Unigene48687_Z-1	69	21	20.5	6.35	-1.690795413	Down	3.87E-06
Unigene40969_Z-1	365	111	108.43	33.55	-1.6923793	Down	4.28E-30
Unigene49802_Z-1	273	83	81.1	25.09	-1.692589444	Down	1.50E-22
Unigene13394_Z-1	227	69	67.43	20.85	-1.693343214	Down	8.81E-19
Unigene50966_Z-1	333	101	98.92	30.53	-1.69603465	Down	1.49E-27
Unigene46470_Z-1	66	20	19.61	6.04	-1.698969081	Down	6.23E-06
Unigene16167_Z-1	76	23	22.58	6.95	-1.699960603	Down	9.94E-07
Unigene43975_Z-1	162	49	48.12	14.81	-1.700065002	Down	1.46E-13
Unigene16726_Z-1	63	19	18.71	5.74	-1.704686917	Down	1.01E-05
Unigene16783_Z-1	73	22	21.69	6.65	-1.705603807	Down	1.61E-06
Unigene20516_Z-1	73	22	21.69	6.65	-1.705603807	Down	1.61E-06
Unigene6746_Z-1	113	34	33.57	10.28	-1.707332273	Down	9.57E-10
Unigene47568_Z-1	203	61	60.3	18.44	-1.709319346	Down	4.74E-17
Unigene44166_Z-1	40	12	11.88	3.63	-1.710493383	Down	0.000619836
Unigene47009_Z-1	40	12	11.88	3.63	-1.710493383	Down	0.000619641
Unigene2493_Z-1	70	21	20.79	6.35	-1.711061261	Down	2.59E-06
Unigene4006_Z-1	230	69	68.32	20.85	-1.712260591	Down	2.53E-19
Unigene13440_Z-1	50	15	14.85	4.53	-1.712879976	Down	0.000100842
Unigene452_Z-1	50	15	14.85	4.53	-1.712879976	Down	0.000100802
Unigene50049_Z-1	404	121	120.01	36.57	-1.714422094	Down	6.49E-34
Unigene8724_Z-1	77	23	22.87	6.95	-1.718371483	Down	6.63E-07
Unigene50513_Z-1	67	20	19.9	6.04	-1.720147976	Down	4.20E-06
Unigene47271_Z-1	104	31	30.89	9.37	-1.721018918	Down	4.07E-09
Unigene47036_Z-1	37	11	10.99	3.32	-1.72693624	Down	0.000986667
Unigene20594_Z-1	37	11	10.99	3.32	-1.72693624	Down	0.000986377
Unigene12556_Z-1	37	11	10.99	3.32	-1.72693624	Down	0.000986088
Unigene29407_Z-1	64	19	19.01	5.74	-1.72763589	Down	6.79E-06
Unigene46187_Z-1	91	27	27.03	8.16	-1.727920455	Down	4.32E-08
Unigene8529_Z-1	54	16	16.04	4.84	-1.728595189	Down	4.26E-05
Unigene9395_Z-1	54	16	16.04	4.84	-1.728595189	Down	4.26E-05
Unigene677_Z-1	108	32	32.08	9.67	-1.730086347	Down	1.66E-09
Unigene50836_Z-1	71	21	21.09	6.35	-1.731730598	Down	1.74E-06
Unigene32255_Z-1	88	26	26.14	7.86	-1.733657924	Down	6.97E-08
Unigene46619_Z-1	44	13	13.07	3.93	-1.733657924	Down	0.000259215
Unigene48304_Z-1	44	13	13.07	3.93	-1.733657924	Down	0.000259125
Unigene13570_Z-1	61	18	18.12	5.44	-1.735904399	Down	1.09E-05
Unigene50559_Z-1	61	18	18.12	5.44	-1.735904399	Down	1.09E-05
Unigene38908_Z-1	51	15	15.15	4.53	-1.741734838	Down	6.84E-05
Unigene31432_Z-1	235	69	69.81	20.85	-1.743386328	Down	3.08E-20
Unigene690_Z-1	58	17	17.23	5.14	-1.745082437	Down	1.78E-05
Unigene18128_Z-1	82	24	24.36	7.25	-1.748461233	Down	1.83E-07
Unigene36353_Z-1	82	24	24.36	7.25	-1.748461233	Down	1.83E-07
Unigene48268_Z-1	82	24	24.36	7.25	-1.748461233	Down	1.83E-07
Unigene44854_Z-1	188	55	55.85	16.62	-1.748636899	Down	2.67E-16
Unigene16113_Z-1	106	31	31.49	9.37	-1.748772804	Down	1.79E-09
Unigene16098_Z-1	65	19	19.31	5.74	-1.750225522	Down	4.55E-06
Unigene46711_Z-1	65	19	19.31	5.74	-1.750225522	Down	4.55E-06
Unigene28620_Z-1	48	14	14.26	4.23	-1.753244413	Down	0.000109568
Unigene50989_Z-1	48	14	14.26	4.23	-1.753244413	Down	0.000109526
Unigene47327_Z-1	199	58	59.11	17.53	-1.753576224	Down	2.58E-17
Unigene25442_Z-1	55	16	16.34	4.84	-1.755329031	Down	2.86E-05
Unigene35927_Z-1	55	16	16.34	4.84	-1.755329031	Down	2.86E-05
Unigene48715_Z-1	79	23	23.47	6.95	-1.755732959	Down	2.97E-07
Unigene9295_Z-1	79	23	23.47	6.95	-1.755732959	Down	2.96E-07
Unigene41804_Z-1	238	69	70.7	20.85	-1.761662831	Down	8.58E-21
Unigene44729_Z-1	76	22	22.58	6.65	-1.76361924	Down	4.81E-07
Unigene35961_Z-1	38	11	11.29	3.32	-1.765790339	Down	0.000672143
Unigene12699_Z-1	38	11	11.29	3.32	-1.765790339	Down	0.000671934
Unigene16692_Z-1	38	11	11.29	3.32	-1.765790339	Down	0.000671724
Unigene42320_Z-1	90	26	26.74	7.86	-1.766398248	Down	3.09E-08
Unigene31502_Z-1	149	43	44.26	13	-1.767491828	Down	3.50E-13
Unigene45561_Z-1	267	77	79.31	23.27	-1.769031572	Down	1.87E-23
Unigene50928_Z-1	111	32	32.97	9.67	-1.769566092	Down	4.89E-10
Unigene39457_Z-1	66	19	19.61	5.74	-1.772466894	Down	3.02E-06
Unigene3784_Z-1	310	89	92.09	26.9	-1.775438331	Down	2.43E-27
Unigene24963_Z-1	248	71	73.67	21.46	-1.779427167	Down	5.76E-22
Unigene15829_Z-1	42	12	12.48	3.63	-1.781576481	Down	0.000280337
Unigene51104_Z-1	63	18	18.71	5.44	-1.782131002	Down	4.89E-06
Unigene39940_Z-1	63	18	18.71	5.44	-1.782131002	Down	4.89E-06
Unigene49106_Z-1	126	36	37.43	10.88	-1.782516492	Down	2.04E-11
Unigene42765_Z-1	123	35	36.54	10.58	-1.788137007	Down	3.30E-11
Unigene395_Z-1	116	33	34.46	9.97	-1.789257292	Down	1.31E-10
Unigene44131_Z-1	257	73	76.34	22.06	-1.791006396	Down	5.78E-23
Unigene10373_Z-1	74	21	21.98	6.35	-1.791362889	Down	5.13E-07
Unigene14457_Z-1	67	19	19.9	5.74	-1.793645789	Down	2.00E-06
Unigene15348_Z-1	106	30	31.49	9.07	-1.795719302	Down	8.46E-10
Unigene50009_Z-1	53	15	15.74	4.53	-1.796852585	Down	3.06E-05
Unigene28651_Z-1	46	13	13.66	3.93	-1.797356266	Down	0.00011796
Unigene16855_Z-1	301	85	89.41	25.69	-1.799229307	Down	4.81E-27
Unigene13052_Z-1	85	24	25.25	7.25	-1.800230488	Down	5.32E-08
Unigene41889_Z-1	766	216	227.55	65.28	-1.801470624	Down	6.40E-69
Unigene49898_Z-1	110	31	32.68	9.37	-1.80228703	Down	3.43E-10
Unigene50992_Z-1	206	58	61.19	17.53	-1.803469903	Down	1.29E-18
Unigene50168_Z-1	39	11	11.59	3.32	-1.80362542	Down	0.000448435
Unigene14330_Z-1	39	11	11.59	3.32	-1.80362542	Down	0.000448288
Unigene25253_Z-1	39	11	11.59	3.32	-1.80362542	Down	0.000448142
Unigene6719_Z-1	39	11	11.59	3.32	-1.80362542	Down	0.000447996
Unigene45033_Z-1	1627	458	483.31	138.43	-1.803792213	Down	1.07E-146
Unigene50671_Z-1	64	18	19.01	5.44	-1.805079975	Down	3.23E-06
Unigene17344_Z-1	143	40	42.48	12.09	-1.812969522	Down	4.24E-13
Unigene48528_Z-1	111	31	32.97	9.37	-1.815032934	Down	2.25E-10
Unigene50195_Z-1	197	55	58.52	16.62	-1.816009387	Down	5.66E-18
Unigene46712_Z-1	90	25	26.74	7.56	-1.822541326	Down	1.43E-08
Unigene49027_Z-1	36	10	10.69	3.02	-1.823641398	Down	0.000717659
Unigene37161_Z-1	36	10	10.69	3.02	-1.823641398	Down	0.000717438
Unigene48144_Z-1	54	15	16.04	4.53	-1.824091186	Down	2.04E-05
Unigene46348_Z-1	54	15	16.04	4.53	-1.824091186	Down	2.04E-05
Unigene13131_Z-1	159	44	47.23	13.3	-1.82827729	Down	1.10E-14
Unigene15886_Z-1	47	13	13.96	3.93	-1.828697724	Down	7.83E-05
Unigene46762_Z-1	47	13	13.96	3.93	-1.828697724	Down	7.82E-05
Unigene50785_Z-1	47	13	13.96	3.93	-1.828697724	Down	7.82E-05
Unigene48048_Z-1	47	13	13.96	3.93	-1.828697724	Down	7.82E-05
Unigene47483_Z-1	536	148	159.22	44.73	-1.831706904	Down	2.54E-49
Unigene49916_Z-1	58	16	17.23	4.84	-1.831843749	Down	8.39E-06
Unigene16671_Z-1	58	16	17.23	4.84	-1.831843749	Down	8.39E-06
Unigene7798_Z-1	105	29	31.19	8.76	-1.832080778	Down	5.93E-10
Unigene45370_Z-1	69	19	20.5	5.74	-1.836501268	Down	8.79E-07
Unigene44708_Z-1	80	22	23.76	6.65	-1.83710859	Down	9.17E-08
Unigene45616_Z-1	120	33	35.65	9.97	-1.838236667	Down	2.44E-11
Unigene48123_Z-1	40	11	11.88	3.32	-1.839279689	Down	0.000300026
Unigene48152_Z-1	40	11	11.88	3.32	-1.839279689	Down	0.000299923
Unigene50044_Z-1	40	11	11.88	3.32	-1.839279689	Down	0.00029982
Unigene16520_Z-1	62	17	18.42	5.14	-1.841432797	Down	3.43E-06
Unigene16274_Z-1	44	12	13.07	3.63	-1.848217688	Down	0.000125345
Unigene34525_Z-1	44	12	13.07	3.63	-1.848217688	Down	0.000125297
Unigene50859_Z-1	44	12	13.07	3.63	-1.848217688	Down	0.000125249
Unigene21575_Z-1	77	21	22.87	6.35	-1.848627869	Down	1.48E-07
Unigene50902_Z-1	195	53	57.93	16.02	-1.854436517	Down	2.62E-18
Unigene37921_Z-1	151	41	44.86	12.39	-1.856253433	Down	3.06E-14
Unigene46203_Z-1	48	13	14.26	3.93	-1.859372764	Down	5.20E-05
Unigene50739_Z-1	107	29	31.79	8.76	-1.859570242	Down	2.51E-10
Unigene8378_Z-1	122	33	36.24	9.97	-1.861917546	Down	1.06E-11
Unigene49663_Z-1	174	47	51.69	14.21	-1.862978648	Down	1.85E-16
Unigene45229_Z-1	74	20	21.98	6.04	-1.863570932	Down	2.36E-07
Unigene35013_Z-1	37	10	10.99	3.02	-1.863570932	Down	0.00047472
Unigene24601_Z-1	63	17	18.71	5.14	-1.863969294	Down	2.25E-06
Unigene50834_Z-1	115	31	34.16	9.37	-1.866187022	Down	4.12E-11
Unigene27947_Z-1	197	53	58.52	16.02	-1.869055622	Down	1.10E-18
Unigene15480_Z-1	108	29	32.08	8.76	-1.872671367	Down	1.64E-10
Unigene49599_Z-1	41	11	12.18	3.32	-1.875258987	Down	0.000198947
Unigene24026_Z-1	71	19	21.09	5.74	-1.877436453	Down	3.80E-07
Unigene47443_Z-1	71	19	21.09	5.74	-1.877436453	Down	3.79E-07
Unigene46061_Z-1	60	16	17.82	4.84	-1.880418384	Down	3.62E-06
Unigene14706_Z-1	502	134	149.12	40.5	-1.880479952	Down	7.15E-48
Unigene14549_Z-1	105	28	31.19	8.46	-1.882353984	Down	2.62E-10
Unigene35016_Z-1	90	24	26.74	7.25	-1.882946565	Down	6.32E-09
Unigene25819_Z-1	229	61	68.03	18.44	-1.883332433	Down	6.44E-22
Unigene40650_Z-1	109	29	32.38	8.76	-1.886100211	Down	1.07E-10
Unigene46359_Z-1	98	26	29.11	7.86	-1.888913622	Down	1.05E-09
Unigene25978_Z-1	83	22	24.66	6.65	-1.890746554	Down	2.56E-08
Unigene13817_Z-1	34	9	10.1	2.72	-1.892676736	Down	0.000761168
Unigene15177_Z-1	57	15	16.93	4.53	-1.901999018	Down	5.77E-06
Unigene42419_Z-1	76	20	22.58	6.04	-1.902425031	Down	1.01E-07
Unigene37813_Z-1	38	10	11.29	3.02	-1.902425031	Down	0.000314884
Unigene38411_Z-1	38	10	11.29	3.02	-1.902425031	Down	0.000314776
Unigene4668_Z-1	38	10	11.29	3.02	-1.902425031	Down	0.000314669
Unigene39077_Z-1	38	10	11.29	3.02	-1.902425031	Down	0.000314562
Unigene49602_Z-1	38	10	11.29	3.02	-1.902425031	Down	0.000314456
Unigene50438_Z-1	84	22	24.95	6.65	-1.90761357	Down	1.66E-08
Unigene5463_Z-1	42	11	12.48	3.32	-1.910362788	Down	0.000131015
Unigene48117_Z-1	42	11	12.48	3.32	-1.910362788	Down	0.000130965
Unigene6828_Z-1	111	29	32.97	8.76	-1.912151112	Down	4.49E-11
Unigene49669_Z-1	272	71	80.8	21.46	-1.912705217	Down	1.48E-26
Unigene43383_Z-1	465	121	138.13	36.57	-1.917294156	Down	1.62E-45
Unigene40033_Z-1	50	13	14.85	3.93	-1.917861713	Down	2.26E-05
Unigene45538_Z-1	274	71	81.39	21.46	-1.923201472	Down	5.99E-27
Unigene48527_Z-1	58	15	17.23	4.53	-1.927339746	Down	3.78E-06
Unigene12675_Z-1	58	15	17.23	4.53	-1.927339746	Down	3.77E-06
Unigene27_Z-1	58	15	17.23	4.53	-1.927339746	Down	3.77E-06
Unigene5076_Z-1	58	15	17.23	4.53	-1.927339746	Down	3.77E-06
Unigene46521_Z-1	124	32	36.84	9.67	-1.929685267	Down	2.11E-12
Unigene19244_Z-1	66	17	19.61	5.14	-1.931749271	Down	6.29E-07
Unigene18060_Z-1	66	17	19.61	5.14	-1.931749271	Down	6.29E-07
Unigene24178_Z-1	35	9	10.4	2.72	-1.934904972	Down	0.000498503
Unigene37083_Z-1	78	20	23.17	6.04	-1.93963759	Down	4.24E-08
Unigene42039_Z-1	39	10	11.59	3.02	-1.940260112	Down	0.000208218
Unigene46446_Z-1	39	10	11.59	3.02	-1.940260112	Down	0.000208143
Unigene9029_Z-1	47	12	13.96	3.63	-1.943257488	Down	3.61E-05
Unigene6967_Z-1	43	11	12.77	3.32	-1.943503378	Down	8.66E-05
Unigene16649_Z-1	43	11	12.77	3.32	-1.943503378	Down	8.65E-05
Unigene32518_Z-1	43	11	12.77	3.32	-1.943503378	Down	8.65E-05
Unigene49851_Z-1	145	37	43.07	11.18	-1.945763135	Down	1.48E-14
Unigene16422_Z-1	106	27	31.49	8.16	-1.9482527	Down	7.42E-11
Unigene13558_Z-1	106	27	31.49	8.16	-1.9482527	Down	7.41E-11
Unigene7515_Z-1	75	19	22.28	5.74	-1.956626591	Down	6.73E-08
Unigene11302_Z-1	79	20	23.47	6.04	-1.958197387	Down	2.74E-08
Unigene8500_Z-1	103	26	30.6	7.86	-1.960930435	Down	1.19E-10
Unigene49338_Z-1	119	30	35.35	9.07	-1.962535759	Down	3.38E-12
Unigene385_Z-1	417	105	123.87	31.74	-1.964452791	Down	3.64E-42
Unigene45496_Z-1	207	52	61.49	15.72	-1.967750589	Down	5.17E-21
Unigene40723_Z-1	498	125	147.93	37.78	-1.969220052	Down	1.63E-50
Unigene50822_Z-1	32	8	9.51	2.42	-1.974438294	Down	0.000782522
Unigene35856_Z-1	32	8	9.51	2.42	-1.974438294	Down	0.000782287
Unigene46833_Z-1	32	8	9.51	2.42	-1.974438294	Down	0.000782053
Unigene50799_Z-1	36	9	10.69	2.72	-1.974583296	Down	0.000327915
Unigene42023_Z-1	52	13	15.45	3.93	-1.975005621	Down	9.55E-06
Unigene5237_Z-1	52	13	15.45	3.93	-1.975005621	Down	9.55E-06
Unigene6100_Z-1	132	33	39.21	9.97	-1.975556232	Down	1.51E-13
Unigene32862_Z-1	60	15	17.82	4.53	-1.975914381	Down	1.60E-06
Unigene45130_Z-1	40	10	11.88	3.02	-1.975914381	Down	0.000135648
Unigene50104_Z-1	40	10	11.88	3.02	-1.975914381	Down	0.000135597
Unigene20403_Z-1	354	88	105.16	26.6	-1.983087896	Down	3.05E-36
Unigene10761_Z-1	121	30	35.94	9.07	-1.986415953	Down	1.44E-12
Unigene31544_Z-1	89	22	26.44	6.65	-1.991295931	Down	1.82E-09
Unigene49544_Z-1	85	21	25.25	6.35	-1.991454891	Down	4.53E-09
Unigene12849_Z-1	69	17	20.5	5.14	-1.995783645	Down	1.71E-07
Unigene3213_Z-1	65	16	19.31	4.84	-1.996269212	Down	4.21E-07
Unigene41464_Z-1	812	200	241.21	60.45	-1.996475475	Down	6.41E-84
Unigene44137_Z-1	110	27	32.68	8.16	-2.001766926	Down	1.27E-11
Unigene16737_Z-1	53	13	15.74	3.93	-2.001834323	Down	6.13E-06
Unigene30802_Z-1	102	25	30.3	7.56	-2.002859654	Down	7.72E-11
Unigene9823_Z-1	94	23	27.92	6.95	-2.006214059	Down	4.75E-10
Unigene50724_Z-1	90	22	26.74	6.65	-2.00757322	Down	1.18E-09
Unigene9382_Z-1	45	11	13.37	3.32	-2.009744319	Down	3.66E-05
Unigene7147_Z-1	287	70	85.26	21.16	-2.010529428	Down	6.40E-30
Unigene40216_Z-1	2883	703	856.42	212.48	-2.010991436	Down	6.24E-301
Unigene24021_Z-1	41	10	12.18	3.02	-2.011893679	Down	8.92E-05
Unigene49384_Z-1	41	10	12.18	3.02	-2.011893679	Down	8.91E-05
Unigene50131_Z-1	41	10	12.18	3.02	-2.011893679	Down	8.91E-05
Unigene40578_Z-1	41	10	12.18	3.02	-2.011893679	Down	8.91E-05
Unigene49427_Z-1	41	10	12.18	3.02	-2.011893679	Down	8.90E-05
Unigene42241_Z-1	37	9	10.99	2.72	-2.01451283	Down	0.000214312
Unigene11813_Z-1	37	9	10.99	2.72	-2.01451283	Down	0.000214235
Unigene27318_Z-1	70	17	20.79	5.14	-2.016049494	Down	1.10E-07
Unigene46268_Z-1	62	15	18.42	4.53	-2.023690106	Down	6.59E-07
Unigene38803_Z-1	58	14	17.23	4.23	-2.026193133	Down	1.62E-06
Unigene27387_Z-1	590	142	175.26	42.92	-2.029774783	Down	2.64E-62
Unigene39556_Z-1	221	53	65.65	16.02	-2.034920863	Down	1.98E-23
Unigene12142_Z-1	46	11	13.66	3.32	-2.040702337	Down	2.40E-05
Unigene15962_Z-1	46	11	13.66	3.32	-2.040702337	Down	2.40E-05
Unigene8386_Z-1	46	11	13.66	3.32	-2.040702337	Down	2.40E-05
Unigene25732_Z-1	134	32	39.81	9.67	-2.041543077	Down	2.51E-14
Unigene14637_Z-1	734	175	218.04	52.89	-2.043525945	Down	3.37E-78
Unigene13381_Z-1	126	30	37.43	9.07	-2.045020592	Down	1.56E-13
Unigene16298_Z-1	63	15	18.71	4.53	-2.046226603	Down	4.26E-07
Unigene32470_Z-1	84	20	24.95	6.04	-2.046419361	Down	2.91E-09
Unigene14977_Z-1	143	34	42.48	10.28	-2.046943502	Down	2.48E-15
Unigene46573_Z-1	42	10	12.48	3.02	-2.04699748	Down	5.79E-05
Unigene10220_Z-1	59	14	17.53	4.23	-2.051096428	Down	1.04E-06
Unigene18399_Z-1	97	23	28.81	6.95	-2.051484778	Down	1.23E-10
Unigene48628_Z-1	38	9	11.29	2.72	-2.05336693	Down	0.000138707
Unigene49323_Z-1	51	12	15.15	3.63	-2.06127634	Down	6.21E-06
Unigene43491_Z-1	34	8	10.1	2.42	-2.06127634	Down	0.000334873
Unigene19480_Z-1	34	8	10.1	2.42	-2.06127634	Down	0.00033476
Unigene19741_Z-1	340	80	101	24.18	-2.062469143	Down	1.25E-36
Unigene12235_Z-1	30	7	8.91	2.12	-2.071361167	Down	0.000798008
Unigene45977_Z-1	30	7	8.91	2.12	-2.071361167	Down	0.00079777
Unigene37420_Z-1	47	11	13.96	3.32	-2.072043795	Down	1.53E-05
Unigene40783_Z-1	60	14	17.82	4.23	-2.074767768	Down	6.64E-07
Unigene18836_Z-1	60	14	17.82	4.23	-2.074767768	Down	6.63E-07
Unigene45850_Z-1	60	14	17.82	4.23	-2.074767768	Down	6.63E-07
Unigene34441_Z-1	176	41	52.28	12.39	-2.077082954	Down	3.60E-19
Unigene14290_Z-1	43	10	12.77	3.02	-2.08013807	Down	3.71E-05
Unigene9421_Z-1	43	10	12.77	3.02	-2.08013807	Down	3.71E-05
Unigene13308_Z-1	56	13	16.64	3.93	-2.082054216	Down	1.63E-06
Unigene50385_Z-1	82	19	24.36	5.74	-2.085391491	Down	2.91E-09
Unigene29377_Z-1	104	24	30.89	7.25	-2.091086971	Down	1.27E-11
Unigene48055_Z-1	39	9	11.59	2.72	-2.09120201	Down	9.01E-05
Unigene28851_Z-1	39	9	11.59	2.72	-2.09120201	Down	9.00E-05
Unigene40135_Z-1	65	15	19.31	4.53	-2.091765209	Down	1.72E-07
Unigene45926_Z-1	152	35	45.15	10.58	-2.09338636	Down	9.40E-17
Unigene41205_Z-1	74	17	21.98	5.14	-2.096351122	Down	1.81E-08
Unigene37975_Z-1	292	67	86.74	20.25	-2.098775535	Down	3.63E-32
Unigene1762_Z-1	61	14	18.12	4.23	-2.098853387	Down	4.26E-07
Unigene50046_Z-1	1017	233	302.11	70.42	-2.101016807	Down	2.47E-112
Unigene27574_Z-1	48	11	14.26	3.32	-2.102718835	Down	9.76E-06
Unigene17029_Z-1	48	11	14.26	3.32	-2.102718835	Down	9.75E-06
Unigene14593_Z-1	35	8	10.4	2.42	-2.103504576	Down	0.000216898
Unigene45088_Z-1	35	8	10.4	2.42	-2.103504576	Down	0.00021682
Unigene29724_Z-1	57	13	16.93	3.93	-2.106980756	Down	1.04E-06
Unigene38809_Z-1	53	12	15.74	3.63	-2.116394088	Down	2.54E-06
Unigene49334_Z-1	31	7	9.21	2.12	-2.119136892	Down	0.000520727
Unigene20567_Z-1	31	7	9.21	2.12	-2.119136892	Down	0.000520561
Unigene15129_Z-1	31	7	9.21	2.12	-2.119136892	Down	0.000520395
Unigene43832_Z-1	31	7	9.21	2.12	-2.119136892	Down	0.000520229
Unigene33153_Z-1	31	7	9.21	2.12	-2.119136892	Down	0.000520063
Unigene47877_Z-1	31	7	9.21	2.12	-2.119136892	Down	0.000519898
Unigene3322_Z-1	115	26	34.16	7.86	-2.119706757	Down	6.00E-13
Unigene46439_Z-1	40	9	11.88	2.72	-2.12685628	Down	5.80E-05
Unigene37535_Z-1	40	9	11.88	2.72	-2.12685628	Down	5.80E-05
Unigene44829_Z-1	40	9	11.88	2.72	-2.12685628	Down	5.79E-05
Unigene45253_Z-1	40	9	11.88	2.72	-2.12685628	Down	5.79E-05
Unigene40319_Z-1	218	49	64.76	14.81	-2.128531345	Down	1.79E-24
Unigene38388_Z-1	89	20	26.44	6.04	-2.130101722	Down	2.98E-10
Unigene42518_Z-1	980	220	291.12	66.49	-2.130404674	Down	3.49E-110
Unigene47616_Z-1	508	114	150.91	34.46	-2.130693802	Down	4.24E-57
Unigene45195_Z-1	116	26	34.46	7.86	-2.132321484	Down	3.80E-13
Unigene8101_Z-1	94	21	27.92	6.35	-2.136470445	Down	7.62E-11
Unigene31053_Z-1	36	8	10.69	2.42	-2.1431829	Down	0.000138746
Unigene34584_Z-1	54	12	16.04	3.63	-2.143632688	Down	1.62E-06
Unigene18926_Z-1	72	16	21.39	4.84	-2.14385753	Down	1.78E-08
Unigene16707_Z-1	81	18	24.06	5.44	-2.144958086	Down	1.81E-09
Unigene45228_Z-1	63	14	18.71	4.23	-2.14507999	Down	1.70E-07
Unigene8433_Z-1	324	72	96.25	21.76	-2.145107984	Down	1.07E-36
Unigene18633_Z-1	45	10	13.37	3.02	-2.146379011	Down	1.52E-05
Unigene6155_Z-1	45	10	13.37	3.02	-2.146379011	Down	1.52E-05
Unigene36151_Z-1	45	10	13.37	3.02	-2.146379011	Down	1.52E-05
Unigene1671_Z-1	172	38	51.09	11.49	-2.152662138	Down	1.32E-19
Unigene33124_Z-1	127	28	37.73	8.46	-2.156982532	Down	1.49E-14
Unigene9865_Z-1	227	50	67.43	15.11	-2.157886937	Down	6.39E-26
Unigene34926_Z-1	159	35	47.23	10.58	-2.158363908	Down	3.37E-18
Unigene3839_Z-1	50	11	14.85	3.32	-2.161207784	Down	3.94E-06
Unigene25511_Z-1	32	7	9.51	2.12	-2.165381076	Down	0.000335165
Unigene46053_Z-1	32	7	9.51	2.12	-2.165381076	Down	0.000335052
Unigene48276_Z-1	32	7	9.51	2.12	-2.165381076	Down	0.000334938
Unigene40437_Z-1	32	7	9.51	2.12	-2.165381076	Down	0.000334825
Unigene2868_Z-1	32	7	9.51	2.12	-2.165381076	Down	0.000334712
Unigene35520_Z-1	105	23	31.19	6.95	-2.16599867	Down	3.33E-12
Unigene40717_Z-1	64	14	19.01	4.23	-2.168028964	Down	1.08E-07
Unigene34149_Z-1	64	14	19.01	4.23	-2.168028964	Down	1.08E-07
Unigene37315_Z-1	101	22	30	6.65	-2.173536255	Down	7.79E-12
Unigene26842_Z-1	712	155	211.5	46.85	-2.17453671	Down	3.87E-82
Unigene8222_Z-1	46	10	13.66	3.02	-2.177337029	Down	9.64E-06
Unigene43792_Z-1	46	10	13.66	3.02	-2.177337029	Down	9.63E-06
Unigene18249_Z-1	74	16	21.98	4.84	-2.183112434	Down	6.88E-09
Unigene51119_Z-1	37	8	10.99	2.42	-2.183112434	Down	8.92E-05
Unigene30152_Z-1	208	45	61.79	13.6	-2.183766722	Down	4.09E-24
Unigene7767_Z-1	111	24	32.97	7.25	-2.185100987	Down	5.70E-13
Unigene6136_Z-1	88	19	26.14	5.74	-2.187136499	Down	1.82E-10
Unigene14344_Z-1	116	25	34.46	7.56	-2.188464562	Down	1.43E-13
Unigene33648_Z-1	9952	2136	2956.31	645.59	-2.195107422	Down	0
Unigene598_Z-1	28	6	8.32	1.81	-2.200593831	Down	0.000796632
Unigene44001_Z-1	28	6	8.32	1.81	-2.200593831	Down	0.000796394
Unigene13398_Z-1	28	6	8.32	1.81	-2.200593831	Down	0.000796156
Unigene20821_Z-1	28	6	8.32	1.81	-2.200593831	Down	0.000795918
Unigene982_Z-1	28	6	8.32	1.81	-2.200593831	Down	0.000795681
Unigene12041_Z-1	122	26	36.24	7.86	-2.204981738	Down	2.22E-14
Unigene45072_Z-1	94	20	27.92	6.04	-2.208678487	Down	2.90E-11
Unigene32853_Z-1	47	10	13.96	3.02	-2.208678487	Down	6.06E-06
Unigene28616_Z-1	47	10	13.96	3.02	-2.208678487	Down	6.06E-06
Unigene16669_Z-1	33	7	9.8	2.12	-2.208717484	Down	0.000214421
Unigene29698_Z-1	33	7	9.8	2.12	-2.208717484	Down	0.000214345
Unigene28066_Z-1	33	7	9.8	2.12	-2.208717484	Down	0.000214268
Unigene5410_Z-1	33	7	9.8	2.12	-2.208717484	Down	0.000214191
Unigene42349_Z-1	66	14	19.61	4.23	-2.212859967	Down	4.24E-08
Unigene15958_Z-1	52	11	15.45	3.32	-2.218351691	Down	1.58E-06
Unigene14481_Z-1	38	8	11.29	2.42	-2.221966533	Down	5.68E-05
Unigene31364_Z-1	38	8	11.29	2.42	-2.221966533	Down	5.68E-05
Unigene14500_Z-1	266	56	79.02	16.93	-2.222635873	Down	1.69E-31
Unigene43523_Z-1	114	24	33.86	7.25	-2.223529073	Down	1.37E-13
Unigene4137_Z-1	124	26	36.84	7.86	-2.228671844	Down	8.52E-15
Unigene13994_Z-1	86	18	25.55	5.44	-2.231644735	Down	1.75E-10
Unigene35519_Z-1	67	14	19.9	4.23	-2.234038862	Down	2.66E-08
Unigene7921_Z-1	67	14	19.9	4.23	-2.234038862	Down	2.66E-08
Unigene38920_Z-1	67	14	19.9	4.23	-2.234038862	Down	2.65E-08
Unigene33440_Z-1	48	10	14.26	3.02	-2.239353527	Down	3.82E-06
Unigene48334_Z-1	48	10	14.26	3.02	-2.239353527	Down	3.82E-06
Unigene26149_Z-1	125	26	37.13	7.86	-2.239984098	Down	5.27E-15
Unigene27368_Z-1	106	22	31.49	6.65	-2.243467512	Down	8.23E-13
Unigene51038_Z-1	53	11	15.74	3.32	-2.245180394	Down	9.89E-07
Unigene41542_Z-1	53	11	15.74	3.32	-2.245180394	Down	9.88E-07
Unigene19954_Z-1	29	6	8.61	1.81	-2.25002354	Down	0.000512244
Unigene48593_Z-1	29	6	8.61	1.81	-2.25002354	Down	0.000512081
Unigene30536_Z-1	63	13	18.71	3.93	-2.251208341	Down	6.46E-08
Unigene45791_Z-1	34	7	10.1	2.12	-2.252219123	Down	0.000135594
Unigene8162_Z-1	34	7	10.1	2.12	-2.252219123	Down	0.000135543
Unigene44091_Z-1	34	7	10.1	2.12	-2.252219123	Down	0.000135492
Unigene37487_Z-1	34	7	10.1	2.12	-2.252219123	Down	0.000135441
Unigene14535_Z-1	267	55	79.31	16.62	-2.254582401	Down	3.63E-32
Unigene38036_Z-1	141	29	41.89	8.76	-2.257603109	Down	4.66E-17
Unigene20553_Z-1	44	9	13.07	2.72	-2.264580585	Down	9.31E-06
Unigene41260_Z-1	44	9	13.07	2.72	-2.264580585	Down	9.31E-06
Unigene12448_Z-1	44	9	13.07	2.72	-2.264580585	Down	9.30E-06
Unigene626_Z-1	49	10	14.56	3.02	-2.269389901	Down	2.39E-06
Unigene47648_Z-1	59	12	17.53	3.63	-2.271784543	Down	1.59E-07
Unigene42024_Z-1	59	12	17.53	3.63	-2.271784543	Down	1.59E-07
Unigene92_Z-1	54	11	16.04	3.32	-2.272418995	Down	6.15E-07
Unigene50629_Z-1	54	11	16.04	3.32	-2.272418995	Down	6.15E-07
Unigene14228_Z-1	118	24	35.05	7.25	-2.273361544	Down	1.98E-14
Unigene48873_Z-1	187	38	55.55	11.49	-2.273408114	Down	8.53E-23
Unigene46021_Z-1	94	19	27.92	5.74	-2.2821763	Down	1.08E-11
Unigene44071_Z-1	109	22	32.38	6.65	-2.28367674	Down	1.97E-13
Unigene49110_Z-1	99	20	29.41	6.04	-2.28368633	Down	2.89E-12
Unigene38508_Z-1	144	29	42.78	8.76	-2.287933708	Down	1.06E-17
Unigene36221_Z-1	40	8	11.88	2.42	-2.295455884	Down	2.26E-05
Unigene51147_Z-1	40	8	11.88	2.42	-2.295455884	Down	2.26E-05
Unigene43287_Z-1	105	21	31.19	6.35	-2.296255056	Down	4.85E-13
Unigene15501_Z-1	150	30	44.56	9.07	-2.296574777	Down	1.58E-18
Unigene28533_Z-1	140	28	41.59	8.46	-2.297507117	Down	2.65E-17
Unigene16809_Z-1	50	10	14.85	3.02	-2.297842476	Down	1.51E-06
Unigene16969_Z-1	30	6	8.91	1.81	-2.299435734	Down	0.000325146
Unigene5838_Z-1	30	6	8.91	1.81	-2.299435734	Down	0.000325036
Unigene11832_Z-1	30	6	8.91	1.81	-2.299435734	Down	0.000324926
Unigene51050_Z-1	66	13	19.61	3.93	-2.318988318	Down	1.56E-08
Unigene42663_Z-1	381	75	113.18	22.67	-2.319762746	Down	1.47E-47
Unigene46706_Z-1	508	100	150.91	30.22	-2.320112843	Down	1.87E-63
Unigene37411_Z-1	56	11	16.64	3.32	-2.325400287	Down	2.37E-07
Unigene10189_Z-1	705	138	209.43	41.71	-2.3280029	Down	1.83E-88
Unigene50492_Z-1	41	8	12.18	2.42	-2.331435181	Down	1.41E-05
Unigene5364_Z-1	41	8	12.18	2.42	-2.331435181	Down	1.41E-05
Unigene12283_Z-1	41	8	12.18	2.42	-2.331435181	Down	1.41E-05
Unigene42346_Z-1	41	8	12.18	2.42	-2.331435181	Down	1.41E-05
Unigene44391_Z-1	36	7	10.69	2.12	-2.334125683	Down	5.41E-05
Unigene22200_Z-1	36	7	10.69	2.12	-2.334125683	Down	5.41E-05
Unigene46346_Z-1	72	14	21.39	4.23	-2.338206914	Down	2.39E-09
Unigene38531_Z-1	83	16	24.66	4.84	-2.349093847	Down	9.49E-11
Unigene301_Z-1	213	41	63.27	12.39	-2.352345408	Down	4.98E-27
Unigene46657_Z-1	26	5	7.72	1.51	-2.354052298	Down	0.000779599
Unigene27174_Z-1	26	5	7.72	1.51	-2.354052298	Down	0.000779361
Unigene41917_Z-1	26	5	7.72	1.51	-2.354052298	Down	0.000779124
Unigene41524_Z-1	26	5	7.72	1.51	-2.354052298	Down	0.000778887
Unigene13794_Z-1	26	5	7.72	1.51	-2.354052298	Down	0.00077865
Unigene5356_Z-1	26	5	7.72	1.51	-2.354052298	Down	0.000778413
Unigene15435_Z-1	26	5	7.72	1.51	-2.354052298	Down	0.000778176
Unigene19888_Z-1	26	5	7.72	1.51	-2.354052298	Down	0.000777939
[truncated: 768 more rows]
