# Supplementary material for: De novo characterization of Larix gmelinii (Rupr.) Rupr. transcriptome and analysis of its gene expression induced by jasmonates
Source: BMC Genomics. 2013 Aug 13;14:548. doi: 10.1186/1471-2164-14-548 (PMC3765852; doi:10.1186/1471-2164-14-548)
Supplement: Additional file 14 — Summary of the most abundant genes expressed in CK, JA and MeJA. TPM: number of transcripts copies per million tags. [file 1471-2164-14-548-S14.xls]

## Sheet: CK
Gene	TPM-CK	GO Component	GO Function	GO Process	blast nr
Unigene33648	2956.31	-	GO:0005488//binding	GO:0006810//transport	gi|116790395|gb|ABK25598.1|/1.62076e-11/unknown [Picea sitchensis]
Unigene25887	2332.79	-	-	-	-
Unigene42563	1421.12	-	GO:0003824//catalytic activity	-	gi|116793926|gb|ABK26934.1|/5.36267e-41/unknown [Picea sitchensis]
Unigene21581	1145.75	-	-	-	gi|224285002|gb|ACN40230.1|/1.35703e-10/unknown [Picea sitchensis]
Unigene40216	856.42	-	-	-	gi|224054520|ref|XP_002298301.1|/2.37846e-34/predicted protein [Populus trichocarpa]
Unigene33935	844.24	-	-	-	-
Unigene32637	839.48	GO:0005576//extracellular region;GO:0031410//cytoplasmic vesicle;GO:0030312//external encapsulating structure	GO:0046914//transition metal ion binding	GO:0003006//reproductive developmental process	gi|116785543|gb|ABK23767.1|/1.69213e-24/unknown [Picea sitchensis]
Unigene7262	765.81	-	GO:0004866//endopeptidase inhibitor activity	GO:0006952//defense response	gi|116783553|gb|ABK22992.1|/1.55363e-18/unknown [Picea sitchensis]
Unigene29522	684.12	-	-	-	gi|148909048|gb|ABR17627.1|/3.41475e-09/unknown [Picea sitchensis]
Unigene18920	609.56	-	-	-	-
Unigene34059	565.89	-	-	-	-
Unigene25113	532.03	-	-	-	-
Unigene50437	500.84	-	GO:0004553//hydrolase activity, hydrolyzing O-glycosyl compounds	GO:0008152//metabolic process	gi|224284120|gb|ACN39797.1|/0/unknown [Picea sitchensis]
Unigene45033	483.31	-	-	-	gi|116780984|gb|ABK21912.1|/5.10407e-06/unknown [Picea sitchensis]
Unigene39706	443.21	-	-	-	-
Unigene42623	441.43	GO:0005618//cell wall	-	-	gi|224157625|ref|XP_002337874.1|/7.03643e-25/predicted protein [Populus trichocarpa]
Unigene30923	432.81	-	-	-	-
Unigene35621	428.95	-	-	-	-
Unigene41446	422.12	-	-	-	gi|116793701|gb|ABK26849.1|/1.61025e-11/unknown [Picea sitchensis]
Unigene45360	422.12	-	-	-	-

## Sheet: JA
Gene	TPM-JA	GO Component	GO Function	GO Process	blast nr
Unigene25887	2261.16	-	-	-	-
Unigene39821	1281.13	-	-	-	-
Unigene33935	1240.48	-	-	-	-
Unigene33648	1117.65	-	GO:0005488//binding	GO:0006810//transport	gi|116790395|gb|ABK25598.1|/1.62076e-11/unknown [Picea sitchensis]
Unigene172	1007.31	GO:0031410//cytoplasmic vesicle	-	-	gi|148906549|gb|ABR16427.1|/4.89867e-24/unknown [Picea sitchensis]
Unigene35621	913.86	-	-	-	-
Unigene21581	659.04	-	-	-	gi|224285002|gb|ACN40230.1|/1.35703e-10/unknown [Picea sitchensis]
Unigene40216	593.23	-	-	-	gi|224054520|ref|XP_002298301.1|/2.37846e-34/predicted protein [Populus trichocarpa]
Unigene18920	588.83	-	-	-	-
Unigene45383	579.5	GO:0009526//plastid envelope;GO:0009534//chloroplast thylakoid;GO:0009570//chloroplast stroma;GO:0033178//proton-transporting two-sector ATPase complex, catalytic domain	GO:0015078//hydrogen ion transmembrane transporter activity	GO:0006952//defense response;GO:0006818//hydrogen transport;GO:0009767//photosynthetic electron transport chain;GO:0006754//ATP biosynthetic process	gi|116785961|gb|ABK23923.1|/3.22724e-83/unknown [Picea sitchensis]
Unigene29522	572.11	-	-	-	gi|148909048|gb|ABR17627.1|/3.41475e-09/unknown [Picea sitchensis]
Unigene23254	552.93	GO:0031224//intrinsic to membrane	-	-	gi|197309252|gb|ACH60977.1|/1.03347e-13/rare cold inducible protein [Pseudotsuga menziesii]
Unigene29833	542.37	-	-	-	-
Unigene20513	526.53	-	-	-	-
Unigene26190	512.28	-	-	-	gi|116779158|gb|ABK21163.1|/5.38991e-07/unknown [Picea sitchensis]
Unigene3379	503.65	-	-	-	-
Unigene45360	500.84	-	-	-	-
Unigene30923	499.61	-	-	-	-
Unigene42623	454.91	GO:0005618//cell wall	-	-	gi|224157625|ref|XP_002337874.1|/7.03643e-25/predicted protein [Populus trichocarpa]
Unigene41575	450.33	-	-	-	gi|224286188|gb|ACN40804.1|/1.91218e-68/unknown [Picea sitchensis]

## Sheet: MeJA
Gene	TPM-MeJA	GO Component	GO Function	GO Process	blast nr
Unigene10000	1.21	-	-	-	gi|224121444|ref|XP_002330829.1|/6.70769e-36/predicted protein [Populus trichocarpa]
Unigene10001	1.81	GO:0031410//cytoplasmic vesicle	-	-	gi|294460361|gb|ADE75761.1|/3.5275e-33/unknown [Picea sitchensis]
Unigene10003	2.12	-	-	-	gi|116783375|gb|ABK22916.1|/5.42601e-08/unknown [Picea sitchensis]
Unigene10007	0.6	-	-	-	gi|116779356|gb|ABK21251.1|/3.1599e-15/unknown [Picea sitchensis]
Unigene10012	5.44	GO:0031224//intrinsic to membrane	GO:0005372//water transmembrane transporter activity	GO:0006810//transport	gi|116786564|gb|ABK24157.1|/1.04179e-60/unknown [Picea sitchensis]
Unigene10023	7.56	GO:0043231//intracellular membrane-bounded organelle	-	-	gi|242090825|ref|XP_002441245.1|/4.03384e-117/hypothetical protein SORBIDRAFT_09g023080 [Sorghum bicolor]
Unigene10030	6.35	-	-	-	gi|294464064|gb|ADE77551.1|/1.35151e-105/unknown [Picea sitchensis]
Unigene10035	0.91	-	-	-	-
Unigene10042	1.21	-	-	-	gi|225433251|ref|XP_002282069.1|/1.81608e-14/PREDICTED: hypothetical protein [Vitis vinifera]
Unigene10043	1.21	-	-	-	-
Unigene10044	1.21	-	-	-	-
Unigene10058	9.37	-	-	-	gi|225447005|ref|XP_002267467.1|/5.41943e-09/PREDICTED: hypothetical protein [Vitis vinifera]
Unigene10059	1.21	-	GO:0005488//binding;GO:0004672//protein kinase activity	-	gi|300171891|gb|EFJ38491.1|/2.22478e-24/hypothetical protein SELMODRAFT_74353 [Selaginella moellendorffii]
Unigene10060	0.6	-	-	-	gi|294461906|gb|ADE76509.1|/1.34696e-26/unknown [Picea sitchensis]
Unigene10068	3.93	-	GO:0046914//transition metal ion binding	-	gi|296081944|emb|CBI20949.3|/3.23097e-100/unnamed protein product [Vitis vinifera]
Unigene10069	0.91	-	-	-	-
Unigene10073	0.6	GO:0043231//intracellular membrane-bounded organelle	GO:0003676//nucleic acid binding;GO:0001071	GO:0010468//regulation of gene expression;GO:0006351//transcription, DNA-dependent	gi|297736102|emb|CBI24140.3|/2.12992e-65/unnamed protein product [Vitis vinifera]
Unigene10074	0.6	GO:0016020//membrane	GO:0004672//protein kinase activity	-	gi|255547313|ref|XP_002514714.1|/6.4869e-08/ATP binding protein, putative [Ricinus communis]
Unigene10077	9.07	-	GO:0005488//binding	GO:0044237//cellular metabolic process	gi|225456236|ref|XP_002279267.1|/0/PREDICTED: hypothetical protein [Vitis vinifera]
Unigene10079	36.87	-	-	-	gi|116785068|gb|ABK23578.1|/5.84094e-24/unknown [Picea sitchensis]
