# Supplementary material for: De novo characterization of Larix gmelinii (Rupr.) Rupr. transcriptome and analysis of its gene expression induced by jasmonates
Source: BMC Genomics. 2013 Aug 13;14:548. doi: 10.1186/1471-2164-14-548 (PMC3765852; doi:10.1186/1471-2164-14-548)
Supplement: Additional file 15 — The top 20 most up-regulated and down-regulated genes between samples. TPM: transcript copies per million tags. This table does not include genes that only expressed in one sample. [file 1471-2164-14-548-S15.xls]

## Sheet: CK vs. JA
Gene	TPM-CK	TPM-JA	log2 Ratio(JA/CK)	Up-Down-Regulation	blast nr
Unigene16480	0.01	82.01	13.0016	Up	gi|224285843|gb|ACN40635.1|/8.72176e-14/unknown [Picea sitchensis]
Unigene1726	0.01	68.63	12.7446	Up	no hit
Unigene41734	0.01	51.21	12.3222	Up	gi|116785731|gb|ABK23838.1|/1.33135e-08/unknown [Picea sitchensis]
Unigene8012	0.01	39.24	11.9381	Up	gi|116779724|gb|ABK21405.1|/3.03412e-18/unknown [Picea sitchensis]
Unigene4158	0.01	37.48	11.8719	Up	gi|145408581|ref|YP_001152205.1|/1.83483e-07/ORF58e [Pinus koraiensis]
Unigene30988	0.01	34.14	11.7372	Up	no hit
Unigene38135	0.01	28.86	11.4949	Up	no hit
Unigene36689	0.01	24.81	11.2767	Up	gi|294461361|gb|ADE76242.1|/3.92542e-13/unknown [Picea sitchensis]
Unigene26814	0.01	23.93	11.2246	Up	gi|297850806|ref|XP_002893284.1|/6.34668e-08/hypothetical protein ARALYDRAFT_472601 [Arabidopsis lyrata subsp. lyrata]
Unigene3672	0.01	23.93	11.2246	Up	no hit
Unigene14709	0.01	23.76	11.2143	Up	gi|148906464|gb|ABR16385.1|/2.0469e-09/unknown [Picea sitchensis]
Unigene43815	0.01	19.89	10.9578	Up	gi|148906778|gb|ABR16535.1|/8.04573e-63/unknown [Picea sitchensis]
Unigene16812	0.01	17.6	10.7814	Up	gi|145048750|gb|ABP35369.1|/0/ORF493 [Pinus koraiensis]
Unigene49332	0.01	16.54	10.6917	Up	gi|225465417|ref|XP_002264098.1|/1.01302e-77/PREDICTED: hypothetical protein [Vitis vinifera]
Unigene6201	0.01	16.37	10.6768	Up	gi|125546361|gb|EAY92500.1|/1.11614e-25/hypothetical protein OsI_14238 [Oryza sativa Indica Group]
Unigene33784	0.01	15.13	10.5632	Up	gi|116783191|gb|ABK22830.1|/8.25736e-24/unknown [Picea sitchensis]
Unigene42892	0.01	14.96	10.5469	Up	no hit
Unigene9772	0.01	14.43	10.4949	Up	no hit
Unigene21903	0.01	14.08	10.4594	Up	no hit
Unigene157	0.01	13.02	10.3465	Up	no hit
Unigene21300	234.08	0.01	-14.5147	Down	no hit
Unigene13185	54.36	0.01	-12.4083	Down	no hit
Unigene8667	45.75	0.01	-12.1596	Down	no hit
Unigene37921	44.86	0.01	-12.1312	Down	no hit
Unigene24379	44.56	0.01	-12.1215	Down	gi|116792490|gb|ABK26389.1|/6.02101e-14/unknown [Picea sitchensis]
Unigene20829	38.02	0.01	-11.8925	Down	no hit
Unigene13040	37.43	0.01	-11.87	Down	no hit
Unigene2774	37.43	0.01	-11.87	Down	no hit
Unigene43523	33.86	0.01	-11.7254	Down	gi|224286381|gb|ACN40898.1|/4.63834e-36/unknown [Picea sitchensis]
Unigene19764	33.27	0.01	-11.7	Down	no hit
Unigene40113	28.52	0.01	-11.4778	Down	no hit
Unigene43253	28.22	0.01	-11.4625	Down	gi|148910287|gb|ABR18223.1|/9.64248e-15/unknown [Picea sitchensis]
Unigene4674	28.22	0.01	-11.4625	Down	no hit
Unigene31287	27.03	0.01	-11.4003	Down	no hit
Unigene21062	23.76	0.01	-11.2143	Down	no hit
Unigene6430	20.79	0.01	-11.0217	Down	gi|116779510|gb|ABK21315.1|/6.95126e-63/unknown [Picea sitchensis]
Unigene10362	19.61	0.01	-10.9374	Down	gi|116788284|gb|ABK24822.1|/3.22404e-113/unknown [Picea sitchensis]
Unigene34953	19.01	0.01	-10.8925	Down	no hit
Unigene24246	17.53	0.01	-10.7756	Down	no hit
Unigene48555	16.34	0.01	-10.6742	Down	gi|148909057|gb|ABR17631.1|/2.79878e-54/unknown [Picea sitchensis]

## Sheet: CK vs. MeJA
Gene	RawIntensity-CK	RawIntensity-MeJA	TPM-CK	TPM-MeJA	log2 Ratio(MeJA/CK)	Up-Down-Regulation	FDR	blast nr
Unigene16480	0	426	0.01	128.75	13.6523	Up	0	gi|224285843|gb|ACN40635.1|/8.72176e-14/unknown [Picea sitchensis]
Unigene35236	0	384	0.01	116.06	13.5026	Up	0	gi|116783926|gb|ABK23144.1|/4.27329e-44/unknown [Picea sitchensis]
Unigene1726	0	279	0.01	84.33	13.0418	Up	0	no hit
Unigene40224	0	233	0.01	70.42	12.7818	Up	0	no hit
Unigene29315	0	226	0.01	68.31	12.7379	Up	0	no hit
Unigene35658	0	209	0.01	63.17	12.625	Up	0	gi|116793035|gb|ABK26593.1|/1.20428e-14/unknown [Picea sitchensis]
Unigene4158	0	204	0.01	61.66	12.5901	Up	0	gi|145408581|ref|YP_001152205.1|/1.83483e-07/ORF58e [Pinus koraiensis]
Unigene25418	0	201	0.01	60.75	12.5687	Up	0	no hit
Unigene38135	0	184	0.01	55.61	12.4411	Up	0	no hit
Unigene30988	0	161	0.01	48.66	12.2485	Up	0	no hit
Unigene9914	0	154	0.01	46.55	12.1846	Up	0	no hit
Unigene18542	0	147	0.01	44.43	12.1173	Up	0	no hit
Unigene41734	0	144	0.01	43.52	12.0875	Up	0	gi|116785731|gb|ABK23838.1|/1.33135e-08/unknown [Picea sitchensis]
Unigene47469	0	130	0.01	39.29	11.9399	Up	0	gi|21655191|gb|AAM28910.1|/9.70442e-63/TIR/X [Pinus taeda]
Unigene8012	0	113	0.01	34.15	11.7377	Up	0	gi|116779724|gb|ABK21405.1|/3.03412e-18/unknown [Picea sitchensis]
Unigene32797	0	107	0.01	32.34	11.6591	Up	0	no hit
Unigene16812	0	104	0.01	31.43	11.6179	Up	0	gi|145048750|gb|ABP35369.1|/0/ORF493 [Pinus koraiensis]
Unigene49332	0	101	0.01	30.53	11.576	Up	0	gi|225465417|ref|XP_002264098.1|/1.01302e-77/PREDICTED: hypothetical protein [Vitis vinifera]
Unigene10936	0	99	0.01	29.92	11.5469	Up	0	no hit
Unigene37753	0	97	0.01	29.32	11.5177	Up	0	gi|294460990|gb|ADE76065.1|/7.1951e-36/unknown [Picea sitchensis]
Unigene602	262	0	77.83	0.01	-12.9261	Down	1.15471e-76	no hit
Unigene31622	255	0	75.75	0.01	-12.887	Down	1.36555e-74	no hit
Unigene23057	209	0	62.08	0.01	-12.5999	Down	6.12279e-61	gi|116778519|gb|ABK20892.1|/3.21265e-15/unknown [Picea sitchensis]
Unigene10445	160	0	47.53	0.01	-12.2146	Down	2.07648e-46	no hit
Unigene24379	150	0	44.56	0.01	-12.1215	Down	1.912e-43	gi|116792490|gb|ABK26389.1|/6.02101e-14/unknown [Picea sitchensis]
Unigene26153	127	0	37.73	0.01	-11.8815	Down	1.2186e-36	no hit
Unigene7969	126	0	37.43	0.01	-11.87	Down	2.38986e-36	gi|148907999|gb|ABR17119.1|/9.58227e-51/unknown [Picea sitchensis]
Unigene42893	124	0	36.84	0.01	-11.8471	Down	9.32808e-36	gi|116784845|gb|ABK23491.1|/1.87185e-36/unknown [Picea sitchensis]
Unigene37636	102	0	30.3	0.01	-11.5651	Down	2.88215e-29	gi|116782476|gb|ABK22520.1|/1.89784e-28/unknown [Picea sitchensis]
Unigene30252	99	0	29.41	0.01	-11.5221	Down	2.20425e-28	no hit
Unigene46798	98	0	29.11	0.01	-11.5073	Down	4.32961e-28	gi|116788778|gb|ABK24997.1|/6.21249e-82/unknown [Picea sitchensis]
Unigene4674	95	0	28.22	0.01	-11.4625	Down	3.30287e-27	no hit
Unigene43466	94	0	27.92	0.01	-11.4471	Down	6.45016e-27	gi|116784521|gb|ABK23376.1|/2.30349e-96/unknown [Picea sitchensis]
Unigene48747	69	0	20.5	0.01	-11.0014	Down	1.41575e-19	gi|116782476|gb|ABK22520.1|/1.20255e-148/unknown [Picea sitchensis]
Unigene12300	69	0	20.5	0.01	-11.0014	Down	1.41229e-19	gi|116793536|gb|ABK26781.1|/6.90121e-19/unknown [Picea sitchensis]
Unigene10832	69	0	20.5	0.01	-11.0014	Down	1.40885e-19	gi|294462418|gb|ADE76757.1|/1.19148e-68/unknown [Picea sitchensis]
Unigene13715	67	0	19.9	0.01	-10.9586	Down	5.40726e-19	gi|116781676|gb|ABK22198.1|/1.03796e-42/unknown [Picea sitchensis]
Unigene10362	66	0	19.61	0.01	-10.9374	Down	1.0546e-18	gi|116788284|gb|ABK24822.1|/3.22404e-113/unknown [Picea sitchensis]
Unigene34953	64	0	19.01	0.01	-10.8925	Down	4.01474e-18	no hit
Unigene102	62	0	18.42	0.01	-10.8471	Down	1.53328e-17	gi|224286226|gb|ACN40822.1|/1.13644e-20/unknown [Picea sitchensis]
