# Supplementary material for: De novo characterization of Larix gmelinii (Rupr.) Rupr. transcriptome and analysis of its gene expression induced by jasmonates
Source: BMC Genomics. 2013 Aug 13;14:548. doi: 10.1186/1471-2164-14-548 (PMC3765852; doi:10.1186/1471-2164-14-548)
Supplement: Additional file 17 — Pathway significantly enriched of DEGs (CK vs. JA and CK vs. MeJA). Pathways with Qvalue≤0.05 are significantly enriched in DEGs. [file 1471-2164-14-548-S17.xls]

## Sheet: Sheet1
	Pathway (CK vs. JA)	DEGs with pathway annotation (835)	Qvalue		Pathway (CK vs. MeJA)	DEGs with pathway annotation (835)	Qvalue
1	Metabolic pathways	249 (29.82%)	0.00370602	1	Biosynthesis of secondary metabolites	170 (18.24%)	0.0092264
2	Protein processing in endoplasmic reticulum	47 (5.63%)	0.0134059	2	Metabolic pathways	268 (28.76%)	0.0137244
3	Protein export	13 (1.56%)	0.0134059	3	Biosynthesis of unsaturated fatty acids	13 (1.39%)	0.131057
4	Oxidative phosphorylation	26 (3.11%)	0.0134059	4	Carotenoid biosynthesis	13 (1.39%)	0.131057
5	Photosynthesis	12 (1.44%)	0.0134059	5	Flavonoid biosynthesis	33 (3.54%)	0.131057
6	Biosynthesis of secondary metabolites	148 (17.72%)	0.0139482	6	Carbon fixation in photosynthetic organisms	18 (1.93%)	0.141221
7	Butanoate metabolism	12 (1.44%)	0.0139482	7	Protein export	11 (1.18%)	0.141221
8	Flavonoid biosynthesis	33 (3.95%)	0.0139482	8	Ascorbate and aldarate metabolism	14 (1.5%)	0.164148
9	Carbon fixation in photosynthetic organisms	19 (2.28%)	0.0139482	9	Photosynthesis	10 (1.07%)	0.164148
10	Fructose and mannose metabolism	16 (1.92%)	0.0204746	10	Oxidative phosphorylation	23 (2.47%)	0.189137
11	Pyruvate metabolism	20 (2.4%)	0.0445715	11	Cysteine and methionine metabolism	23 (2.47%)	0.189137
12	Phagosome	21 (2.51%)	0.067223	12	Inositol phosphate metabolism	13 (1.39%)	0.212852
13	Citrate cycle (TCA cycle)	13 (1.56%)	0.126287	13	Glutathione metabolism	14 (1.5%)	0.232659
14	Glutathione metabolism	13 (1.56%)	0.198016	14	Pentose phosphate pathway	11 (1.18%)	0.326357
15	Glycolysis / Gluconeogenesis	24 (2.87%)	0.198016	15	Fructose and mannose metabolism	13 (1.39%)	0.345563
